# Supplementary material for: Key co-expressed genes correlated with blood serum parameters of pigs fed with different fatty acid profile diets
Source: Front Genet. 2024 Jul 3;15:1394971. doi: 10.3389/fgene.2024.1394971 (PMC11252010; doi:10.3389/fgene.2024.1394971)
Supplement: Supplementary file 1 [file Table2.XLSX]

## Sheet: samples
Table S2- Animal identification and phenotypic values (serum parameters)
Samples	DIET	GLUCOSE	AST	TOTAL PROTEINS	ALBUMIN	GLOBULINS	TRIGLYCERIDES	CHOLESTEROL	HDL	LDL	VLDL
14	SOY1.5	71.4896	37.7639	7.27438	3.86243	3.41194	50.2208	116.609	44.7396	62.2167	9.65278
13	SOY1.5	82.4896	46.7639	6.74437	3.48243	3.26194	54.6208	88.409	38.5396	39.2167	10.6528
4	SOY1.5	75.1896	39.7639	6.27438	3.49243	2.78194	36.6208	92.509	44.2396	40.6167	7.65278
32	SOY1.5	79.7812	40.7639	6.78396	3.21535	3.56861	54.2042	85.8632	36.0521	39.1167	10.6944
34	SOY1.5	90.9813	42.7639	6.53396	3.89535	2.63861	46.9042	101.863	51.6521	40.5167	9.69444
47	SOY1.5	91.9313	42.6806	6.73229	3.59201	3.14028	36.8458	82.9757	34.1021	41.1375	7.73611
62	SOY1.5	89.6312	44.6806	6.25229	3.89201	2.36028	63.0458	87.1757	43.0021	31.4375	12.7361
35	SOY1.5	98.6312	30.6806	6.43229	3.53201	2.90028	60.3458	99.6757	50.7021	37.2375	11.7361
33	SOY1.5	90.3438	42.3056	7.17729	4.04076	3.13653	51.4875	108.367	45.3646	52.4333	10.5694
49	SOY1.5	82.9437	40.3056	6.47729	3.33076	3.14653	50.8875	96.1674	44.4646	41.1333	10.5694
56	SOY1.5	65.9437	40.3056	6.42729	4.06076	2.36653	20.0875	87.9674	45.2646	39.1333	3.56944
16	SOY1.5	74.7146	33.6389	7.25229	3.98326	3.26903	43.8417	127.976	57.9813	60.8	9.19444
43	SOY1.5	81.9146	24.6389	6.23229	3.59326	2.63903	50.8417	101.276	46.1812	44.9	10.1944
66	SOY1.5	88.2396	49.8472	6.57979	3.65618	2.92361	38.9	120.509	47.8604	64.4958	8.15278
28	SOY1.5	57.5396	49.8472	6.47979	3.33618	3.14361	19.1	89.509	37.6604	47.6958	4.15278
41	SOY1.5	89.4396	44.8472	6.98979	4.04618	2.94361	30.1	102.909	43.6604	53.0958	6.15278
10	SOY3.0	70.1146	22.6389	6.46229	3.73326	2.72903	40.3417	101.776	47.2812	46.3	8.19444
69	SOY3.0	49.5146	162.639	7.63229	4.24326	3.38903	72.0417	112.576	45.2812	53.1	14.1944
3	SOY3.0	68.0146	44.6389	6.72229	3.64326	3.07903	30.9417	80.5757	33.8813	40.5	6.19444
18	SOY3.0	75.8896	37.7639	6.83437	3.79243	3.04194	20.7208	79.009	40.9396	33.4167	4.65278
46	SOY3.0	65.5896	38.7639	7.01438	4.05243	2.96194	42.4208	117.709	52.9396	56.1167	8.65278
63	SOY3.0	96.3812	38.7639	6.06396	3.53535	2.52861	41.4042	96.5632	42.3521	45.5167	8.69444
55	SOY3.0	102.281	29.7639	6.25396	3.75535	2.49861	30.8042	100.363	41.6521	53.0167	5.69444
54	SOY3.0	99.9813	32.7639	5.56396	2.87535	2.68861	34.7042	83.4632	38.6521	38.1167	6.69444
59	SOY3.0	62.7396	37.8472	6.70979	3.32618	3.38361	21.5	89.409	40.9604	44.2958	4.15278
19	SOY3.0	83.5396	29.8472	6.43979	3.56618	2.87361	16	97.609	48.6604	45.7958	3.15278
61	SOY3.0	61.8312	44.6806	6.48229	3.54201	2.94028	29.3458	87.7757	39.2021	42.8375	5.73611
53	SOY3.0	96.2313	35.6806	6.69229	3.38201	3.31028	35.8458	98.8757	42.3021	49.8375	6.73611
11	SOY3.0	87.9313	36.6806	6.75229	3.50201	3.25028	58.2458	113.176	48.9021	52.5375	11.7361
26	SOY3.0	86.4437	40.3056	6.14729	3.40076	2.74653	51.3875	113.267	51.9646	50.7333	10.5694
70	SOY3.0	89.8438	32.3056	5.95729	3.11076	2.84653	23.8875	90.8674	44.2646	42.0333	4.56944
72	SOY3.0	80.2438	58.3056	7.09729	3.16076	3.93653	33.0875	104.467	45.8646	52.0333	6.56944
