# Supplementary material for: Key co-expressed genes correlated with blood serum parameters of pigs fed with different fatty acid profile diets
Source: Front Genet. 2024 Jul 3;15:1394971. doi: 10.3389/fgene.2024.1394971 (PMC11252010; doi:10.3389/fgene.2024.1394971)
Supplement: Supplementary file 2 [file Table4.XLS]

## Sheet: CytoscapeInput-edges-darkredfil
Supplementary Table S4a: Genes and interactions present in Darkred module (SOY3.0)
fromNode	toNode	weight
ENSSSCG00000000205	ENSSSCG00000001985	0.151299
ENSSSCG00000000205	ENSSSCG00000008218	0.180668
ENSSSCG00000000205	ENSSSCG00000011769	0.167008
ENSSSCG00000000205	ENSSSCG00000012531	0.150256
ENSSSCG00000000205	ENSSSCG00000014116	0.178373
ENSSSCG00000000205	ENSSSCG00000015329	0.167064
ENSSSCG00000000205	ENSSSCG00000018080	0.173205
ENSSSCG00000000205	ENSSSCG00000018461	0.184934
ENSSSCG00000000205	ENSSSCG00000020462	0.174643
ENSSSCG00000000205	ENSSSCG00000020990	0.149556
ENSSSCG00000000205	ENSSSCG00000032708	0.162164
ENSSSCG00000000205	ENSSSCG00000034995	0.178125
ENSSSCG00000000205	ENSSSCG00000039399	0.177553
ENSSSCG00000000205	ENSSSCG00000041125	0.19468
ENSSSCG00000000205	ENSSSCG00000042280	0.157985
ENSSSCG00000000205	ENSSSCG00000042444	0.174066
ENSSSCG00000000205	ENSSSCG00000044147	0.165159
ENSSSCG00000000205	ENSSSCG00000044741	0.183909
ENSSSCG00000000205	ENSSSCG00000046446	0.141402
ENSSSCG00000000205	ENSSSCG00000047531	0.192632
ENSSSCG00000000205	ENSSSCG00000047967	0.162913
ENSSSCG00000000205	ENSSSCG00000048207	0.155443
ENSSSCG00000000205	ENSSSCG00000049454	0.186627
ENSSSCG00000000205	ENSSSCG00000049656	0.151079
ENSSSCG00000000205	ENSSSCG00000049862	0.145021
ENSSSCG00000000205	ENSSSCG00000050500	0.14644
ENSSSCG00000000205	ENSSSCG00000050965	0.178474
ENSSSCG00000000205	ENSSSCG00000051115	0.164116
ENSSSCG00000001612	ENSSSCG00000008218	0.202664
ENSSSCG00000001612	ENSSSCG00000008970	0.152591
ENSSSCG00000001612	ENSSSCG00000011769	0.165229
ENSSSCG00000001612	ENSSSCG00000014116	0.181135
ENSSSCG00000001612	ENSSSCG00000015329	0.192229
ENSSSCG00000001612	ENSSSCG00000018461	0.153217
ENSSSCG00000001612	ENSSSCG00000020462	0.141715
ENSSSCG00000001612	ENSSSCG00000034995	0.164785
ENSSSCG00000001612	ENSSSCG00000039399	0.157007
ENSSSCG00000001612	ENSSSCG00000041125	0.156317
ENSSSCG00000001612	ENSSSCG00000041490	0.143129
ENSSSCG00000001612	ENSSSCG00000042280	0.14115
ENSSSCG00000001612	ENSSSCG00000042444	0.200262
ENSSSCG00000001612	ENSSSCG00000044147	0.166677
ENSSSCG00000001612	ENSSSCG00000044741	0.203402
ENSSSCG00000001612	ENSSSCG00000047531	0.181193
ENSSSCG00000001612	ENSSSCG00000047967	0.142765
ENSSSCG00000001612	ENSSSCG00000049454	0.170577
ENSSSCG00000001612	ENSSSCG00000050500	0.161694
ENSSSCG00000001612	ENSSSCG00000050965	0.150544
ENSSSCG00000001612	ENSSSCG00000051022	0.160014
ENSSSCG00000001612	ENSSSCG00000051115	0.168915
ENSSSCG00000001705	ENSSSCG00000008218	0.155931
ENSSSCG00000001705	ENSSSCG00000014116	0.148639
ENSSSCG00000001705	ENSSSCG00000034995	0.154795
ENSSSCG00000001705	ENSSSCG00000039399	0.143297
ENSSSCG00000001705	ENSSSCG00000042444	0.160107
ENSSSCG00000001705	ENSSSCG00000044741	0.172074
ENSSSCG00000001705	ENSSSCG00000047531	0.156793
ENSSSCG00000001905	ENSSSCG00000001985	0.151868
ENSSSCG00000001905	ENSSSCG00000002671	0.148512
ENSSSCG00000001905	ENSSSCG00000012531	0.162118
ENSSSCG00000001905	ENSSSCG00000018065	0.170121
ENSSSCG00000001905	ENSSSCG00000018080	0.180646
ENSSSCG00000001905	ENSSSCG00000018461	0.143566
ENSSSCG00000001905	ENSSSCG00000024233	0.172864
ENSSSCG00000001905	ENSSSCG00000041125	0.15638
ENSSSCG00000001905	ENSSSCG00000042454	0.156626
ENSSSCG00000001905	ENSSSCG00000046827	0.153168
ENSSSCG00000001905	ENSSSCG00000049107	0.151699
ENSSSCG00000001905	ENSSSCG00000049454	0.163997
ENSSSCG00000001905	ENSSSCG00000050141	0.14934
ENSSSCG00000001985	ENSSSCG00000002671	0.158284
ENSSSCG00000001985	ENSSSCG00000008218	0.250285
ENSSSCG00000001985	ENSSSCG00000008970	0.161742
ENSSSCG00000001985	ENSSSCG00000011769	0.195802
ENSSSCG00000001985	ENSSSCG00000012531	0.175161
ENSSSCG00000001985	ENSSSCG00000014116	0.237865
ENSSSCG00000001985	ENSSSCG00000014302	0.154322
ENSSSCG00000001985	ENSSSCG00000015212	0.175138
ENSSSCG00000001985	ENSSSCG00000015329	0.222739
ENSSSCG00000001985	ENSSSCG00000016917	0.160881
ENSSSCG00000001985	ENSSSCG00000017539	0.157164
ENSSSCG00000001985	ENSSSCG00000018065	0.155294
ENSSSCG00000001985	ENSSSCG00000018080	0.214874
ENSSSCG00000001985	ENSSSCG00000018309	0.166783
ENSSSCG00000001985	ENSSSCG00000018461	0.251157
ENSSSCG00000001985	ENSSSCG00000020462	0.227561
ENSSSCG00000001985	ENSSSCG00000020990	0.162546
ENSSSCG00000001985	ENSSSCG00000023296	0.160039
ENSSSCG00000001985	ENSSSCG00000024233	0.161344
ENSSSCG00000001985	ENSSSCG00000030998	0.149913
ENSSSCG00000001985	ENSSSCG00000031306	0.186437
ENSSSCG00000001985	ENSSSCG00000032708	0.216548
ENSSSCG00000001985	ENSSSCG00000033871	0.14418
ENSSSCG00000001985	ENSSSCG00000034223	0.141291
ENSSSCG00000001985	ENSSSCG00000034995	0.261259
ENSSSCG00000001985	ENSSSCG00000037530	0.145593
ENSSSCG00000001985	ENSSSCG00000037928	0.158646
ENSSSCG00000001985	ENSSSCG00000039399	0.250946
ENSSSCG00000001985	ENSSSCG00000039501	0.144651
ENSSSCG00000001985	ENSSSCG00000039966	0.143466
ENSSSCG00000001985	ENSSSCG00000041125	0.258574
ENSSSCG00000001985	ENSSSCG00000041436	0.153498
ENSSSCG00000001985	ENSSSCG00000041457	0.16316
ENSSSCG00000001985	ENSSSCG00000041490	0.144988
ENSSSCG00000001985	ENSSSCG00000041677	0.170619
ENSSSCG00000001985	ENSSSCG00000041866	0.142257
ENSSSCG00000001985	ENSSSCG00000042058	0.149803
ENSSSCG00000001985	ENSSSCG00000042280	0.218195
ENSSSCG00000001985	ENSSSCG00000042444	0.257412
ENSSSCG00000001985	ENSSSCG00000042454	0.199419
ENSSSCG00000001985	ENSSSCG00000042504	0.188822
ENSSSCG00000001985	ENSSSCG00000044147	0.222077
ENSSSCG00000001985	ENSSSCG00000044741	0.261531
ENSSSCG00000001985	ENSSSCG00000045743	0.166209
ENSSSCG00000001985	ENSSSCG00000046250	0.192443
ENSSSCG00000001985	ENSSSCG00000046446	0.183211
ENSSSCG00000001985	ENSSSCG00000046538	0.152066
ENSSSCG00000001985	ENSSSCG00000046827	0.159959
ENSSSCG00000001985	ENSSSCG00000046936	0.159159
ENSSSCG00000001985	ENSSSCG00000046998	0.164355
ENSSSCG00000001985	ENSSSCG00000047029	0.143598
ENSSSCG00000001985	ENSSSCG00000047531	0.276787
ENSSSCG00000001985	ENSSSCG00000047967	0.205749
ENSSSCG00000001985	ENSSSCG00000048084	0.147356
ENSSSCG00000001985	ENSSSCG00000048207	0.217778
ENSSSCG00000001985	ENSSSCG00000048584	0.140617
ENSSSCG00000001985	ENSSSCG00000049063	0.195497
ENSSSCG00000001985	ENSSSCG00000049107	0.161308
ENSSSCG00000001985	ENSSSCG00000049454	0.257335
ENSSSCG00000001985	ENSSSCG00000049656	0.163298
ENSSSCG00000001985	ENSSSCG00000049698	0.156157
ENSSSCG00000001985	ENSSSCG00000049818	0.162848
ENSSSCG00000001985	ENSSSCG00000049862	0.188512
ENSSSCG00000001985	ENSSSCG00000050141	0.204313
ENSSSCG00000001985	ENSSSCG00000050500	0.196923
ENSSSCG00000001985	ENSSSCG00000050965	0.229769
ENSSSCG00000001985	ENSSSCG00000051022	0.194404
ENSSSCG00000001985	ENSSSCG00000051115	0.230642
ENSSSCG00000001985	ENSSSCG00000051625	0.161146
ENSSSCG00000001985	ENSSSCG00000051670	0.182275
ENSSSCG00000002671	ENSSSCG00000008218	0.177055
ENSSSCG00000002671	ENSSSCG00000008970	0.142582
ENSSSCG00000002671	ENSSSCG00000011769	0.144824
ENSSSCG00000002671	ENSSSCG00000012531	0.149654
ENSSSCG00000002671	ENSSSCG00000014116	0.181505
ENSSSCG00000002671	ENSSSCG00000015212	0.153373
ENSSSCG00000002671	ENSSSCG00000015329	0.188223
ENSSSCG00000002671	ENSSSCG00000017539	0.147421
ENSSSCG00000002671	ENSSSCG00000018065	0.15373
ENSSSCG00000002671	ENSSSCG00000018080	0.178606
ENSSSCG00000002671	ENSSSCG00000018461	0.179102
ENSSSCG00000002671	ENSSSCG00000020462	0.165226
ENSSSCG00000002671	ENSSSCG00000020990	0.14389
ENSSSCG00000002671	ENSSSCG00000024233	0.150231
ENSSSCG00000002671	ENSSSCG00000032708	0.143903
ENSSSCG00000002671	ENSSSCG00000034995	0.163441
ENSSSCG00000002671	ENSSSCG00000039399	0.178128
ENSSSCG00000002671	ENSSSCG00000041125	0.187133
ENSSSCG00000002671	ENSSSCG00000041436	0.145593
ENSSSCG00000002671	ENSSSCG00000041490	0.145572
ENSSSCG00000002671	ENSSSCG00000041866	0.144039
ENSSSCG00000002671	ENSSSCG00000042444	0.161587
ENSSSCG00000002671	ENSSSCG00000042454	0.168052
ENSSSCG00000002671	ENSSSCG00000042504	0.156074
ENSSSCG00000002671	ENSSSCG00000044147	0.159453
ENSSSCG00000002671	ENSSSCG00000044741	0.184808
ENSSSCG00000002671	ENSSSCG00000046250	0.16803
ENSSSCG00000002671	ENSSSCG00000046446	0.154888
ENSSSCG00000002671	ENSSSCG00000046538	0.152883
ENSSSCG00000002671	ENSSSCG00000046827	0.150762
ENSSSCG00000002671	ENSSSCG00000047531	0.184033
ENSSSCG00000002671	ENSSSCG00000047967	0.149488
ENSSSCG00000002671	ENSSSCG00000049063	0.163165
ENSSSCG00000002671	ENSSSCG00000049454	0.19504
ENSSSCG00000002671	ENSSSCG00000049818	0.142836
ENSSSCG00000002671	ENSSSCG00000050141	0.171143
ENSSSCG00000002671	ENSSSCG00000050500	0.141088
ENSSSCG00000002671	ENSSSCG00000050965	0.158335
ENSSSCG00000002671	ENSSSCG00000051022	0.16164
ENSSSCG00000002671	ENSSSCG00000051115	0.157242
ENSSSCG00000002671	ENSSSCG00000051625	0.161665
ENSSSCG00000002737	ENSSSCG00000014116	0.148662
ENSSSCG00000002737	ENSSSCG00000018080	0.161322
ENSSSCG00000002737	ENSSSCG00000018461	0.148542
ENSSSCG00000002737	ENSSSCG00000020990	0.14234
ENSSSCG00000002737	ENSSSCG00000039399	0.141096
ENSSSCG00000002737	ENSSSCG00000041125	0.16306
ENSSSCG00000002737	ENSSSCG00000044741	0.14063
ENSSSCG00000002737	ENSSSCG00000047531	0.147467
ENSSSCG00000002737	ENSSSCG00000049454	0.152734
ENSSSCG00000003062	ENSSSCG00000012531	0.144126
ENSSSCG00000003062	ENSSSCG00000018080	0.163563
ENSSSCG00000003747	ENSSSCG00000008218	0.194092
ENSSSCG00000003747	ENSSSCG00000011769	0.150556
ENSSSCG00000003747	ENSSSCG00000014116	0.165969
ENSSSCG00000003747	ENSSSCG00000015329	0.149557
ENSSSCG00000003747	ENSSSCG00000034995	0.156153
ENSSSCG00000003747	ENSSSCG00000042280	0.147169
ENSSSCG00000003747	ENSSSCG00000042444	0.188051
ENSSSCG00000003747	ENSSSCG00000044741	0.194739
ENSSSCG00000003747	ENSSSCG00000047531	0.161337
ENSSSCG00000003747	ENSSSCG00000050500	0.149491
ENSSSCG00000003747	ENSSSCG00000051115	0.149629
ENSSSCG00000003760	ENSSSCG00000008218	0.168386
ENSSSCG00000003760	ENSSSCG00000011769	0.146681
ENSSSCG00000003760	ENSSSCG00000014116	0.163623
ENSSSCG00000003760	ENSSSCG00000015329	0.140273
ENSSSCG00000003760	ENSSSCG00000020990	0.150872
ENSSSCG00000003760	ENSSSCG00000042444	0.140404
ENSSSCG00000003760	ENSSSCG00000044741	0.16267
ENSSSCG00000003889	ENSSSCG00000024233	0.144397
ENSSSCG00000003889	ENSSSCG00000049454	0.143551
ENSSSCG00000004672	ENSSSCG00000008218	0.150522
ENSSSCG00000004672	ENSSSCG00000042444	0.144761
ENSSSCG00000004672	ENSSSCG00000044741	0.159375
ENSSSCG00000004672	ENSSSCG00000047531	0.14216
ENSSSCG00000004874	ENSSSCG00000018080	0.142413
ENSSSCG00000005124	ENSSSCG00000008218	0.158497
ENSSSCG00000005124	ENSSSCG00000011769	0.164786
ENSSSCG00000005124	ENSSSCG00000042444	0.141502
ENSSSCG00000005124	ENSSSCG00000044741	0.144103
ENSSSCG00000008218	ENSSSCG00000008488	0.166816
ENSSSCG00000008218	ENSSSCG00000008970	0.216765
ENSSSCG00000008218	ENSSSCG00000009029	0.151262
ENSSSCG00000008218	ENSSSCG00000009077	0.222167
ENSSSCG00000008218	ENSSSCG00000009488	0.159277
ENSSSCG00000008218	ENSSSCG00000009893	0.144007
ENSSSCG00000008218	ENSSSCG00000010089	0.145302
ENSSSCG00000008218	ENSSSCG00000011632	0.210241
ENSSSCG00000008218	ENSSSCG00000011769	0.233672
ENSSSCG00000008218	ENSSSCG00000012531	0.19309
ENSSSCG00000008218	ENSSSCG00000013579	0.222083
ENSSSCG00000008218	ENSSSCG00000014116	0.256811
ENSSSCG00000008218	ENSSSCG00000014302	0.204863
ENSSSCG00000008218	ENSSSCG00000015329	0.252162
ENSSSCG00000008218	ENSSSCG00000015947	0.191269
ENSSSCG00000008218	ENSSSCG00000016574	0.195429
ENSSSCG00000008218	ENSSSCG00000016917	0.253924
ENSSSCG00000008218	ENSSSCG00000016946	0.162994
ENSSSCG00000008218	ENSSSCG00000018065	0.171365
ENSSSCG00000008218	ENSSSCG00000018080	0.222126
ENSSSCG00000008218	ENSSSCG00000018309	0.14491
ENSSSCG00000008218	ENSSSCG00000018461	0.285948
ENSSSCG00000008218	ENSSSCG00000020462	0.277746
ENSSSCG00000008218	ENSSSCG00000020990	0.197572
ENSSSCG00000008218	ENSSSCG00000023296	0.219694
ENSSSCG00000008218	ENSSSCG00000023728	0.17787
ENSSSCG00000008218	ENSSSCG00000024233	0.174967
ENSSSCG00000008218	ENSSSCG00000024663	0.150938
ENSSSCG00000008218	ENSSSCG00000026746	0.209665
ENSSSCG00000008218	ENSSSCG00000027741	0.169938
ENSSSCG00000008218	ENSSSCG00000029608	0.21543
ENSSSCG00000008218	ENSSSCG00000030998	0.235247
ENSSSCG00000008218	ENSSSCG00000031306	0.281802
ENSSSCG00000008218	ENSSSCG00000032708	0.282398
ENSSSCG00000008218	ENSSSCG00000032821	0.18638
ENSSSCG00000008218	ENSSSCG00000032993	0.16711
ENSSSCG00000008218	ENSSSCG00000033067	0.206867
ENSSSCG00000008218	ENSSSCG00000033276	0.246977
ENSSSCG00000008218	ENSSSCG00000033871	0.21335
ENSSSCG00000008218	ENSSSCG00000034995	0.293128
ENSSSCG00000008218	ENSSSCG00000037530	0.181646
ENSSSCG00000008218	ENSSSCG00000037744	0.17485
ENSSSCG00000008218	ENSSSCG00000038184	0.155095
ENSSSCG00000008218	ENSSSCG00000038250	0.140847
ENSSSCG00000008218	ENSSSCG00000038597	0.182438
ENSSSCG00000008218	ENSSSCG00000038971	0.192025
ENSSSCG00000008218	ENSSSCG00000039399	0.285822
ENSSSCG00000008218	ENSSSCG00000039501	0.141265
ENSSSCG00000008218	ENSSSCG00000041125	0.278211
ENSSSCG00000008218	ENSSSCG00000041169	0.198251
ENSSSCG00000008218	ENSSSCG00000041457	0.233472
ENSSSCG00000008218	ENSSSCG00000041490	0.2039
ENSSSCG00000008218	ENSSSCG00000042058	0.23869
ENSSSCG00000008218	ENSSSCG00000042280	0.278709
ENSSSCG00000008218	ENSSSCG00000042444	0.268131
ENSSSCG00000008218	ENSSSCG00000042454	0.198702
ENSSSCG00000008218	ENSSSCG00000042504	0.262318
ENSSSCG00000008218	ENSSSCG00000044147	0.27346
ENSSSCG00000008218	ENSSSCG00000044153	0.27437
ENSSSCG00000008218	ENSSSCG00000044227	0.162435
ENSSSCG00000008218	ENSSSCG00000044741	0.263595
ENSSSCG00000008218	ENSSSCG00000045003	0.189772
ENSSSCG00000008218	ENSSSCG00000045868	0.283509
ENSSSCG00000008218	ENSSSCG00000045879	0.140304
ENSSSCG00000008218	ENSSSCG00000046250	0.197069
ENSSSCG00000008218	ENSSSCG00000046446	0.241217
ENSSSCG00000008218	ENSSSCG00000046827	0.179125
ENSSSCG00000008218	ENSSSCG00000046936	0.163176
ENSSSCG00000008218	ENSSSCG00000046998	0.286508
ENSSSCG00000008218	ENSSSCG00000047067	0.155254
ENSSSCG00000008218	ENSSSCG00000047244	0.191925
ENSSSCG00000008218	ENSSSCG00000047531	0.29269
ENSSSCG00000008218	ENSSSCG00000047967	0.25711
ENSSSCG00000008218	ENSSSCG00000048207	0.292824
ENSSSCG00000008218	ENSSSCG00000048696	0.165731
ENSSSCG00000008218	ENSSSCG00000049063	0.159347
ENSSSCG00000008218	ENSSSCG00000049107	0.178034
ENSSSCG00000008218	ENSSSCG00000049454	0.276315
ENSSSCG00000008218	ENSSSCG00000049656	0.222517
ENSSSCG00000008218	ENSSSCG00000049698	0.245866
ENSSSCG00000008218	ENSSSCG00000049818	0.154219
ENSSSCG00000008218	ENSSSCG00000049862	0.262395
ENSSSCG00000008218	ENSSSCG00000050099	0.186224
ENSSSCG00000008218	ENSSSCG00000050141	0.187787
ENSSSCG00000008218	ENSSSCG00000050469	0.23011
ENSSSCG00000008218	ENSSSCG00000050500	0.253162
ENSSSCG00000008218	ENSSSCG00000050965	0.278487
ENSSSCG00000008218	ENSSSCG00000051022	0.26039
ENSSSCG00000008218	ENSSSCG00000051115	0.274687
ENSSSCG00000008218	ENSSSCG00000051670	0.264086
ENSSSCG00000008488	ENSSSCG00000011769	0.160058
ENSSSCG00000008488	ENSSSCG00000014116	0.141685
ENSSSCG00000008488	ENSSSCG00000042444	0.153527
ENSSSCG00000008488	ENSSSCG00000044741	0.159356
ENSSSCG00000008970	ENSSSCG00000011769	0.180077
ENSSSCG00000008970	ENSSSCG00000013579	0.149045
ENSSSCG00000008970	ENSSSCG00000014116	0.167353
ENSSSCG00000008970	ENSSSCG00000014302	0.160028
ENSSSCG00000008970	ENSSSCG00000015329	0.164728
ENSSSCG00000008970	ENSSSCG00000015947	0.140071
ENSSSCG00000008970	ENSSSCG00000016574	0.141216
ENSSSCG00000008970	ENSSSCG00000016917	0.151273
ENSSSCG00000008970	ENSSSCG00000018065	0.144232
ENSSSCG00000008970	ENSSSCG00000018080	0.15256
ENSSSCG00000008970	ENSSSCG00000018461	0.169246
ENSSSCG00000008970	ENSSSCG00000020462	0.170336
ENSSSCG00000008970	ENSSSCG00000024233	0.142744
ENSSSCG00000008970	ENSSSCG00000026746	0.15447
ENSSSCG00000008970	ENSSSCG00000027741	0.144252
ENSSSCG00000008970	ENSSSCG00000030998	0.152156
ENSSSCG00000008970	ENSSSCG00000031306	0.1607
ENSSSCG00000008970	ENSSSCG00000032708	0.166222
ENSSSCG00000008970	ENSSSCG00000033067	0.146896
ENSSSCG00000008970	ENSSSCG00000034995	0.150762
ENSSSCG00000008970	ENSSSCG00000037530	0.14685
ENSSSCG00000008970	ENSSSCG00000038597	0.14609
ENSSSCG00000008970	ENSSSCG00000038971	0.141821
ENSSSCG00000008970	ENSSSCG00000039399	0.163805
ENSSSCG00000008970	ENSSSCG00000041125	0.162397
ENSSSCG00000008970	ENSSSCG00000041169	0.150278
ENSSSCG00000008970	ENSSSCG00000041457	0.150989
ENSSSCG00000008970	ENSSSCG00000041490	0.149128
ENSSSCG00000008970	ENSSSCG00000042058	0.151248
ENSSSCG00000008970	ENSSSCG00000042280	0.140384
ENSSSCG00000008970	ENSSSCG00000042444	0.205347
ENSSSCG00000008970	ENSSSCG00000042454	0.143037
ENSSSCG00000008970	ENSSSCG00000042504	0.172752
ENSSSCG00000008970	ENSSSCG00000044147	0.160668
ENSSSCG00000008970	ENSSSCG00000044153	0.146611
ENSSSCG00000008970	ENSSSCG00000044741	0.197231
ENSSSCG00000008970	ENSSSCG00000045868	0.14
ENSSSCG00000008970	ENSSSCG00000046446	0.140092
ENSSSCG00000008970	ENSSSCG00000046827	0.144002
ENSSSCG00000008970	ENSSSCG00000046998	0.147428
ENSSSCG00000008970	ENSSSCG00000047531	0.161657
ENSSSCG00000008970	ENSSSCG00000047967	0.142434
ENSSSCG00000008970	ENSSSCG00000048207	0.153744
ENSSSCG00000008970	ENSSSCG00000049454	0.170852
ENSSSCG00000008970	ENSSSCG00000049656	0.152762
ENSSSCG00000008970	ENSSSCG00000049698	0.169696
ENSSSCG00000008970	ENSSSCG00000049862	0.164482
ENSSSCG00000008970	ENSSSCG00000050099	0.143465
ENSSSCG00000008970	ENSSSCG00000050141	0.14095
ENSSSCG00000008970	ENSSSCG00000050469	0.150472
ENSSSCG00000008970	ENSSSCG00000050500	0.160606
ENSSSCG00000008970	ENSSSCG00000050965	0.164181
ENSSSCG00000008970	ENSSSCG00000051022	0.154161
ENSSSCG00000008970	ENSSSCG00000051115	0.151709
ENSSSCG00000008970	ENSSSCG00000051670	0.16389
ENSSSCG00000009029	ENSSSCG00000011769	0.143494
ENSSSCG00000009029	ENSSSCG00000042444	0.142866
ENSSSCG00000009029	ENSSSCG00000044741	0.142481
ENSSSCG00000009077	ENSSSCG00000011769	0.178501
ENSSSCG00000009077	ENSSSCG00000014116	0.207723
ENSSSCG00000009077	ENSSSCG00000015329	0.163158
ENSSSCG00000009077	ENSSSCG00000018461	0.144822
ENSSSCG00000009077	ENSSSCG00000031306	0.142244
ENSSSCG00000009077	ENSSSCG00000034995	0.175508
ENSSSCG00000009077	ENSSSCG00000039399	0.140579
ENSSSCG00000009077	ENSSSCG00000042280	0.162371
ENSSSCG00000009077	ENSSSCG00000042444	0.206292
ENSSSCG00000009077	ENSSSCG00000044741	0.204281
ENSSSCG00000009077	ENSSSCG00000047531	0.167089
ENSSSCG00000009077	ENSSSCG00000048207	0.145401
ENSSSCG00000009077	ENSSSCG00000051115	0.16089
ENSSSCG00000009488	ENSSSCG00000034995	0.14691
ENSSSCG00000009488	ENSSSCG00000039399	0.140074
ENSSSCG00000009488	ENSSSCG00000042444	0.156391
ENSSSCG00000009488	ENSSSCG00000044741	0.15568
ENSSSCG00000009488	ENSSSCG00000047531	0.155346
ENSSSCG00000009893	ENSSSCG00000011769	0.141738
ENSSSCG00000009893	ENSSSCG00000014116	0.143049
ENSSSCG00000009893	ENSSSCG00000041125	0.143876
ENSSSCG00000010089	ENSSSCG00000012531	0.147802
ENSSSCG00000010089	ENSSSCG00000018080	0.152318
ENSSSCG00000010089	ENSSSCG00000024233	0.144426
ENSSSCG00000010089	ENSSSCG00000041125	0.158592
ENSSSCG00000010089	ENSSSCG00000044741	0.143661
ENSSSCG00000010089	ENSSSCG00000047531	0.144346
ENSSSCG00000010089	ENSSSCG00000047967	0.143579
ENSSSCG00000010089	ENSSSCG00000049454	0.155346
ENSSSCG00000010146	ENSSSCG00000011769	0.141455
ENSSSCG00000010614	ENSSSCG00000018080	0.141717
ENSSSCG00000011632	ENSSSCG00000011769	0.191805
ENSSSCG00000011632	ENSSSCG00000014116	0.150507
ENSSSCG00000011632	ENSSSCG00000014302	0.146096
ENSSSCG00000011632	ENSSSCG00000018461	0.143849
ENSSSCG00000011632	ENSSSCG00000020462	0.145433
ENSSSCG00000011632	ENSSSCG00000023728	0.149576
ENSSSCG00000011632	ENSSSCG00000029608	0.153781
ENSSSCG00000011632	ENSSSCG00000030998	0.155442
ENSSSCG00000011632	ENSSSCG00000032708	0.149734
ENSSSCG00000011632	ENSSSCG00000033067	0.14772
ENSSSCG00000011632	ENSSSCG00000034995	0.142904
ENSSSCG00000011632	ENSSSCG00000037744	0.155563
ENSSSCG00000011632	ENSSSCG00000038184	0.147792
ENSSSCG00000011632	ENSSSCG00000039399	0.14189
ENSSSCG00000011632	ENSSSCG00000041125	0.15017
ENSSSCG00000011632	ENSSSCG00000042058	0.14023
ENSSSCG00000011632	ENSSSCG00000042280	0.145323
ENSSSCG00000011632	ENSSSCG00000042444	0.194926
ENSSSCG00000011632	ENSSSCG00000044147	0.145753
ENSSSCG00000011632	ENSSSCG00000044227	0.142704
ENSSSCG00000011632	ENSSSCG00000044741	0.172862
ENSSSCG00000011632	ENSSSCG00000046998	0.145197
ENSSSCG00000011632	ENSSSCG00000047531	0.149176
ENSSSCG00000011632	ENSSSCG00000047967	0.154989
ENSSSCG00000011632	ENSSSCG00000048207	0.143913
ENSSSCG00000011632	ENSSSCG00000049454	0.148159
ENSSSCG00000011632	ENSSSCG00000049698	0.142568
ENSSSCG00000011632	ENSSSCG00000049862	0.157645
ENSSSCG00000011632	ENSSSCG00000050500	0.154858
ENSSSCG00000011632	ENSSSCG00000050965	0.151826
ENSSSCG00000011632	ENSSSCG00000051115	0.143709
ENSSSCG00000011632	ENSSSCG00000051670	0.150245
ENSSSCG00000011769	ENSSSCG00000012531	0.168975
ENSSSCG00000011769	ENSSSCG00000013579	0.168659
ENSSSCG00000011769	ENSSSCG00000014116	0.203928
ENSSSCG00000011769	ENSSSCG00000014302	0.189759
ENSSSCG00000011769	ENSSSCG00000015329	0.200108
ENSSSCG00000011769	ENSSSCG00000015947	0.166099
ENSSSCG00000011769	ENSSSCG00000016574	0.163259
ENSSSCG00000011769	ENSSSCG00000016917	0.184536
ENSSSCG00000011769	ENSSSCG00000018065	0.147685
ENSSSCG00000011769	ENSSSCG00000018080	0.181614
ENSSSCG00000011769	ENSSSCG00000018461	0.221011
ENSSSCG00000011769	ENSSSCG00000020462	0.219132
ENSSSCG00000011769	ENSSSCG00000020990	0.174326
ENSSSCG00000011769	ENSSSCG00000023296	0.18181
ENSSSCG00000011769	ENSSSCG00000023728	0.177766
ENSSSCG00000011769	ENSSSCG00000024233	0.154628
ENSSSCG00000011769	ENSSSCG00000024663	0.140515
ENSSSCG00000011769	ENSSSCG00000026746	0.165491
ENSSSCG00000011769	ENSSSCG00000027741	0.143522
ENSSSCG00000011769	ENSSSCG00000029608	0.197234
ENSSSCG00000011769	ENSSSCG00000030998	0.207165
ENSSSCG00000011769	ENSSSCG00000031306	0.213623
ENSSSCG00000011769	ENSSSCG00000032708	0.223176
ENSSSCG00000011769	ENSSSCG00000032821	0.16102
ENSSSCG00000011769	ENSSSCG00000032993	0.148672
ENSSSCG00000011769	ENSSSCG00000033067	0.196362
ENSSSCG00000011769	ENSSSCG00000033276	0.183868
ENSSSCG00000011769	ENSSSCG00000033871	0.176997
ENSSSCG00000011769	ENSSSCG00000034995	0.219774
ENSSSCG00000011769	ENSSSCG00000037530	0.165706
ENSSSCG00000011769	ENSSSCG00000037744	0.174656
ENSSSCG00000011769	ENSSSCG00000038184	0.152907
ENSSSCG00000011769	ENSSSCG00000038250	0.15035
ENSSSCG00000011769	ENSSSCG00000038597	0.160856
ENSSSCG00000011769	ENSSSCG00000038971	0.163744
ENSSSCG00000011769	ENSSSCG00000039399	0.215733
ENSSSCG00000011769	ENSSSCG00000041125	0.222608
ENSSSCG00000011769	ENSSSCG00000041169	0.156521
ENSSSCG00000011769	ENSSSCG00000041457	0.188623
ENSSSCG00000011769	ENSSSCG00000041490	0.179883
ENSSSCG00000011769	ENSSSCG00000042058	0.196661
ENSSSCG00000011769	ENSSSCG00000042280	0.216811
ENSSSCG00000011769	ENSSSCG00000042444	0.218617
ENSSSCG00000011769	ENSSSCG00000042454	0.159842
ENSSSCG00000011769	ENSSSCG00000042504	0.198335
ENSSSCG00000011769	ENSSSCG00000044147	0.215242
ENSSSCG00000011769	ENSSSCG00000044153	0.189796
ENSSSCG00000011769	ENSSSCG00000044227	0.160935
ENSSSCG00000011769	ENSSSCG00000044741	0.203241
ENSSSCG00000011769	ENSSSCG00000045868	0.196387
ENSSSCG00000011769	ENSSSCG00000046250	0.146186
ENSSSCG00000011769	ENSSSCG00000046446	0.190003
ENSSSCG00000011769	ENSSSCG00000046827	0.143773
ENSSSCG00000011769	ENSSSCG00000046998	0.215379
ENSSSCG00000011769	ENSSSCG00000047244	0.1582
ENSSSCG00000011769	ENSSSCG00000047531	0.223278
ENSSSCG00000011769	ENSSSCG00000047967	0.216548
ENSSSCG00000011769	ENSSSCG00000048207	0.221886
ENSSSCG00000011769	ENSSSCG00000048696	0.153107
ENSSSCG00000011769	ENSSSCG00000049107	0.161657
ENSSSCG00000011769	ENSSSCG00000049454	0.216179
ENSSSCG00000011769	ENSSSCG00000049656	0.195732
ENSSSCG00000011769	ENSSSCG00000049698	0.199916
ENSSSCG00000011769	ENSSSCG00000049862	0.220188
ENSSSCG00000011769	ENSSSCG00000050141	0.153719
ENSSSCG00000011769	ENSSSCG00000050469	0.190719
ENSSSCG00000011769	ENSSSCG00000050500	0.203084
ENSSSCG00000011769	ENSSSCG00000050965	0.22394
ENSSSCG00000011769	ENSSSCG00000051022	0.196814
ENSSSCG00000011769	ENSSSCG00000051115	0.210616
ENSSSCG00000011769	ENSSSCG00000051670	0.204603
ENSSSCG00000012298	ENSSSCG00000042444	0.143697
ENSSSCG00000012531	ENSSSCG00000014116	0.184493
ENSSSCG00000012531	ENSSSCG00000014302	0.145339
ENSSSCG00000012531	ENSSSCG00000015212	0.183423
ENSSSCG00000012531	ENSSSCG00000015329	0.176168
ENSSSCG00000012531	ENSSSCG00000017539	0.146608
ENSSSCG00000012531	ENSSSCG00000018065	0.151609
ENSSSCG00000012531	ENSSSCG00000018080	0.197371
ENSSSCG00000012531	ENSSSCG00000018309	0.168519
ENSSSCG00000012531	ENSSSCG00000018461	0.195627
ENSSSCG00000012531	ENSSSCG00000020462	0.182073
ENSSSCG00000012531	ENSSSCG00000020990	0.155915
ENSSSCG00000012531	ENSSSCG00000022250	0.140777
ENSSSCG00000012531	ENSSSCG00000023296	0.141917
ENSSSCG00000012531	ENSSSCG00000024233	0.166108
ENSSSCG00000012531	ENSSSCG00000031306	0.143215
ENSSSCG00000012531	ENSSSCG00000032708	0.171285
ENSSSCG00000012531	ENSSSCG00000033874	0.143318
ENSSSCG00000012531	ENSSSCG00000034223	0.148162
ENSSSCG00000012531	ENSSSCG00000034995	0.185811
ENSSSCG00000012531	ENSSSCG00000037530	0.146176
ENSSSCG00000012531	ENSSSCG00000037928	0.156763
ENSSSCG00000012531	ENSSSCG00000038067	0.143244
ENSSSCG00000012531	ENSSSCG00000039399	0.190482
ENSSSCG00000012531	ENSSSCG00000039501	0.141106
ENSSSCG00000012531	ENSSSCG00000041125	0.213294
ENSSSCG00000012531	ENSSSCG00000041457	0.14464
ENSSSCG00000012531	ENSSSCG00000041677	0.171803
ENSSSCG00000012531	ENSSSCG00000042280	0.162213
ENSSSCG00000012531	ENSSSCG00000042444	0.181692
ENSSSCG00000012531	ENSSSCG00000042454	0.182582
ENSSSCG00000012531	ENSSSCG00000042504	0.15422
ENSSSCG00000012531	ENSSSCG00000044147	0.166489
ENSSSCG00000012531	ENSSSCG00000044741	0.194382
ENSSSCG00000012531	ENSSSCG00000045743	0.181531
ENSSSCG00000012531	ENSSSCG00000046250	0.166362
ENSSSCG00000012531	ENSSSCG00000046446	0.156939
ENSSSCG00000012531	ENSSSCG00000046538	0.163997
ENSSSCG00000012531	ENSSSCG00000046827	0.154439
ENSSSCG00000012531	ENSSSCG00000046936	0.165614
ENSSSCG00000012531	ENSSSCG00000047029	0.14422
ENSSSCG00000012531	ENSSSCG00000047531	0.204554
ENSSSCG00000012531	ENSSSCG00000047967	0.17953
ENSSSCG00000012531	ENSSSCG00000048084	0.14017
ENSSSCG00000012531	ENSSSCG00000048201	0.140463
ENSSSCG00000012531	ENSSSCG00000048207	0.160743
ENSSSCG00000012531	ENSSSCG00000049063	0.177709
ENSSSCG00000012531	ENSSSCG00000049107	0.16723
ENSSSCG00000012531	ENSSSCG00000049454	0.205294
ENSSSCG00000012531	ENSSSCG00000049656	0.144049
ENSSSCG00000012531	ENSSSCG00000049818	0.145792
ENSSSCG00000012531	ENSSSCG00000049862	0.158657
ENSSSCG00000012531	ENSSSCG00000050141	0.18769
ENSSSCG00000012531	ENSSSCG00000050261	0.151619
ENSSSCG00000012531	ENSSSCG00000050500	0.157231
ENSSSCG00000012531	ENSSSCG00000050940	0.155487
ENSSSCG00000012531	ENSSSCG00000050965	0.182839
ENSSSCG00000012531	ENSSSCG00000051022	0.152437
ENSSSCG00000012531	ENSSSCG00000051115	0.16771
ENSSSCG00000012531	ENSSSCG00000051625	0.169351
ENSSSCG00000012531	ENSSSCG00000051670	0.151004
ENSSSCG00000012531	ENSSSCG00000051708	0.142551
ENSSSCG00000013579	ENSSSCG00000014116	0.189606
ENSSSCG00000013579	ENSSSCG00000015329	0.187109
ENSSSCG00000013579	ENSSSCG00000018080	0.146284
ENSSSCG00000013579	ENSSSCG00000018461	0.183771
ENSSSCG00000013579	ENSSSCG00000020462	0.170302
ENSSSCG00000013579	ENSSSCG00000032708	0.155003
ENSSSCG00000013579	ENSSSCG00000034995	0.199289
ENSSSCG00000013579	ENSSSCG00000039399	0.189663
ENSSSCG00000013579	ENSSSCG00000041125	0.186771
ENSSSCG00000013579	ENSSSCG00000042280	0.17712
ENSSSCG00000013579	ENSSSCG00000042444	0.210822
ENSSSCG00000013579	ENSSSCG00000042504	0.162264
ENSSSCG00000013579	ENSSSCG00000044147	0.172937
ENSSSCG00000013579	ENSSSCG00000044741	0.210355
ENSSSCG00000013579	ENSSSCG00000047531	0.214098
ENSSSCG00000013579	ENSSSCG00000047967	0.160239
ENSSSCG00000013579	ENSSSCG00000048207	0.159257
ENSSSCG00000013579	ENSSSCG00000049454	0.18897
ENSSSCG00000013579	ENSSSCG00000049698	0.148632
ENSSSCG00000013579	ENSSSCG00000049862	0.142571
ENSSSCG00000013579	ENSSSCG00000050500	0.187525
ENSSSCG00000013579	ENSSSCG00000050965	0.170281
ENSSSCG00000013579	ENSSSCG00000051022	0.154681
ENSSSCG00000013579	ENSSSCG00000051115	0.194494
ENSSSCG00000014116	ENSSSCG00000014302	0.173569
ENSSSCG00000014116	ENSSSCG00000015329	0.214431
ENSSSCG00000014116	ENSSSCG00000015947	0.150517
ENSSSCG00000014116	ENSSSCG00000016574	0.166089
ENSSSCG00000014116	ENSSSCG00000016917	0.230661
ENSSSCG00000014116	ENSSSCG00000016946	0.170054
ENSSSCG00000014116	ENSSSCG00000017539	0.152841
ENSSSCG00000014116	ENSSSCG00000018065	0.163998
ENSSSCG00000014116	ENSSSCG00000018080	0.21691
ENSSSCG00000014116	ENSSSCG00000018309	0.156394
ENSSSCG00000014116	ENSSSCG00000018461	0.253764
ENSSSCG00000014116	ENSSSCG00000020462	0.241632
ENSSSCG00000014116	ENSSSCG00000020990	0.183947
ENSSSCG00000014116	ENSSSCG00000023296	0.214898
ENSSSCG00000014116	ENSSSCG00000024233	0.162751
ENSSSCG00000014116	ENSSSCG00000026746	0.175268
ENSSSCG00000014116	ENSSSCG00000029608	0.162166
ENSSSCG00000014116	ENSSSCG00000030998	0.191303
ENSSSCG00000014116	ENSSSCG00000031306	0.241383
ENSSSCG00000014116	ENSSSCG00000032708	0.244975
ENSSSCG00000014116	ENSSSCG00000032821	0.147288
ENSSSCG00000014116	ENSSSCG00000032993	0.151211
ENSSSCG00000014116	ENSSSCG00000033067	0.167857
ENSSSCG00000014116	ENSSSCG00000033122	0.142114
ENSSSCG00000014116	ENSSSCG00000033276	0.207373
ENSSSCG00000014116	ENSSSCG00000033871	0.188343
ENSSSCG00000014116	ENSSSCG00000034995	0.242262
ENSSSCG00000014116	ENSSSCG00000037530	0.157129
ENSSSCG00000014116	ENSSSCG00000037928	0.149308
ENSSSCG00000014116	ENSSSCG00000038597	0.140423
ENSSSCG00000014116	ENSSSCG00000038971	0.17803
ENSSSCG00000014116	ENSSSCG00000039399	0.243779
ENSSSCG00000014116	ENSSSCG00000039501	0.148715
ENSSSCG00000014116	ENSSSCG00000041125	0.244155
ENSSSCG00000014116	ENSSSCG00000041169	0.165269
ENSSSCG00000014116	ENSSSCG00000041436	0.151399
ENSSSCG00000014116	ENSSSCG00000041457	0.212918
ENSSSCG00000014116	ENSSSCG00000041490	0.171576
ENSSSCG00000014116	ENSSSCG00000042058	0.192095
ENSSSCG00000014116	ENSSSCG00000042280	0.223554
ENSSSCG00000014116	ENSSSCG00000042444	0.241351
ENSSSCG00000014116	ENSSSCG00000042454	0.199245
ENSSSCG00000014116	ENSSSCG00000042504	0.229037
ENSSSCG00000014116	ENSSSCG00000044147	0.224388
ENSSSCG00000014116	ENSSSCG00000044153	0.232134
ENSSSCG00000014116	ENSSSCG00000044741	0.232309
ENSSSCG00000014116	ENSSSCG00000045003	0.178902
ENSSSCG00000014116	ENSSSCG00000045868	0.230863
ENSSSCG00000014116	ENSSSCG00000046250	0.201725
ENSSSCG00000014116	ENSSSCG00000046446	0.230588
ENSSSCG00000014116	ENSSSCG00000046538	0.147135
ENSSSCG00000014116	ENSSSCG00000046827	0.178565
ENSSSCG00000014116	ENSSSCG00000046936	0.157757
ENSSSCG00000014116	ENSSSCG00000046998	0.227231
ENSSSCG00000014116	ENSSSCG00000047244	0.150982
ENSSSCG00000014116	ENSSSCG00000047531	0.242705
ENSSSCG00000014116	ENSSSCG00000047967	0.211525
ENSSSCG00000014116	ENSSSCG00000048084	0.149019
ENSSSCG00000014116	ENSSSCG00000048207	0.250815
ENSSSCG00000014116	ENSSSCG00000048584	0.140933
ENSSSCG00000014116	ENSSSCG00000049063	0.165804
ENSSSCG00000014116	ENSSSCG00000049107	0.16958
ENSSSCG00000014116	ENSSSCG00000049454	0.240805
ENSSSCG00000014116	ENSSSCG00000049656	0.203891
ENSSSCG00000014116	ENSSSCG00000049698	0.199536
ENSSSCG00000014116	ENSSSCG00000049818	0.172222
ENSSSCG00000014116	ENSSSCG00000049862	0.215767
ENSSSCG00000014116	ENSSSCG00000050099	0.146103
ENSSSCG00000014116	ENSSSCG00000050141	0.189601
ENSSSCG00000014116	ENSSSCG00000050469	0.197204
ENSSSCG00000014116	ENSSSCG00000050500	0.188274
ENSSSCG00000014116	ENSSSCG00000050965	0.232018
ENSSSCG00000014116	ENSSSCG00000051022	0.224778
ENSSSCG00000014116	ENSSSCG00000051115	0.221692
ENSSSCG00000014116	ENSSSCG00000051670	0.219668
ENSSSCG00000014302	ENSSSCG00000015212	0.15043
ENSSSCG00000014302	ENSSSCG00000015329	0.172358
ENSSSCG00000014302	ENSSSCG00000018080	0.153492
ENSSSCG00000014302	ENSSSCG00000018461	0.163405
ENSSSCG00000014302	ENSSSCG00000020462	0.15315
ENSSSCG00000014302	ENSSSCG00000024233	0.147457
ENSSSCG00000014302	ENSSSCG00000029608	0.141837
ENSSSCG00000014302	ENSSSCG00000032708	0.147844
ENSSSCG00000014302	ENSSSCG00000034995	0.173383
ENSSSCG00000014302	ENSSSCG00000037530	0.149642
ENSSSCG00000014302	ENSSSCG00000039399	0.164921
ENSSSCG00000014302	ENSSSCG00000041125	0.173409
ENSSSCG00000014302	ENSSSCG00000042280	0.156021
ENSSSCG00000014302	ENSSSCG00000042444	0.206801
ENSSSCG00000014302	ENSSSCG00000042454	0.14712
ENSSSCG00000014302	ENSSSCG00000044147	0.165582
ENSSSCG00000014302	ENSSSCG00000044741	0.202428
ENSSSCG00000014302	ENSSSCG00000047531	0.190097
ENSSSCG00000014302	ENSSSCG00000047967	0.154688
ENSSSCG00000014302	ENSSSCG00000049454	0.175095
ENSSSCG00000014302	ENSSSCG00000049862	0.148313
ENSSSCG00000014302	ENSSSCG00000050141	0.153314
ENSSSCG00000014302	ENSSSCG00000050500	0.175581
ENSSSCG00000014302	ENSSSCG00000050965	0.166241
ENSSSCG00000014302	ENSSSCG00000051115	0.169743
ENSSSCG00000015212	ENSSSCG00000015329	0.140157
ENSSSCG00000015212	ENSSSCG00000018065	0.17761
ENSSSCG00000015212	ENSSSCG00000018080	0.208087
ENSSSCG00000015212	ENSSSCG00000018461	0.177823
ENSSSCG00000015212	ENSSSCG00000020462	0.179263
ENSSSCG00000015212	ENSSSCG00000024233	0.189807
ENSSSCG00000015212	ENSSSCG00000032708	0.152587
ENSSSCG00000015212	ENSSSCG00000034995	0.142086
ENSSSCG00000015212	ENSSSCG00000037530	0.159287
ENSSSCG00000015212	ENSSSCG00000039399	0.167329
ENSSSCG00000015212	ENSSSCG00000041125	0.188222
ENSSSCG00000015212	ENSSSCG00000042454	0.176265
ENSSSCG00000015212	ENSSSCG00000042504	0.158065
ENSSSCG00000015212	ENSSSCG00000044147	0.150072
ENSSSCG00000015212	ENSSSCG00000046446	0.141714
ENSSSCG00000015212	ENSSSCG00000046827	0.153845
ENSSSCG00000015212	ENSSSCG00000047531	0.167303
ENSSSCG00000015212	ENSSSCG00000047967	0.145122
ENSSSCG00000015212	ENSSSCG00000049107	0.162432
ENSSSCG00000015212	ENSSSCG00000049454	0.190882
ENSSSCG00000015212	ENSSSCG00000049656	0.146834
ENSSSCG00000015212	ENSSSCG00000050141	0.169962
ENSSSCG00000015212	ENSSSCG00000050965	0.166709
ENSSSCG00000015329	ENSSSCG00000015947	0.146628
ENSSSCG00000015329	ENSSSCG00000016574	0.176354
ENSSSCG00000015329	ENSSSCG00000016917	0.211724
ENSSSCG00000015329	ENSSSCG00000017539	0.150509
ENSSSCG00000015329	ENSSSCG00000018065	0.171736
ENSSSCG00000015329	ENSSSCG00000018080	0.205608
ENSSSCG00000015329	ENSSSCG00000018309	0.141259
ENSSSCG00000015329	ENSSSCG00000018461	0.227918
ENSSSCG00000015329	ENSSSCG00000020462	0.22201
ENSSSCG00000015329	ENSSSCG00000020990	0.154287
ENSSSCG00000015329	ENSSSCG00000023296	0.19171
ENSSSCG00000015329	ENSSSCG00000024233	0.172466
ENSSSCG00000015329	ENSSSCG00000026746	0.165324
ENSSSCG00000015329	ENSSSCG00000027401	0.149349
ENSSSCG00000015329	ENSSSCG00000029608	0.140463
ENSSSCG00000015329	ENSSSCG00000030998	0.179216
ENSSSCG00000015329	ENSSSCG00000031306	0.210978
ENSSSCG00000015329	ENSSSCG00000032708	0.217285
ENSSSCG00000015329	ENSSSCG00000032993	0.146005
ENSSSCG00000015329	ENSSSCG00000033067	0.160047
ENSSSCG00000015329	ENSSSCG00000033276	0.181844
ENSSSCG00000015329	ENSSSCG00000033871	0.164186
ENSSSCG00000015329	ENSSSCG00000034995	0.206612
ENSSSCG00000015329	ENSSSCG00000037530	0.159962
ENSSSCG00000015329	ENSSSCG00000038971	0.175321
ENSSSCG00000015329	ENSSSCG00000039399	0.217834
ENSSSCG00000015329	ENSSSCG00000039501	0.148058
ENSSSCG00000015329	ENSSSCG00000041125	0.218094
ENSSSCG00000015329	ENSSSCG00000041169	0.174732
ENSSSCG00000015329	ENSSSCG00000041436	0.151638
ENSSSCG00000015329	ENSSSCG00000041457	0.20279
ENSSSCG00000015329	ENSSSCG00000041490	0.174206
ENSSSCG00000015329	ENSSSCG00000042058	0.174295
ENSSSCG00000015329	ENSSSCG00000042280	0.187107
ENSSSCG00000015329	ENSSSCG00000042444	0.236516
ENSSSCG00000015329	ENSSSCG00000042454	0.199171
ENSSSCG00000015329	ENSSSCG00000042504	0.225327
ENSSSCG00000015329	ENSSSCG00000044147	0.208281
ENSSSCG00000015329	ENSSSCG00000044153	0.213238
ENSSSCG00000015329	ENSSSCG00000044741	0.229051
ENSSSCG00000015329	ENSSSCG00000045003	0.178897
ENSSSCG00000015329	ENSSSCG00000045868	0.194681
ENSSSCG00000015329	ENSSSCG00000046250	0.202059
ENSSSCG00000015329	ENSSSCG00000046446	0.208112
ENSSSCG00000015329	ENSSSCG00000046538	0.155866
ENSSSCG00000015329	ENSSSCG00000046827	0.1813
ENSSSCG00000015329	ENSSSCG00000046936	0.16448
ENSSSCG00000015329	ENSSSCG00000046998	0.1958
ENSSSCG00000015329	ENSSSCG00000047244	0.15165
ENSSSCG00000015329	ENSSSCG00000047531	0.214361
ENSSSCG00000015329	ENSSSCG00000047967	0.186914
ENSSSCG00000015329	ENSSSCG00000048084	0.144512
ENSSSCG00000015329	ENSSSCG00000048207	0.213443
ENSSSCG00000015329	ENSSSCG00000049063	0.162177
ENSSSCG00000015329	ENSSSCG00000049107	0.163647
ENSSSCG00000015329	ENSSSCG00000049454	0.224694
ENSSSCG00000015329	ENSSSCG00000049656	0.195416
ENSSSCG00000015329	ENSSSCG00000049698	0.1954
ENSSSCG00000015329	ENSSSCG00000049818	0.165376
ENSSSCG00000015329	ENSSSCG00000049862	0.197664
ENSSSCG00000015329	ENSSSCG00000050099	0.145241
ENSSSCG00000015329	ENSSSCG00000050141	0.19133
ENSSSCG00000015329	ENSSSCG00000050469	0.184523
ENSSSCG00000015329	ENSSSCG00000050500	0.177624
ENSSSCG00000015329	ENSSSCG00000050965	0.209205
ENSSSCG00000015329	ENSSSCG00000051022	0.21197
ENSSSCG00000015329	ENSSSCG00000051115	0.197164
ENSSSCG00000015329	ENSSSCG00000051670	0.206183
ENSSSCG00000015947	ENSSSCG00000042444	0.18356
ENSSSCG00000015947	ENSSSCG00000044741	0.180605
ENSSSCG00000015947	ENSSSCG00000050500	0.148466
ENSSSCG00000015947	ENSSSCG00000051115	0.143375
ENSSSCG00000016153	ENSSSCG00000049454	0.144549
ENSSSCG00000016574	ENSSSCG00000034995	0.143774
ENSSSCG00000016574	ENSSSCG00000042444	0.192038
ENSSSCG00000016574	ENSSSCG00000044147	0.14592
ENSSSCG00000016574	ENSSSCG00000044741	0.181587
ENSSSCG00000016574	ENSSSCG00000047531	0.155216
ENSSSCG00000016574	ENSSSCG00000049454	0.142797
ENSSSCG00000016574	ENSSSCG00000050500	0.15176
ENSSSCG00000016574	ENSSSCG00000051115	0.151112
ENSSSCG00000016917	ENSSSCG00000018080	0.154462
ENSSSCG00000016917	ENSSSCG00000018461	0.196407
ENSSSCG00000016917	ENSSSCG00000020462	0.178222
ENSSSCG00000016917	ENSSSCG00000020990	0.14972
ENSSSCG00000016917	ENSSSCG00000031306	0.151421
ENSSSCG00000016917	ENSSSCG00000032708	0.158153
ENSSSCG00000016917	ENSSSCG00000034995	0.228828
ENSSSCG00000016917	ENSSSCG00000039399	0.212236
ENSSSCG00000016917	ENSSSCG00000041125	0.200077
ENSSSCG00000016917	ENSSSCG00000041436	0.140811
ENSSSCG00000016917	ENSSSCG00000042280	0.195257
ENSSSCG00000016917	ENSSSCG00000042444	0.242642
ENSSSCG00000016917	ENSSSCG00000042454	0.162444
ENSSSCG00000016917	ENSSSCG00000042504	0.151311
ENSSSCG00000016917	ENSSSCG00000044147	0.191692
ENSSSCG00000016917	ENSSSCG00000044741	0.249225
ENSSSCG00000016917	ENSSSCG00000046250	0.166066
ENSSSCG00000016917	ENSSSCG00000046446	0.149971
ENSSSCG00000016917	ENSSSCG00000047531	0.234135
ENSSSCG00000016917	ENSSSCG00000047967	0.169688
ENSSSCG00000016917	ENSSSCG00000048207	0.178403
ENSSSCG00000016917	ENSSSCG00000049063	0.157326
ENSSSCG00000016917	ENSSSCG00000049454	0.200506
ENSSSCG00000016917	ENSSSCG00000049862	0.145934
ENSSSCG00000016917	ENSSSCG00000050141	0.16062
ENSSSCG00000016917	ENSSSCG00000050500	0.173918
ENSSSCG00000016917	ENSSSCG00000050965	0.184199
ENSSSCG00000016917	ENSSSCG00000051022	0.176098
ENSSSCG00000016917	ENSSSCG00000051115	0.210073
ENSSSCG00000016917	ENSSSCG00000051670	0.143791
ENSSSCG00000016946	ENSSSCG00000034995	0.142005
ENSSSCG00000016946	ENSSSCG00000042444	0.144974
ENSSSCG00000016946	ENSSSCG00000044741	0.162742
ENSSSCG00000017539	ENSSSCG00000018080	0.176965
ENSSSCG00000017539	ENSSSCG00000018461	0.169999
ENSSSCG00000017539	ENSSSCG00000020462	0.162167
ENSSSCG00000017539	ENSSSCG00000034995	0.147236
ENSSSCG00000017539	ENSSSCG00000039399	0.164712
ENSSSCG00000017539	ENSSSCG00000041125	0.175134
ENSSSCG00000017539	ENSSSCG00000042454	0.157688
ENSSSCG00000017539	ENSSSCG00000044147	0.143055
ENSSSCG00000017539	ENSSSCG00000044741	0.150028
ENSSSCG00000017539	ENSSSCG00000046446	0.154846
ENSSSCG00000017539	ENSSSCG00000047531	0.162498
ENSSSCG00000017539	ENSSSCG00000049454	0.175932
ENSSSCG00000017539	ENSSSCG00000049656	0.140641
ENSSSCG00000017539	ENSSSCG00000050141	0.147029
ENSSSCG00000017539	ENSSSCG00000050965	0.149961
ENSSSCG00000017539	ENSSSCG00000051115	0.141241
ENSSSCG00000018065	ENSSSCG00000018080	0.17541
ENSSSCG00000018065	ENSSSCG00000018309	0.144953
ENSSSCG00000018065	ENSSSCG00000018461	0.171078
ENSSSCG00000018065	ENSSSCG00000020462	0.161602
ENSSSCG00000018065	ENSSSCG00000024233	0.158615
ENSSSCG00000018065	ENSSSCG00000032708	0.144725
ENSSSCG00000018065	ENSSSCG00000034223	0.142583
ENSSSCG00000018065	ENSSSCG00000034995	0.158192
ENSSSCG00000018065	ENSSSCG00000038067	0.157204
ENSSSCG00000018065	ENSSSCG00000039399	0.172558
ENSSSCG00000018065	ENSSSCG00000039501	0.158416
ENSSSCG00000018065	ENSSSCG00000041125	0.182503
ENSSSCG00000018065	ENSSSCG00000041677	0.145751
ENSSSCG00000018065	ENSSSCG00000041866	0.154175
ENSSSCG00000018065	ENSSSCG00000042444	0.160762
ENSSSCG00000018065	ENSSSCG00000042454	0.17682
ENSSSCG00000018065	ENSSSCG00000042504	0.145078
ENSSSCG00000018065	ENSSSCG00000044147	0.156729
ENSSSCG00000018065	ENSSSCG00000044741	0.1793
ENSSSCG00000018065	ENSSSCG00000045743	0.159856
ENSSSCG00000018065	ENSSSCG00000046250	0.156404
ENSSSCG00000018065	ENSSSCG00000046538	0.156576
ENSSSCG00000018065	ENSSSCG00000046827	0.157959
ENSSSCG00000018065	ENSSSCG00000046936	0.144091
ENSSSCG00000018065	ENSSSCG00000047029	0.144402
ENSSSCG00000018065	ENSSSCG00000047531	0.178361
ENSSSCG00000018065	ENSSSCG00000047967	0.15273
ENSSSCG00000018065	ENSSSCG00000049063	0.179551
ENSSSCG00000018065	ENSSSCG00000049107	0.150198
ENSSSCG00000018065	ENSSSCG00000049454	0.188259
ENSSSCG00000018065	ENSSSCG00000049818	0.140675
ENSSSCG00000018065	ENSSSCG00000050141	0.182955
ENSSSCG00000018065	ENSSSCG00000050500	0.145654
ENSSSCG00000018065	ENSSSCG00000050965	0.161681
ENSSSCG00000018065	ENSSSCG00000051022	0.14419
ENSSSCG00000018065	ENSSSCG00000051115	0.148822
ENSSSCG00000018065	ENSSSCG00000051625	0.162824
ENSSSCG00000018080	ENSSSCG00000018309	0.196256
ENSSSCG00000018080	ENSSSCG00000018461	0.232944
ENSSSCG00000018080	ENSSSCG00000020462	0.214371
ENSSSCG00000018080	ENSSSCG00000020990	0.167355
ENSSSCG00000018080	ENSSSCG00000022191	0.155217
ENSSSCG00000018080	ENSSSCG00000022250	0.149943
ENSSSCG00000018080	ENSSSCG00000023296	0.162307
ENSSSCG00000018080	ENSSSCG00000024233	0.184533
ENSSSCG00000018080	ENSSSCG00000029860	0.14269
ENSSSCG00000018080	ENSSSCG00000030998	0.14698
ENSSSCG00000018080	ENSSSCG00000031306	0.173304
ENSSSCG00000018080	ENSSSCG00000032708	0.199941
ENSSSCG00000018080	ENSSSCG00000033871	0.142143
ENSSSCG00000018080	ENSSSCG00000033874	0.153876
ENSSSCG00000018080	ENSSSCG00000034223	0.163656
ENSSSCG00000018080	ENSSSCG00000034995	0.228845
ENSSSCG00000018080	ENSSSCG00000037530	0.160627
ENSSSCG00000018080	ENSSSCG00000037928	0.183119
ENSSSCG00000018080	ENSSSCG00000038067	0.16211
ENSSSCG00000018080	ENSSSCG00000039399	0.230049
ENSSSCG00000018080	ENSSSCG00000039501	0.171578
ENSSSCG00000018080	ENSSSCG00000039966	0.161421
ENSSSCG00000018080	ENSSSCG00000041125	0.244613
ENSSSCG00000018080	ENSSSCG00000041436	0.166473
ENSSSCG00000018080	ENSSSCG00000041457	0.161453
ENSSSCG00000018080	ENSSSCG00000041490	0.145327
ENSSSCG00000018080	ENSSSCG00000041677	0.191468
ENSSSCG00000018080	ENSSSCG00000041866	0.16514
ENSSSCG00000018080	ENSSSCG00000042280	0.192224
ENSSSCG00000018080	ENSSSCG00000042444	0.218543
ENSSSCG00000018080	ENSSSCG00000042454	0.22271
ENSSSCG00000018080	ENSSSCG00000042504	0.178554
ENSSSCG00000018080	ENSSSCG00000044079	0.151865
ENSSSCG00000018080	ENSSSCG00000044147	0.200585
ENSSSCG00000018080	ENSSSCG00000044689	0.156123
ENSSSCG00000018080	ENSSSCG00000044741	0.232541
ENSSSCG00000018080	ENSSSCG00000045743	0.198889
ENSSSCG00000018080	ENSSSCG00000045839	0.147823
ENSSSCG00000018080	ENSSSCG00000046250	0.207642
ENSSSCG00000018080	ENSSSCG00000046446	0.178979
ENSSSCG00000018080	ENSSSCG00000046538	0.18224
ENSSSCG00000018080	ENSSSCG00000046803	0.150026
ENSSSCG00000018080	ENSSSCG00000046827	0.182635
ENSSSCG00000018080	ENSSSCG00000046936	0.183867
ENSSSCG00000018080	ENSSSCG00000046998	0.143105
ENSSSCG00000018080	ENSSSCG00000047029	0.160977
ENSSSCG00000018080	ENSSSCG00000047470	0.157146
ENSSSCG00000018080	ENSSSCG00000047531	0.24692
ENSSSCG00000018080	ENSSSCG00000047967	0.196211
ENSSSCG00000018080	ENSSSCG00000048084	0.168624
ENSSSCG00000018080	ENSSSCG00000048201	0.153507
ENSSSCG00000018080	ENSSSCG00000048207	0.194315
ENSSSCG00000018080	ENSSSCG00000048584	0.161489
ENSSSCG00000018080	ENSSSCG00000049063	0.22189
ENSSSCG00000018080	ENSSSCG00000049107	0.187906
ENSSSCG00000018080	ENSSSCG00000049428	0.152976
ENSSSCG00000018080	ENSSSCG00000049454	0.240187
ENSSSCG00000018080	ENSSSCG00000049656	0.161538
ENSSSCG00000018080	ENSSSCG00000049698	0.149369
ENSSSCG00000018080	ENSSSCG00000049818	0.182813
ENSSSCG00000018080	ENSSSCG00000049862	0.177345
ENSSSCG00000018080	ENSSSCG00000050141	0.228887
ENSSSCG00000018080	ENSSSCG00000050261	0.163482
ENSSSCG00000018080	ENSSSCG00000050500	0.176463
ENSSSCG00000018080	ENSSSCG00000050940	0.16402
ENSSSCG00000018080	ENSSSCG00000050965	0.2139
ENSSSCG00000018080	ENSSSCG00000051022	0.179358
ENSSSCG00000018080	ENSSSCG00000051115	0.20206
ENSSSCG00000018080	ENSSSCG00000051625	0.196743
ENSSSCG00000018080	ENSSSCG00000051670	0.171971
ENSSSCG00000018080	ENSSSCG00000051708	0.143219
ENSSSCG00000018309	ENSSSCG00000018461	0.180663
ENSSSCG00000018309	ENSSSCG00000020462	0.166209
ENSSSCG00000018309	ENSSSCG00000020990	0.143912
ENSSSCG00000018309	ENSSSCG00000023296	0.154537
ENSSSCG00000018309	ENSSSCG00000024233	0.145305
ENSSSCG00000018309	ENSSSCG00000032708	0.159598
ENSSSCG00000018309	ENSSSCG00000034995	0.163919
ENSSSCG00000018309	ENSSSCG00000039399	0.169827
ENSSSCG00000018309	ENSSSCG00000041125	0.196001
ENSSSCG00000018309	ENSSSCG00000042444	0.142199
ENSSSCG00000018309	ENSSSCG00000042454	0.147452
ENSSSCG00000018309	ENSSSCG00000044147	0.142452
ENSSSCG00000018309	ENSSSCG00000044741	0.155245
ENSSSCG00000018309	ENSSSCG00000046446	0.143461
ENSSSCG00000018309	ENSSSCG00000047531	0.176908
ENSSSCG00000018309	ENSSSCG00000047967	0.15273
ENSSSCG00000018309	ENSSSCG00000048207	0.144983
ENSSSCG00000018309	ENSSSCG00000049107	0.149335
ENSSSCG00000018309	ENSSSCG00000049454	0.181461
ENSSSCG00000018309	ENSSSCG00000050141	0.141043
ENSSSCG00000018309	ENSSSCG00000050965	0.163507
ENSSSCG00000018461	ENSSSCG00000020462	0.22278
ENSSSCG00000018461	ENSSSCG00000020990	0.151687
ENSSSCG00000018461	ENSSSCG00000022191	0.143708
ENSSSCG00000018461	ENSSSCG00000023296	0.187749
ENSSSCG00000018461	ENSSSCG00000024233	0.178666
ENSSSCG00000018461	ENSSSCG00000026746	0.144623
ENSSSCG00000018461	ENSSSCG00000029608	0.148211
ENSSSCG00000018461	ENSSSCG00000030998	0.168975
ENSSSCG00000018461	ENSSSCG00000031306	0.214707
ENSSSCG00000018461	ENSSSCG00000032708	0.226848
ENSSSCG00000018461	ENSSSCG00000032993	0.149936
ENSSSCG00000018461	ENSSSCG00000033276	0.191783
ENSSSCG00000018461	ENSSSCG00000034223	0.152101
ENSSSCG00000018461	ENSSSCG00000034995	0.270081
ENSSSCG00000018461	ENSSSCG00000037530	0.169895
ENSSSCG00000018461	ENSSSCG00000037928	0.173432
ENSSSCG00000018461	ENSSSCG00000038971	0.172412
ENSSSCG00000018461	ENSSSCG00000039399	0.23536
ENSSSCG00000018461	ENSSSCG00000039501	0.156992
ENSSSCG00000018461	ENSSSCG00000041125	0.227974
ENSSSCG00000018461	ENSSSCG00000041436	0.164772
ENSSSCG00000018461	ENSSSCG00000041457	0.192549
ENSSSCG00000018461	ENSSSCG00000041677	0.164982
ENSSSCG00000018461	ENSSSCG00000042058	0.151634
ENSSSCG00000018461	ENSSSCG00000042280	0.233524
ENSSSCG00000018461	ENSSSCG00000042444	0.296478
ENSSSCG00000018461	ENSSSCG00000042454	0.222712
ENSSSCG00000018461	ENSSSCG00000042504	0.205744
ENSSSCG00000018461	ENSSSCG00000044147	0.220456
ENSSSCG00000018461	ENSSSCG00000044153	0.19706
ENSSSCG00000018461	ENSSSCG00000044689	0.145173
ENSSSCG00000018461	ENSSSCG00000044741	0.285283
ENSSSCG00000018461	ENSSSCG00000045743	0.165967
ENSSSCG00000018461	ENSSSCG00000045868	0.197183
ENSSSCG00000018461	ENSSSCG00000046250	0.218613
ENSSSCG00000018461	ENSSSCG00000046446	0.186545
ENSSSCG00000018461	ENSSSCG00000046538	0.158834
ENSSSCG00000018461	ENSSSCG00000046827	0.18281
ENSSSCG00000018461	ENSSSCG00000046936	0.173461
ENSSSCG00000018461	ENSSSCG00000046998	0.185318
ENSSSCG00000018461	ENSSSCG00000047531	0.275624
ENSSSCG00000018461	ENSSSCG00000047967	0.193158
ENSSSCG00000018461	ENSSSCG00000048084	0.154652
ENSSSCG00000018461	ENSSSCG00000048207	0.213514
ENSSSCG00000018461	ENSSSCG00000048584	0.149673
ENSSSCG00000018461	ENSSSCG00000049063	0.20826
ENSSSCG00000018461	ENSSSCG00000049107	0.181767
ENSSSCG00000018461	ENSSSCG00000049454	0.226026
ENSSSCG00000018461	ENSSSCG00000049656	0.173284
ENSSSCG00000018461	ENSSSCG00000049698	0.171716
ENSSSCG00000018461	ENSSSCG00000049818	0.179774
ENSSSCG00000018461	ENSSSCG00000049862	0.180114
ENSSSCG00000018461	ENSSSCG00000050141	0.223283
ENSSSCG00000018461	ENSSSCG00000050261	0.142555
ENSSSCG00000018461	ENSSSCG00000050469	0.17552
ENSSSCG00000018461	ENSSSCG00000050500	0.209534
ENSSSCG00000018461	ENSSSCG00000050965	0.21587
ENSSSCG00000018461	ENSSSCG00000051022	0.185612
ENSSSCG00000018461	ENSSSCG00000051115	0.243522
ENSSSCG00000018461	ENSSSCG00000051625	0.146243
ENSSSCG00000018461	ENSSSCG00000051670	0.193518
ENSSSCG00000020462	ENSSSCG00000020990	0.149926
ENSSSCG00000020462	ENSSSCG00000023296	0.165438
ENSSSCG00000020462	ENSSSCG00000024233	0.171256
ENSSSCG00000020462	ENSSSCG00000029608	0.147358
ENSSSCG00000020462	ENSSSCG00000030998	0.155365
ENSSSCG00000020462	ENSSSCG00000031306	0.189263
ENSSSCG00000020462	ENSSSCG00000032708	0.201678
ENSSSCG00000020462	ENSSSCG00000033276	0.171999
ENSSSCG00000020462	ENSSSCG00000034223	0.140047
ENSSSCG00000020462	ENSSSCG00000034995	0.26031
ENSSSCG00000020462	ENSSSCG00000037530	0.159996
ENSSSCG00000020462	ENSSSCG00000037928	0.151407
ENSSSCG00000020462	ENSSSCG00000038971	0.158647
ENSSSCG00000020462	ENSSSCG00000039399	0.231673
ENSSSCG00000020462	ENSSSCG00000039501	0.142463
ENSSSCG00000020462	ENSSSCG00000041125	0.225976
ENSSSCG00000020462	ENSSSCG00000041436	0.149877
ENSSSCG00000020462	ENSSSCG00000041457	0.171399
ENSSSCG00000020462	ENSSSCG00000041677	0.154901
ENSSSCG00000020462	ENSSSCG00000041866	0.140076
ENSSSCG00000020462	ENSSSCG00000042058	0.150699
ENSSSCG00000020462	ENSSSCG00000042280	0.225007
ENSSSCG00000020462	ENSSSCG00000042444	0.285691
ENSSSCG00000020462	ENSSSCG00000042454	0.212004
ENSSSCG00000020462	ENSSSCG00000042504	0.18626
ENSSSCG00000020462	ENSSSCG00000044147	0.22123
ENSSSCG00000020462	ENSSSCG00000044153	0.172295
ENSSSCG00000020462	ENSSSCG00000044741	0.27456
ENSSSCG00000020462	ENSSSCG00000045743	0.165057
ENSSSCG00000020462	ENSSSCG00000045868	0.168147
ENSSSCG00000020462	ENSSSCG00000046250	0.202677
ENSSSCG00000020462	ENSSSCG00000046446	0.168089
ENSSSCG00000020462	ENSSSCG00000046538	0.149726
ENSSSCG00000020462	ENSSSCG00000046827	0.167069
ENSSSCG00000020462	ENSSSCG00000046936	0.166219
ENSSSCG00000020462	ENSSSCG00000046998	0.169999
ENSSSCG00000020462	ENSSSCG00000047531	0.26848
ENSSSCG00000020462	ENSSSCG00000047967	0.193118
ENSSSCG00000020462	ENSSSCG00000048084	0.151388
ENSSSCG00000020462	ENSSSCG00000048207	0.206711
ENSSSCG00000020462	ENSSSCG00000048584	0.145335
ENSSSCG00000020462	ENSSSCG00000049063	0.195995
ENSSSCG00000020462	ENSSSCG00000049107	0.174845
ENSSSCG00000020462	ENSSSCG00000049454	0.224521
ENSSSCG00000020462	ENSSSCG00000049656	0.160802
ENSSSCG00000020462	ENSSSCG00000049698	0.158963
ENSSSCG00000020462	ENSSSCG00000049818	0.163131
ENSSSCG00000020462	ENSSSCG00000049862	0.175664
ENSSSCG00000020462	ENSSSCG00000050141	0.213946
ENSSSCG00000020462	ENSSSCG00000050469	0.16569
ENSSSCG00000020462	ENSSSCG00000050500	0.208066
ENSSSCG00000020462	ENSSSCG00000050965	0.217568
ENSSSCG00000020462	ENSSSCG00000051022	0.181068
ENSSSCG00000020462	ENSSSCG00000051115	0.238982
ENSSSCG00000020462	ENSSSCG00000051670	0.175596
ENSSSCG00000020990	ENSSSCG00000023296	0.15466
ENSSSCG00000020990	ENSSSCG00000032708	0.145282
ENSSSCG00000020990	ENSSSCG00000034995	0.14022
ENSSSCG00000020990	ENSSSCG00000039399	0.141155
ENSSSCG00000020990	ENSSSCG00000041125	0.154192
ENSSSCG00000020990	ENSSSCG00000041457	0.143484
ENSSSCG00000020990	ENSSSCG00000042444	0.168102
ENSSSCG00000020990	ENSSSCG00000042454	0.159145
ENSSSCG00000020990	ENSSSCG00000044741	0.179673
ENSSSCG00000020990	ENSSSCG00000046250	0.144585
ENSSSCG00000020990	ENSSSCG00000046446	0.162664
ENSSSCG00000020990	ENSSSCG00000046827	0.144931
ENSSSCG00000020990	ENSSSCG00000047531	0.141141
ENSSSCG00000020990	ENSSSCG00000048084	0.140998
ENSSSCG00000020990	ENSSSCG00000048207	0.140813
ENSSSCG00000020990	ENSSSCG00000049063	0.142576
ENSSSCG00000020990	ENSSSCG00000049107	0.153513
ENSSSCG00000020990	ENSSSCG00000049454	0.145072
ENSSSCG00000020990	ENSSSCG00000049656	0.143568
ENSSSCG00000020990	ENSSSCG00000050141	0.154755
ENSSSCG00000020990	ENSSSCG00000050965	0.140028
ENSSSCG00000022191	ENSSSCG00000041125	0.14773
ENSSSCG00000022191	ENSSSCG00000049454	0.149107
ENSSSCG00000023296	ENSSSCG00000031306	0.149345
ENSSSCG00000023296	ENSSSCG00000032708	0.161412
ENSSSCG00000023296	ENSSSCG00000034995	0.206234
ENSSSCG00000023296	ENSSSCG00000037928	0.149026
ENSSSCG00000023296	ENSSSCG00000039399	0.192944
ENSSSCG00000023296	ENSSSCG00000039501	0.141317
ENSSSCG00000023296	ENSSSCG00000041125	0.198436
ENSSSCG00000023296	ENSSSCG00000042280	0.176441
ENSSSCG00000023296	ENSSSCG00000042444	0.215079
ENSSSCG00000023296	ENSSSCG00000042454	0.154533
ENSSSCG00000023296	ENSSSCG00000044147	0.171445
ENSSSCG00000023296	ENSSSCG00000044741	0.223694
ENSSSCG00000023296	ENSSSCG00000046250	0.146705
ENSSSCG00000023296	ENSSSCG00000047531	0.213031
ENSSSCG00000023296	ENSSSCG00000047967	0.162572
ENSSSCG00000023296	ENSSSCG00000048207	0.164769
ENSSSCG00000023296	ENSSSCG00000049063	0.158306
ENSSSCG00000023296	ENSSSCG00000049454	0.189704
ENSSSCG00000023296	ENSSSCG00000049818	0.154148
ENSSSCG00000023296	ENSSSCG00000049862	0.14845
ENSSSCG00000023296	ENSSSCG00000050141	0.155835
ENSSSCG00000023296	ENSSSCG00000050500	0.156346
ENSSSCG00000023296	ENSSSCG00000050965	0.174314
ENSSSCG00000023296	ENSSSCG00000051022	0.149875
ENSSSCG00000023296	ENSSSCG00000051115	0.180506
ENSSSCG00000023296	ENSSSCG00000051625	0.143235
ENSSSCG00000023728	ENSSSCG00000042444	0.169489
ENSSSCG00000023728	ENSSSCG00000044741	0.145081
ENSSSCG00000024233	ENSSSCG00000032708	0.155166
ENSSSCG00000024233	ENSSSCG00000033874	0.148005
ENSSSCG00000024233	ENSSSCG00000034223	0.151914
ENSSSCG00000024233	ENSSSCG00000034995	0.162755
ENSSSCG00000024233	ENSSSCG00000037530	0.148545
ENSSSCG00000024233	ENSSSCG00000038067	0.145335
ENSSSCG00000024233	ENSSSCG00000039399	0.173706
ENSSSCG00000024233	ENSSSCG00000041125	0.192933
ENSSSCG00000024233	ENSSSCG00000041457	0.142515
ENSSSCG00000024233	ENSSSCG00000041490	0.146904
ENSSSCG00000024233	ENSSSCG00000041677	0.154311
ENSSSCG00000024233	ENSSSCG00000041866	0.141647
ENSSSCG00000024233	ENSSSCG00000042444	0.167242
ENSSSCG00000024233	ENSSSCG00000042454	0.178438
ENSSSCG00000024233	ENSSSCG00000042504	0.152963
ENSSSCG00000024233	ENSSSCG00000044147	0.163826
ENSSSCG00000024233	ENSSSCG00000044689	0.146011
ENSSSCG00000024233	ENSSSCG00000044741	0.178677
ENSSSCG00000024233	ENSSSCG00000045743	0.17494
ENSSSCG00000024233	ENSSSCG00000046250	0.15774
ENSSSCG00000024233	ENSSSCG00000046446	0.144468
ENSSSCG00000024233	ENSSSCG00000046538	0.160662
ENSSSCG00000024233	ENSSSCG00000046688	0.140451
ENSSSCG00000024233	ENSSSCG00000046827	0.154063
ENSSSCG00000024233	ENSSSCG00000046936	0.16197
ENSSSCG00000024233	ENSSSCG00000047029	0.153933
ENSSSCG00000024233	ENSSSCG00000047531	0.185976
ENSSSCG00000024233	ENSSSCG00000047967	0.165203
ENSSSCG00000024233	ENSSSCG00000048207	0.140751
ENSSSCG00000024233	ENSSSCG00000049063	0.16651
ENSSSCG00000024233	ENSSSCG00000049107	0.158975
ENSSSCG00000024233	ENSSSCG00000049454	0.196754
ENSSSCG00000024233	ENSSSCG00000049656	0.144897
ENSSSCG00000024233	ENSSSCG00000049862	0.148511
ENSSSCG00000024233	ENSSSCG00000050141	0.184475
ENSSSCG00000024233	ENSSSCG00000050261	0.153784
ENSSSCG00000024233	ENSSSCG00000050500	0.15617
ENSSSCG00000024233	ENSSSCG00000050940	0.155621
ENSSSCG00000024233	ENSSSCG00000050965	0.171949
ENSSSCG00000024233	ENSSSCG00000051022	0.1512
ENSSSCG00000024233	ENSSSCG00000051115	0.155761
ENSSSCG00000024233	ENSSSCG00000051625	0.155913
ENSSSCG00000024233	ENSSSCG00000051670	0.148745
ENSSSCG00000026746	ENSSSCG00000034995	0.170915
ENSSSCG00000026746	ENSSSCG00000039399	0.156429
ENSSSCG00000026746	ENSSSCG00000041125	0.147863
ENSSSCG00000026746	ENSSSCG00000042280	0.150863
ENSSSCG00000026746	ENSSSCG00000042444	0.207435
ENSSSCG00000026746	ENSSSCG00000044147	0.150361
ENSSSCG00000026746	ENSSSCG00000044741	0.211854
ENSSSCG00000026746	ENSSSCG00000047531	0.178775
ENSSSCG00000026746	ENSSSCG00000049454	0.149338
ENSSSCG00000026746	ENSSSCG00000050500	0.156944
ENSSSCG00000026746	ENSSSCG00000050965	0.146031
ENSSSCG00000026746	ENSSSCG00000051115	0.163179
ENSSSCG00000027401	ENSSSCG00000041125	0.140884
ENSSSCG00000027401	ENSSSCG00000049454	0.150061
ENSSSCG00000027741	ENSSSCG00000042444	0.155889
ENSSSCG00000027741	ENSSSCG00000044741	0.163294
ENSSSCG00000029608	ENSSSCG00000030998	0.146709
ENSSSCG00000029608	ENSSSCG00000031306	0.141798
ENSSSCG00000029608	ENSSSCG00000032708	0.15752
ENSSSCG00000029608	ENSSSCG00000033067	0.141479
ENSSSCG00000029608	ENSSSCG00000034995	0.145711
ENSSSCG00000029608	ENSSSCG00000039399	0.141778
ENSSSCG00000029608	ENSSSCG00000041125	0.149422
ENSSSCG00000029608	ENSSSCG00000042058	0.140443
ENSSSCG00000029608	ENSSSCG00000042280	0.145849
ENSSSCG00000029608	ENSSSCG00000042444	0.209468
ENSSSCG00000029608	ENSSSCG00000044147	0.141541
ENSSSCG00000029608	ENSSSCG00000044741	0.187408
ENSSSCG00000029608	ENSSSCG00000046998	0.149814
ENSSSCG00000029608	ENSSSCG00000047531	0.148822
ENSSSCG00000029608	ENSSSCG00000047967	0.143962
ENSSSCG00000029608	ENSSSCG00000048207	0.15156
ENSSSCG00000029608	ENSSSCG00000049454	0.144342
ENSSSCG00000029608	ENSSSCG00000049862	0.152795
ENSSSCG00000029608	ENSSSCG00000050500	0.148518
ENSSSCG00000029608	ENSSSCG00000050965	0.153308
ENSSSCG00000029608	ENSSSCG00000051115	0.14579
ENSSSCG00000029608	ENSSSCG00000051670	0.141211
ENSSSCG00000029860	ENSSSCG00000041125	0.143632
ENSSSCG00000029860	ENSSSCG00000049454	0.14116
ENSSSCG00000030998	ENSSSCG00000032708	0.153883
ENSSSCG00000030998	ENSSSCG00000034995	0.196808
ENSSSCG00000030998	ENSSSCG00000039399	0.17456
ENSSSCG00000030998	ENSSSCG00000041125	0.17947
ENSSSCG00000030998	ENSSSCG00000042280	0.183261
ENSSSCG00000030998	ENSSSCG00000042444	0.233707
ENSSSCG00000030998	ENSSSCG00000044147	0.170856
ENSSSCG00000030998	ENSSSCG00000044741	0.220238
ENSSSCG00000030998	ENSSSCG00000047531	0.207654
ENSSSCG00000030998	ENSSSCG00000047967	0.170506
ENSSSCG00000030998	ENSSSCG00000048207	0.154529
ENSSSCG00000030998	ENSSSCG00000049454	0.176185
ENSSSCG00000030998	ENSSSCG00000049862	0.147975
ENSSSCG00000030998	ENSSSCG00000050500	0.191638
ENSSSCG00000030998	ENSSSCG00000050965	0.171859
ENSSSCG00000030998	ENSSSCG00000051115	0.188517
ENSSSCG00000031306	ENSSSCG00000032708	0.187043
ENSSSCG00000031306	ENSSSCG00000033276	0.156406
ENSSSCG00000031306	ENSSSCG00000034995	0.268062
ENSSSCG00000031306	ENSSSCG00000039399	0.228236
ENSSSCG00000031306	ENSSSCG00000041125	0.216223
ENSSSCG00000031306	ENSSSCG00000041457	0.147385
ENSSSCG00000031306	ENSSSCG00000042058	0.14872
ENSSSCG00000031306	ENSSSCG00000042280	0.233017
ENSSSCG00000031306	ENSSSCG00000042444	0.29718
ENSSSCG00000031306	ENSSSCG00000042454	0.159081
ENSSSCG00000031306	ENSSSCG00000042504	0.154168
ENSSSCG00000031306	ENSSSCG00000044147	0.209043
ENSSSCG00000031306	ENSSSCG00000044153	0.153861
ENSSSCG00000031306	ENSSSCG00000044741	0.27976
ENSSSCG00000031306	ENSSSCG00000045868	0.160978
ENSSSCG00000031306	ENSSSCG00000046250	0.153352
ENSSSCG00000031306	ENSSSCG00000046998	0.172572
ENSSSCG00000031306	ENSSSCG00000047531	0.26826
ENSSSCG00000031306	ENSSSCG00000047967	0.183608
ENSSSCG00000031306	ENSSSCG00000048207	0.207365
ENSSSCG00000031306	ENSSSCG00000049063	0.156933
ENSSSCG00000031306	ENSSSCG00000049454	0.210232
ENSSSCG00000031306	ENSSSCG00000049862	0.170013
ENSSSCG00000031306	ENSSSCG00000050141	0.158425
ENSSSCG00000031306	ENSSSCG00000050500	0.205115
ENSSSCG00000031306	ENSSSCG00000050965	0.207712
ENSSSCG00000031306	ENSSSCG00000051022	0.170135
ENSSSCG00000031306	ENSSSCG00000051115	0.231318
ENSSSCG00000031306	ENSSSCG00000051670	0.153544
ENSSSCG00000032708	ENSSSCG00000032993	0.141056
ENSSSCG00000032708	ENSSSCG00000033276	0.170104
ENSSSCG00000032708	ENSSSCG00000034995	0.273283
ENSSSCG00000032708	ENSSSCG00000037530	0.155885
ENSSSCG00000032708	ENSSSCG00000037928	0.151389
ENSSSCG00000032708	ENSSSCG00000038971	0.143855
ENSSSCG00000032708	ENSSSCG00000039399	0.233673
ENSSSCG00000032708	ENSSSCG00000041125	0.229901
ENSSSCG00000032708	ENSSSCG00000041457	0.16849
ENSSSCG00000032708	ENSSSCG00000041677	0.151581
ENSSSCG00000032708	ENSSSCG00000042058	0.157657
ENSSSCG00000032708	ENSSSCG00000042280	0.238482
ENSSSCG00000032708	ENSSSCG00000042444	0.303758
ENSSSCG00000032708	ENSSSCG00000042454	0.183977
ENSSSCG00000032708	ENSSSCG00000042504	0.170569
ENSSSCG00000032708	ENSSSCG00000044147	0.220227
ENSSSCG00000032708	ENSSSCG00000044153	0.162001
ENSSSCG00000032708	ENSSSCG00000044741	0.284846
ENSSSCG00000032708	ENSSSCG00000045743	0.145076
ENSSSCG00000032708	ENSSSCG00000045868	0.174894
ENSSSCG00000032708	ENSSSCG00000046250	0.17249
ENSSSCG00000032708	ENSSSCG00000046446	0.152728
ENSSSCG00000032708	ENSSSCG00000046827	0.151366
ENSSSCG00000032708	ENSSSCG00000046936	0.143955
ENSSSCG00000032708	ENSSSCG00000046998	0.179084
ENSSSCG00000032708	ENSSSCG00000047531	0.277829
ENSSSCG00000032708	ENSSSCG00000047967	0.196195
ENSSSCG00000032708	ENSSSCG00000048207	0.21719
ENSSSCG00000032708	ENSSSCG00000049063	0.175219
ENSSSCG00000032708	ENSSSCG00000049107	0.155328
ENSSSCG00000032708	ENSSSCG00000049454	0.225797
ENSSSCG00000032708	ENSSSCG00000049656	0.148448
ENSSSCG00000032708	ENSSSCG00000049698	0.147936
ENSSSCG00000032708	ENSSSCG00000049818	0.147753
ENSSSCG00000032708	ENSSSCG00000049862	0.179981
ENSSSCG00000032708	ENSSSCG00000050141	0.186361
ENSSSCG00000032708	ENSSSCG00000050469	0.152452
ENSSSCG00000032708	ENSSSCG00000050500	0.214752
ENSSSCG00000032708	ENSSSCG00000050965	0.220387
ENSSSCG00000032708	ENSSSCG00000051022	0.176318
ENSSSCG00000032708	ENSSSCG00000051115	0.243537
ENSSSCG00000032708	ENSSSCG00000051670	0.167455
ENSSSCG00000032821	ENSSSCG00000034995	0.142826
ENSSSCG00000032821	ENSSSCG00000042444	0.18053
ENSSSCG00000032821	ENSSSCG00000044741	0.169635
ENSSSCG00000032821	ENSSSCG00000047531	0.150533
ENSSSCG00000032993	ENSSSCG00000034995	0.16174
ENSSSCG00000032993	ENSSSCG00000039399	0.144479
ENSSSCG00000032993	ENSSSCG00000041125	0.153727
ENSSSCG00000032993	ENSSSCG00000042280	0.140351
ENSSSCG00000032993	ENSSSCG00000042444	0.180715
ENSSSCG00000032993	ENSSSCG00000044741	0.175443
ENSSSCG00000032993	ENSSSCG00000047531	0.174923
ENSSSCG00000032993	ENSSSCG00000049454	0.158247
ENSSSCG00000032993	ENSSSCG00000050500	0.148946
ENSSSCG00000032993	ENSSSCG00000051115	0.151232
ENSSSCG00000033067	ENSSSCG00000034995	0.161226
ENSSSCG00000033067	ENSSSCG00000039399	0.144895
ENSSSCG00000033067	ENSSSCG00000041125	0.150162
ENSSSCG00000033067	ENSSSCG00000042280	0.151984
ENSSSCG00000033067	ENSSSCG00000042444	0.206268
ENSSSCG00000033067	ENSSSCG00000044147	0.148862
ENSSSCG00000033067	ENSSSCG00000044741	0.194505
ENSSSCG00000033067	ENSSSCG00000047531	0.171576
ENSSSCG00000033067	ENSSSCG00000047967	0.145323
ENSSSCG00000033067	ENSSSCG00000049454	0.14794
ENSSSCG00000033067	ENSSSCG00000050500	0.1663
ENSSSCG00000033067	ENSSSCG00000050965	0.148204
ENSSSCG00000033067	ENSSSCG00000051115	0.154681
ENSSSCG00000033276	ENSSSCG00000034995	0.255688
ENSSSCG00000033276	ENSSSCG00000039399	0.198935
ENSSSCG00000033276	ENSSSCG00000041125	0.181082
ENSSSCG00000033276	ENSSSCG00000042280	0.216632
ENSSSCG00000033276	ENSSSCG00000042444	0.29411
ENSSSCG00000033276	ENSSSCG00000044147	0.205899
ENSSSCG00000033276	ENSSSCG00000044741	0.254515
ENSSSCG00000033276	ENSSSCG00000046998	0.183499
ENSSSCG00000033276	ENSSSCG00000047531	0.249425
ENSSSCG00000033276	ENSSSCG00000047967	0.154284
ENSSSCG00000033276	ENSSSCG00000048207	0.200268
ENSSSCG00000033276	ENSSSCG00000049454	0.18206
ENSSSCG00000033276	ENSSSCG00000049862	0.14489
ENSSSCG00000033276	ENSSSCG00000050500	0.185168
ENSSSCG00000033276	ENSSSCG00000050965	0.194459
ENSSSCG00000033276	ENSSSCG00000051022	0.150424
ENSSSCG00000033276	ENSSSCG00000051115	0.225525
ENSSSCG00000033871	ENSSSCG00000034995	0.166448
ENSSSCG00000033871	ENSSSCG00000039399	0.145228
ENSSSCG00000033871	ENSSSCG00000042280	0.154692
ENSSSCG00000033871	ENSSSCG00000042444	0.199813
ENSSSCG00000033871	ENSSSCG00000044741	0.209993
ENSSSCG00000033871	ENSSSCG00000047531	0.170352
ENSSSCG00000033871	ENSSSCG00000050500	0.145484
ENSSSCG00000033871	ENSSSCG00000051115	0.162254
ENSSSCG00000034223	ENSSSCG00000039399	0.146102
ENSSSCG00000034223	ENSSSCG00000041125	0.155546
ENSSSCG00000034223	ENSSSCG00000042504	0.151073
ENSSSCG00000034223	ENSSSCG00000044741	0.140842
ENSSSCG00000034223	ENSSSCG00000047531	0.15411
ENSSSCG00000034223	ENSSSCG00000049454	0.164133
ENSSSCG00000034995	ENSSSCG00000037530	0.166367
ENSSSCG00000034995	ENSSSCG00000037928	0.157271
ENSSSCG00000034995	ENSSSCG00000038971	0.17515
ENSSSCG00000034995	ENSSSCG00000039399	0.253669
ENSSSCG00000034995	ENSSSCG00000039501	0.142307
ENSSSCG00000034995	ENSSSCG00000041125	0.250573
ENSSSCG00000034995	ENSSSCG00000041169	0.151098
ENSSSCG00000034995	ENSSSCG00000041436	0.149817
ENSSSCG00000034995	ENSSSCG00000041457	0.211594
ENSSSCG00000034995	ENSSSCG00000041677	0.140699
ENSSSCG00000034995	ENSSSCG00000042058	0.192552
ENSSSCG00000034995	ENSSSCG00000042280	0.228771
ENSSSCG00000034995	ENSSSCG00000042444	0.308479
ENSSSCG00000034995	ENSSSCG00000042454	0.207989
ENSSSCG00000034995	ENSSSCG00000042504	0.232072
ENSSSCG00000034995	ENSSSCG00000044147	0.226538
ENSSSCG00000034995	ENSSSCG00000044153	0.251412
ENSSSCG00000034995	ENSSSCG00000044741	0.279084
ENSSSCG00000034995	ENSSSCG00000045003	0.142614
ENSSSCG00000034995	ENSSSCG00000045743	0.141787
ENSSSCG00000034995	ENSSSCG00000045868	0.271231
ENSSSCG00000034995	ENSSSCG00000046250	0.207346
ENSSSCG00000034995	ENSSSCG00000046446	0.210954
ENSSSCG00000034995	ENSSSCG00000046827	0.170163
ENSSSCG00000034995	ENSSSCG00000046936	0.158818
ENSSSCG00000034995	ENSSSCG00000046998	0.257577
ENSSSCG00000034995	ENSSSCG00000047244	0.162877
ENSSSCG00000034995	ENSSSCG00000047531	0.254243
ENSSSCG00000034995	ENSSSCG00000047967	0.199439
ENSSSCG00000034995	ENSSSCG00000048207	0.270695
ENSSSCG00000034995	ENSSSCG00000049063	0.18731
ENSSSCG00000034995	ENSSSCG00000049107	0.170121
ENSSSCG00000034995	ENSSSCG00000049454	0.247548
ENSSSCG00000034995	ENSSSCG00000049656	0.189694
ENSSSCG00000034995	ENSSSCG00000049698	0.20236
ENSSSCG00000034995	ENSSSCG00000049818	0.168704
ENSSSCG00000034995	ENSSSCG00000049862	0.219867
ENSSSCG00000034995	ENSSSCG00000050099	0.14963
ENSSSCG00000034995	ENSSSCG00000050141	0.203433
ENSSSCG00000034995	ENSSSCG00000050469	0.205659
ENSSSCG00000034995	ENSSSCG00000050500	0.198761
ENSSSCG00000034995	ENSSSCG00000050965	0.246313
ENSSSCG00000034995	ENSSSCG00000051022	0.202867
ENSSSCG00000034995	ENSSSCG00000051115	0.233819
ENSSSCG00000034995	ENSSSCG00000051670	0.231082
ENSSSCG00000037530	ENSSSCG00000039399	0.166911
ENSSSCG00000037530	ENSSSCG00000041125	0.183507
ENSSSCG00000037530	ENSSSCG00000041677	0.151336
ENSSSCG00000037530	ENSSSCG00000042280	0.145997
ENSSSCG00000037530	ENSSSCG00000042444	0.182731
ENSSSCG00000037530	ENSSSCG00000042454	0.14312
ENSSSCG00000037530	ENSSSCG00000044147	0.157683
ENSSSCG00000037530	ENSSSCG00000044741	0.184877
ENSSSCG00000037530	ENSSSCG00000045743	0.144822
ENSSSCG00000037530	ENSSSCG00000047531	0.187156
ENSSSCG00000037530	ENSSSCG00000047967	0.160175
ENSSSCG00000037530	ENSSSCG00000049063	0.140992
ENSSSCG00000037530	ENSSSCG00000049454	0.184982
ENSSSCG00000037530	ENSSSCG00000049862	0.15045
ENSSSCG00000037530	ENSSSCG00000050141	0.151405
ENSSSCG00000037530	ENSSSCG00000050261	0.141044
ENSSSCG00000037530	ENSSSCG00000050500	0.166846
ENSSSCG00000037530	ENSSSCG00000050940	0.144493
ENSSSCG00000037530	ENSSSCG00000050965	0.166922
ENSSSCG00000037530	ENSSSCG00000051115	0.157477
ENSSSCG00000037744	ENSSSCG00000042444	0.180404
ENSSSCG00000037744	ENSSSCG00000044741	0.155001
ENSSSCG00000037744	ENSSSCG00000050500	0.153639
ENSSSCG00000037928	ENSSSCG00000039399	0.159397
ENSSSCG00000037928	ENSSSCG00000041125	0.183539
ENSSSCG00000037928	ENSSSCG00000044741	0.14768
ENSSSCG00000037928	ENSSSCG00000047531	0.168768
ENSSSCG00000037928	ENSSSCG00000048207	0.142053
ENSSSCG00000037928	ENSSSCG00000049454	0.168023
ENSSSCG00000037928	ENSSSCG00000050965	0.14561
ENSSSCG00000038067	ENSSSCG00000041125	0.145073
ENSSSCG00000038067	ENSSSCG00000046827	0.146017
ENSSSCG00000038067	ENSSSCG00000049454	0.145541
ENSSSCG00000038184	ENSSSCG00000042444	0.142747
ENSSSCG00000038597	ENSSSCG00000042444	0.183584
ENSSSCG00000038597	ENSSSCG00000044741	0.175269
ENSSSCG00000038597	ENSSSCG00000047531	0.148802
ENSSSCG00000038597	ENSSSCG00000050500	0.153435
ENSSSCG00000038971	ENSSSCG00000039399	0.16514
ENSSSCG00000038971	ENSSSCG00000041125	0.171758
ENSSSCG00000038971	ENSSSCG00000042280	0.152115
ENSSSCG00000038971	ENSSSCG00000042444	0.185704
ENSSSCG00000038971	ENSSSCG00000042504	0.140474
ENSSSCG00000038971	ENSSSCG00000044147	0.158033
ENSSSCG00000038971	ENSSSCG00000044741	0.190278
ENSSSCG00000038971	ENSSSCG00000047531	0.19194
ENSSSCG00000038971	ENSSSCG00000047967	0.144391
ENSSSCG00000038971	ENSSSCG00000048207	0.147641
ENSSSCG00000038971	ENSSSCG00000049454	0.170489
ENSSSCG00000038971	ENSSSCG00000049862	0.141427
ENSSSCG00000038971	ENSSSCG00000050500	0.158825
ENSSSCG00000038971	ENSSSCG00000050965	0.160148
ENSSSCG00000038971	ENSSSCG00000051022	0.146618
ENSSSCG00000038971	ENSSSCG00000051115	0.162645
ENSSSCG00000039399	ENSSSCG00000039501	0.160252
ENSSSCG00000039399	ENSSSCG00000041125	0.220395
ENSSSCG00000039399	ENSSSCG00000041436	0.160741
ENSSSCG00000039399	ENSSSCG00000041457	0.197687
ENSSSCG00000039399	ENSSSCG00000041677	0.156545
ENSSSCG00000039399	ENSSSCG00000041866	0.143592
ENSSSCG00000039399	ENSSSCG00000042058	0.159478
ENSSSCG00000039399	ENSSSCG00000042280	0.222311
ENSSSCG00000039399	ENSSSCG00000042444	0.29115
ENSSSCG00000039399	ENSSSCG00000042454	0.22215
ENSSSCG00000039399	ENSSSCG00000042504	0.214774
ENSSSCG00000039399	ENSSSCG00000044147	0.205952
ENSSSCG00000039399	ENSSSCG00000044153	0.207917
ENSSSCG00000039399	ENSSSCG00000044689	0.140197
ENSSSCG00000039399	ENSSSCG00000044741	0.277057
ENSSSCG00000039399	ENSSSCG00000045743	0.158107
ENSSSCG00000039399	ENSSSCG00000045868	0.212485
ENSSSCG00000039399	ENSSSCG00000046250	0.219585
ENSSSCG00000039399	ENSSSCG00000046446	0.193909
ENSSSCG00000039399	ENSSSCG00000046538	0.151858
ENSSSCG00000039399	ENSSSCG00000046827	0.181796
ENSSSCG00000039399	ENSSSCG00000046936	0.17037
ENSSSCG00000039399	ENSSSCG00000046998	0.199392
ENSSSCG00000039399	ENSSSCG00000047244	0.142042
ENSSSCG00000039399	ENSSSCG00000047531	0.254907
ENSSSCG00000039399	ENSSSCG00000047967	0.178772
ENSSSCG00000039399	ENSSSCG00000048084	0.152991
ENSSSCG00000039399	ENSSSCG00000048207	0.219197
ENSSSCG00000039399	ENSSSCG00000048584	0.150142
ENSSSCG00000039399	ENSSSCG00000049063	0.208852
ENSSSCG00000039399	ENSSSCG00000049107	0.178165
ENSSSCG00000039399	ENSSSCG00000049454	0.220348
ENSSSCG00000039399	ENSSSCG00000049656	0.176109
ENSSSCG00000039399	ENSSSCG00000049698	0.183264
ENSSSCG00000039399	ENSSSCG00000049818	0.178973
ENSSSCG00000039399	ENSSSCG00000049862	0.189807
ENSSSCG00000039399	ENSSSCG00000050099	0.141583
ENSSSCG00000039399	ENSSSCG00000050141	0.220316
ENSSSCG00000039399	ENSSSCG00000050469	0.18507
ENSSSCG00000039399	ENSSSCG00000050500	0.201366
ENSSSCG00000039399	ENSSSCG00000050965	0.210116
ENSSSCG00000039399	ENSSSCG00000051022	0.174457
ENSSSCG00000039399	ENSSSCG00000051115	0.232758
ENSSSCG00000039399	ENSSSCG00000051670	0.204918
ENSSSCG00000039501	ENSSSCG00000041125	0.167431
ENSSSCG00000039501	ENSSSCG00000044741	0.159072
ENSSSCG00000039501	ENSSSCG00000046827	0.150996
ENSSSCG00000039501	ENSSSCG00000047531	0.157119
ENSSSCG00000039501	ENSSSCG00000049063	0.144497
ENSSSCG00000039501	ENSSSCG00000049454	0.169113
ENSSSCG00000039966	ENSSSCG00000042454	0.151359
ENSSSCG00000039966	ENSSSCG00000049454	0.142133
ENSSSCG00000041125	ENSSSCG00000041436	0.166846
ENSSSCG00000041125	ENSSSCG00000041457	0.204547
ENSSSCG00000041125	ENSSSCG00000041677	0.176062
ENSSSCG00000041125	ENSSSCG00000041866	0.149556
ENSSSCG00000041125	ENSSSCG00000042058	0.151346
ENSSSCG00000041125	ENSSSCG00000042280	0.21999
ENSSSCG00000041125	ENSSSCG00000042444	0.280171
ENSSSCG00000041125	ENSSSCG00000042454	0.233292
ENSSSCG00000041125	ENSSSCG00000042504	0.207127
ENSSSCG00000041125	ENSSSCG00000044147	0.206734
ENSSSCG00000041125	ENSSSCG00000044153	0.19302
ENSSSCG00000041125	ENSSSCG00000044689	0.156178
ENSSSCG00000041125	ENSSSCG00000044741	0.269512
ENSSSCG00000041125	ENSSSCG00000045743	0.183986
ENSSSCG00000041125	ENSSSCG00000045839	0.153826
ENSSSCG00000041125	ENSSSCG00000045868	0.194569
ENSSSCG00000041125	ENSSSCG00000045998	0.144206
ENSSSCG00000041125	ENSSSCG00000046250	0.225162
ENSSSCG00000041125	ENSSSCG00000046446	0.195103
ENSSSCG00000041125	ENSSSCG00000046538	0.169242
ENSSSCG00000041125	ENSSSCG00000046827	0.191268
ENSSSCG00000041125	ENSSSCG00000046936	0.183883
ENSSSCG00000041125	ENSSSCG00000046998	0.184611
ENSSSCG00000041125	ENSSSCG00000047029	0.150571
ENSSSCG00000041125	ENSSSCG00000047470	0.142742
ENSSSCG00000041125	ENSSSCG00000047531	0.256048
ENSSSCG00000041125	ENSSSCG00000047967	0.190164
ENSSSCG00000041125	ENSSSCG00000048084	0.165474
ENSSSCG00000041125	ENSSSCG00000048207	0.207317
ENSSSCG00000041125	ENSSSCG00000048584	0.161327
ENSSSCG00000041125	ENSSSCG00000049063	0.216164
ENSSSCG00000041125	ENSSSCG00000049107	0.198771
ENSSSCG00000041125	ENSSSCG00000049428	0.144393
ENSSSCG00000041125	ENSSSCG00000049454	0.213943
ENSSSCG00000041125	ENSSSCG00000049656	0.179631
ENSSSCG00000041125	ENSSSCG00000049698	0.174939
ENSSSCG00000041125	ENSSSCG00000049818	0.190987
ENSSSCG00000041125	ENSSSCG00000049862	0.188494
ENSSSCG00000041125	ENSSSCG00000050141	0.233317
ENSSSCG00000041125	ENSSSCG00000050261	0.162127
ENSSSCG00000041125	ENSSSCG00000050469	0.178141
ENSSSCG00000041125	ENSSSCG00000050500	0.199549
ENSSSCG00000041125	ENSSSCG00000050940	0.149029
ENSSSCG00000041125	ENSSSCG00000050965	0.204013
ENSSSCG00000041125	ENSSSCG00000051022	0.173901
ENSSSCG00000041125	ENSSSCG00000051115	0.227768
ENSSSCG00000041125	ENSSSCG00000051625	0.159225
ENSSSCG00000041125	ENSSSCG00000051670	0.201133
ENSSSCG00000041125	ENSSSCG00000051708	0.142194
ENSSSCG00000041169	ENSSSCG00000042444	0.195038
ENSSSCG00000041169	ENSSSCG00000044147	0.148082
ENSSSCG00000041169	ENSSSCG00000044741	0.196073
ENSSSCG00000041169	ENSSSCG00000047531	0.164694
ENSSSCG00000041169	ENSSSCG00000049454	0.148405
ENSSSCG00000041169	ENSSSCG00000050500	0.166684
ENSSSCG00000041169	ENSSSCG00000051022	0.140479
ENSSSCG00000041169	ENSSSCG00000051115	0.160828
ENSSSCG00000041436	ENSSSCG00000042454	0.148552
ENSSSCG00000041436	ENSSSCG00000042504	0.149612
ENSSSCG00000041436	ENSSSCG00000044741	0.14148
ENSSSCG00000041436	ENSSSCG00000046446	0.16136
ENSSSCG00000041436	ENSSSCG00000047531	0.163188
ENSSSCG00000041436	ENSSSCG00000049454	0.170108
ENSSSCG00000041436	ENSSSCG00000051022	0.155705
ENSSSCG00000041457	ENSSSCG00000042280	0.181989
ENSSSCG00000041457	ENSSSCG00000042444	0.235727
ENSSSCG00000041457	ENSSSCG00000042454	0.155911
ENSSSCG00000041457	ENSSSCG00000042504	0.147358
ENSSSCG00000041457	ENSSSCG00000044147	0.184919
ENSSSCG00000041457	ENSSSCG00000044741	0.235638
ENSSSCG00000041457	ENSSSCG00000046250	0.144489
ENSSSCG00000041457	ENSSSCG00000046446	0.144462
ENSSSCG00000041457	ENSSSCG00000046827	0.141877
ENSSSCG00000041457	ENSSSCG00000047531	0.223642
ENSSSCG00000041457	ENSSSCG00000047967	0.176983
ENSSSCG00000041457	ENSSSCG00000048207	0.170467
ENSSSCG00000041457	ENSSSCG00000049063	0.148263
ENSSSCG00000041457	ENSSSCG00000049454	0.205202
ENSSSCG00000041457	ENSSSCG00000049862	0.157134
ENSSSCG00000041457	ENSSSCG00000050141	0.156934
ENSSSCG00000041457	ENSSSCG00000050500	0.178099
ENSSSCG00000041457	ENSSSCG00000050965	0.183856
ENSSSCG00000041457	ENSSSCG00000051022	0.169343
ENSSSCG00000041457	ENSSSCG00000051115	0.191703
ENSSSCG00000041457	ENSSSCG00000051670	0.155968
ENSSSCG00000041490	ENSSSCG00000042444	0.181468
ENSSSCG00000041490	ENSSSCG00000042454	0.14399
ENSSSCG00000041490	ENSSSCG00000042504	0.146484
ENSSSCG00000041490	ENSSSCG00000044741	0.182571
ENSSSCG00000041490	ENSSSCG00000046827	0.141826
ENSSSCG00000041490	ENSSSCG00000047531	0.145945
ENSSSCG00000041490	ENSSSCG00000050141	0.140814
ENSSSCG00000041490	ENSSSCG00000050500	0.149799
ENSSSCG00000041490	ENSSSCG00000051115	0.14298
ENSSSCG00000041677	ENSSSCG00000042454	0.146002
ENSSSCG00000041677	ENSSSCG00000047531	0.158704
ENSSSCG00000041677	ENSSSCG00000049454	0.174203
ENSSSCG00000041677	ENSSSCG00000050141	0.14502
ENSSSCG00000041677	ENSSSCG00000050965	0.144609
ENSSSCG00000041866	ENSSSCG00000042454	0.157785
ENSSSCG00000041866	ENSSSCG00000049454	0.156505
ENSSSCG00000041866	ENSSSCG00000050141	0.149924
ENSSSCG00000042058	ENSSSCG00000042280	0.171626
ENSSSCG00000042058	ENSSSCG00000042444	0.250271
ENSSSCG00000042058	ENSSSCG00000044147	0.163352
ENSSSCG00000042058	ENSSSCG00000044741	0.232022
ENSSSCG00000042058	ENSSSCG00000047531	0.194951
ENSSSCG00000042058	ENSSSCG00000048207	0.143655
ENSSSCG00000042058	ENSSSCG00000049454	0.150509
ENSSSCG00000042058	ENSSSCG00000050500	0.173883
ENSSSCG00000042058	ENSSSCG00000050965	0.152054
ENSSSCG00000042058	ENSSSCG00000051115	0.185388
ENSSSCG00000042280	ENSSSCG00000042444	0.283402
ENSSSCG00000042280	ENSSSCG00000042454	0.170349
ENSSSCG00000042280	ENSSSCG00000042504	0.200096
ENSSSCG00000042280	ENSSSCG00000044147	0.20083
ENSSSCG00000042280	ENSSSCG00000044153	0.212494
ENSSSCG00000042280	ENSSSCG00000044741	0.255715
ENSSSCG00000042280	ENSSSCG00000045868	0.23779
ENSSSCG00000042280	ENSSSCG00000046250	0.163574
ENSSSCG00000042280	ENSSSCG00000046446	0.184109
ENSSSCG00000042280	ENSSSCG00000046827	0.141267
ENSSSCG00000042280	ENSSSCG00000046998	0.229776
ENSSSCG00000042280	ENSSSCG00000047244	0.145467
ENSSSCG00000042280	ENSSSCG00000047531	0.226128
ENSSSCG00000042280	ENSSSCG00000047967	0.189131
ENSSSCG00000042280	ENSSSCG00000048207	0.2399
ENSSSCG00000042280	ENSSSCG00000049063	0.148137
ENSSSCG00000042280	ENSSSCG00000049107	0.147615
ENSSSCG00000042280	ENSSSCG00000049454	0.215202
ENSSSCG00000042280	ENSSSCG00000049656	0.169584
ENSSSCG00000042280	ENSSSCG00000049698	0.183561
ENSSSCG00000042280	ENSSSCG00000049862	0.196069
ENSSSCG00000042280	ENSSSCG00000050141	0.165352
ENSSSCG00000042280	ENSSSCG00000050469	0.184077
ENSSSCG00000042280	ENSSSCG00000050500	0.185749
ENSSSCG00000042280	ENSSSCG00000050965	0.218972
ENSSSCG00000042280	ENSSSCG00000051022	0.180594
ENSSSCG00000042280	ENSSSCG00000051115	0.210793
ENSSSCG00000042280	ENSSSCG00000051670	0.200841
ENSSSCG00000042444	ENSSSCG00000042454	0.191292
ENSSSCG00000042444	ENSSSCG00000042504	0.258531
ENSSSCG00000042444	ENSSSCG00000044147	0.282725
ENSSSCG00000042444	ENSSSCG00000044153	0.287976
ENSSSCG00000042444	ENSSSCG00000044227	0.145605
ENSSSCG00000042444	ENSSSCG00000044741	0.262437
ENSSSCG00000042444	ENSSSCG00000045003	0.165744
ENSSSCG00000042444	ENSSSCG00000045868	0.316328
ENSSSCG00000042444	ENSSSCG00000046250	0.188472
ENSSSCG00000042444	ENSSSCG00000046446	0.225591
ENSSSCG00000042444	ENSSSCG00000046827	0.168439
ENSSSCG00000042444	ENSSSCG00000046936	0.145415
ENSSSCG00000042444	ENSSSCG00000046998	0.314309
ENSSSCG00000042444	ENSSSCG00000047244	0.206746
ENSSSCG00000042444	ENSSSCG00000047531	0.305026
ENSSSCG00000042444	ENSSSCG00000047967	0.245248
ENSSSCG00000042444	ENSSSCG00000048207	0.310362
ENSSSCG00000042444	ENSSSCG00000048696	0.159103
ENSSSCG00000042444	ENSSSCG00000049063	0.158163
ENSSSCG00000042444	ENSSSCG00000049107	0.165993
ENSSSCG00000042444	ENSSSCG00000049454	0.281434
ENSSSCG00000042444	ENSSSCG00000049656	0.217696
ENSSSCG00000042444	ENSSSCG00000049698	0.243131
ENSSSCG00000042444	ENSSSCG00000049818	0.149387
ENSSSCG00000042444	ENSSSCG00000049862	0.268112
ENSSSCG00000042444	ENSSSCG00000050099	0.179215
ENSSSCG00000042444	ENSSSCG00000050141	0.183509
ENSSSCG00000042444	ENSSSCG00000050469	0.23332
ENSSSCG00000042444	ENSSSCG00000050500	0.254513
ENSSSCG00000042444	ENSSSCG00000050965	0.288995
ENSSSCG00000042444	ENSSSCG00000051022	0.249934
ENSSSCG00000042444	ENSSSCG00000051115	0.279535
ENSSSCG00000042444	ENSSSCG00000051670	0.271486
ENSSSCG00000042454	ENSSSCG00000042504	0.180975
ENSSSCG00000042454	ENSSSCG00000044147	0.196707
ENSSSCG00000042454	ENSSSCG00000044741	0.208744
ENSSSCG00000042454	ENSSSCG00000045743	0.163371
ENSSSCG00000042454	ENSSSCG00000046250	0.17827
ENSSSCG00000042454	ENSSSCG00000046446	0.184228
ENSSSCG00000042454	ENSSSCG00000046538	0.149542
ENSSSCG00000042454	ENSSSCG00000046827	0.164952
ENSSSCG00000042454	ENSSSCG00000046936	0.152181
ENSSSCG00000042454	ENSSSCG00000047470	0.147997
ENSSSCG00000042454	ENSSSCG00000047531	0.227782
ENSSSCG00000042454	ENSSSCG00000047967	0.183847
ENSSSCG00000042454	ENSSSCG00000048084	0.15826
ENSSSCG00000042454	ENSSSCG00000048207	0.177719
ENSSSCG00000042454	ENSSSCG00000048584	0.150331
ENSSSCG00000042454	ENSSSCG00000049063	0.183875
ENSSSCG00000042454	ENSSSCG00000049107	0.164254
ENSSSCG00000042454	ENSSSCG00000049454	0.235848
ENSSSCG00000042454	ENSSSCG00000049656	0.165406
ENSSSCG00000042454	ENSSSCG00000049698	0.146559
ENSSSCG00000042454	ENSSSCG00000049818	0.153411
ENSSSCG00000042454	ENSSSCG00000049862	0.162378
ENSSSCG00000042454	ENSSSCG00000050141	0.194215
ENSSSCG00000042454	ENSSSCG00000050500	0.159346
ENSSSCG00000042454	ENSSSCG00000050965	0.204645
ENSSSCG00000042454	ENSSSCG00000051022	0.176826
ENSSSCG00000042454	ENSSSCG00000051115	0.189868
ENSSSCG00000042454	ENSSSCG00000051625	0.16644
ENSSSCG00000042454	ENSSSCG00000051670	0.166149
ENSSSCG00000042504	ENSSSCG00000044147	0.203686
ENSSSCG00000042504	ENSSSCG00000044153	0.15288
ENSSSCG00000042504	ENSSSCG00000044741	0.255562
ENSSSCG00000042504	ENSSSCG00000046250	0.186411
ENSSSCG00000042504	ENSSSCG00000046446	0.146012
ENSSSCG00000042504	ENSSSCG00000046538	0.147755
ENSSSCG00000042504	ENSSSCG00000046827	0.153636
ENSSSCG00000042504	ENSSSCG00000046936	0.165375
ENSSSCG00000042504	ENSSSCG00000046998	0.147734
ENSSSCG00000042504	ENSSSCG00000047531	0.246331
ENSSSCG00000042504	ENSSSCG00000047967	0.177896
ENSSSCG00000042504	ENSSSCG00000048207	0.182583
ENSSSCG00000042504	ENSSSCG00000049063	0.162884
ENSSSCG00000042504	ENSSSCG00000049107	0.141161
ENSSSCG00000042504	ENSSSCG00000049454	0.214767
ENSSSCG00000042504	ENSSSCG00000049698	0.146131
ENSSSCG00000042504	ENSSSCG00000049818	0.141779
ENSSSCG00000042504	ENSSSCG00000049862	0.160849
ENSSSCG00000042504	ENSSSCG00000050141	0.180569
ENSSSCG00000042504	ENSSSCG00000050500	0.205139
ENSSSCG00000042504	ENSSSCG00000050965	0.192404
ENSSSCG00000042504	ENSSSCG00000051022	0.187118
ENSSSCG00000042504	ENSSSCG00000051115	0.221558
ENSSSCG00000042504	ENSSSCG00000051670	0.151451
ENSSSCG00000044147	ENSSSCG00000044153	0.199162
ENSSSCG00000044147	ENSSSCG00000044741	0.258688
ENSSSCG00000044147	ENSSSCG00000045868	0.19744
ENSSSCG00000044147	ENSSSCG00000046250	0.188404
ENSSSCG00000044147	ENSSSCG00000046446	0.179882
ENSSSCG00000044147	ENSSSCG00000046827	0.158533
ENSSSCG00000044147	ENSSSCG00000046936	0.150141
ENSSSCG00000044147	ENSSSCG00000046998	0.201046
ENSSSCG00000044147	ENSSSCG00000047244	0.162975
ENSSSCG00000044147	ENSSSCG00000047531	0.228491
ENSSSCG00000044147	ENSSSCG00000047967	0.166222
ENSSSCG00000044147	ENSSSCG00000048207	0.209243
ENSSSCG00000044147	ENSSSCG00000049063	0.168562
ENSSSCG00000044147	ENSSSCG00000049107	0.160033
ENSSSCG00000044147	ENSSSCG00000049454	0.211211
ENSSSCG00000044147	ENSSSCG00000049656	0.179145
ENSSSCG00000044147	ENSSSCG00000049698	0.182193
ENSSSCG00000044147	ENSSSCG00000049818	0.152498
ENSSSCG00000044147	ENSSSCG00000049862	0.186829
ENSSSCG00000044147	ENSSSCG00000050141	0.194455
ENSSSCG00000044147	ENSSSCG00000050469	0.185873
ENSSSCG00000044147	ENSSSCG00000050500	0.196106
ENSSSCG00000044147	ENSSSCG00000050965	0.207675
ENSSSCG00000044147	ENSSSCG00000051022	0.174569
ENSSSCG00000044147	ENSSSCG00000051115	0.219936
ENSSSCG00000044147	ENSSSCG00000051670	0.197724
ENSSSCG00000044153	ENSSSCG00000044741	0.261558
ENSSSCG00000044153	ENSSSCG00000046998	0.170686
ENSSSCG00000044153	ENSSSCG00000047531	0.253512
ENSSSCG00000044153	ENSSSCG00000047967	0.164579
ENSSSCG00000044153	ENSSSCG00000048207	0.195865
ENSSSCG00000044153	ENSSSCG00000049454	0.195523
ENSSSCG00000044153	ENSSSCG00000049862	0.152799
ENSSSCG00000044153	ENSSSCG00000050500	0.196025
ENSSSCG00000044153	ENSSSCG00000050965	0.183294
ENSSSCG00000044153	ENSSSCG00000051022	0.188015
ENSSSCG00000044153	ENSSSCG00000051115	0.225813
ENSSSCG00000044153	ENSSSCG00000051670	0.149013
ENSSSCG00000044689	ENSSSCG00000044741	0.142908
ENSSSCG00000044689	ENSSSCG00000046827	0.142251
ENSSSCG00000044689	ENSSSCG00000047531	0.148814
ENSSSCG00000044689	ENSSSCG00000049454	0.156803
ENSSSCG00000044689	ENSSSCG00000051670	0.14179
ENSSSCG00000044741	ENSSSCG00000045003	0.177526
ENSSSCG00000044741	ENSSSCG00000045743	0.140561
ENSSSCG00000044741	ENSSSCG00000045868	0.27491
ENSSSCG00000044741	ENSSSCG00000046250	0.203053
ENSSSCG00000044741	ENSSSCG00000046446	0.234808
ENSSSCG00000044741	ENSSSCG00000046538	0.143974
ENSSSCG00000044741	ENSSSCG00000046827	0.192817
ENSSSCG00000044741	ENSSSCG00000046936	0.161087
ENSSSCG00000044741	ENSSSCG00000046998	0.272382
ENSSSCG00000044741	ENSSSCG00000047244	0.191042
ENSSSCG00000044741	ENSSSCG00000047531	0.28033
ENSSSCG00000044741	ENSSSCG00000047967	0.233673
ENSSSCG00000044741	ENSSSCG00000048084	0.14093
ENSSSCG00000044741	ENSSSCG00000048207	0.28586
ENSSSCG00000044741	ENSSSCG00000048696	0.152272
ENSSSCG00000044741	ENSSSCG00000049063	0.182913
ENSSSCG00000044741	ENSSSCG00000049107	0.178509
ENSSSCG00000044741	ENSSSCG00000049454	0.272497
ENSSSCG00000044741	ENSSSCG00000049656	0.21913
ENSSSCG00000044741	ENSSSCG00000049698	0.232312
ENSSSCG00000044741	ENSSSCG00000049818	0.162425
ENSSSCG00000044741	ENSSSCG00000049862	0.246613
ENSSSCG00000044741	ENSSSCG00000050099	0.18449
ENSSSCG00000044741	ENSSSCG00000050141	0.201794
ENSSSCG00000044741	ENSSSCG00000050469	0.230033
ENSSSCG00000044741	ENSSSCG00000050500	0.227064
ENSSSCG00000044741	ENSSSCG00000050965	0.268942
ENSSSCG00000044741	ENSSSCG00000051022	0.244967
ENSSSCG00000044741	ENSSSCG00000051115	0.25489
ENSSSCG00000044741	ENSSSCG00000051670	0.257871
ENSSSCG00000045003	ENSSSCG00000047531	0.149846
ENSSSCG00000045003	ENSSSCG00000051022	0.150419
ENSSSCG00000045003	ENSSSCG00000051115	0.149043
ENSSSCG00000045743	ENSSSCG00000046446	0.145962
ENSSSCG00000045743	ENSSSCG00000046827	0.14391
ENSSSCG00000045743	ENSSSCG00000047531	0.160254
ENSSSCG00000045743	ENSSSCG00000047967	0.159602
ENSSSCG00000045743	ENSSSCG00000049107	0.16917
ENSSSCG00000045743	ENSSSCG00000049454	0.178523
ENSSSCG00000045743	ENSSSCG00000050141	0.156809
ENSSSCG00000045743	ENSSSCG00000050965	0.160378
ENSSSCG00000045868	ENSSSCG00000046998	0.182633
ENSSSCG00000045868	ENSSSCG00000047531	0.262279
ENSSSCG00000045868	ENSSSCG00000047967	0.16512
ENSSSCG00000045868	ENSSSCG00000048207	0.208988
ENSSSCG00000045868	ENSSSCG00000049454	0.19023
ENSSSCG00000045868	ENSSSCG00000049862	0.153689
ENSSSCG00000045868	ENSSSCG00000050500	0.202167
ENSSSCG00000045868	ENSSSCG00000050965	0.189066
ENSSSCG00000045868	ENSSSCG00000051022	0.162145
ENSSSCG00000045868	ENSSSCG00000051115	0.235015
ENSSSCG00000045868	ENSSSCG00000051670	0.141937
ENSSSCG00000046250	ENSSSCG00000046446	0.183832
ENSSSCG00000046250	ENSSSCG00000046827	0.156771
ENSSSCG00000046250	ENSSSCG00000047531	0.225671
ENSSSCG00000046250	ENSSSCG00000047967	0.164369
ENSSSCG00000046250	ENSSSCG00000048207	0.174366
ENSSSCG00000046250	ENSSSCG00000049107	0.142871
ENSSSCG00000046250	ENSSSCG00000049454	0.228371
ENSSSCG00000046250	ENSSSCG00000049656	0.145737
ENSSSCG00000046250	ENSSSCG00000049862	0.157279
ENSSSCG00000046250	ENSSSCG00000050141	0.163733
ENSSSCG00000046250	ENSSSCG00000050500	0.152211
ENSSSCG00000046250	ENSSSCG00000050965	0.187766
ENSSSCG00000046250	ENSSSCG00000051022	0.183348
ENSSSCG00000046250	ENSSSCG00000051115	0.188222
ENSSSCG00000046250	ENSSSCG00000051670	0.157509
ENSSSCG00000046446	ENSSSCG00000046538	0.146109
ENSSSCG00000046446	ENSSSCG00000046827	0.151816
ENSSSCG00000046446	ENSSSCG00000046936	0.152468
ENSSSCG00000046446	ENSSSCG00000047531	0.217832
ENSSSCG00000046446	ENSSSCG00000047967	0.172294
ENSSSCG00000046446	ENSSSCG00000048084	0.159896
ENSSSCG00000046446	ENSSSCG00000048207	0.169952
ENSSSCG00000046446	ENSSSCG00000049063	0.166449
ENSSSCG00000046446	ENSSSCG00000049107	0.15027
ENSSSCG00000046446	ENSSSCG00000049454	0.192375
ENSSSCG00000046446	ENSSSCG00000049818	0.150574
ENSSSCG00000046446	ENSSSCG00000049862	0.14058
ENSSSCG00000046446	ENSSSCG00000050141	0.182339
ENSSSCG00000046446	ENSSSCG00000050500	0.161417
ENSSSCG00000046446	ENSSSCG00000050965	0.174626
ENSSSCG00000046446	ENSSSCG00000051022	0.171469
ENSSSCG00000046446	ENSSSCG00000051115	0.199014
ENSSSCG00000046446	ENSSSCG00000051625	0.145734
ENSSSCG00000046538	ENSSSCG00000046827	0.14883
ENSSSCG00000046538	ENSSSCG00000047531	0.152414
ENSSSCG00000046538	ENSSSCG00000049454	0.172553
ENSSSCG00000046827	ENSSSCG00000047531	0.190235
ENSSSCG00000046827	ENSSSCG00000047967	0.15484
ENSSSCG00000046827	ENSSSCG00000048207	0.144531
ENSSSCG00000046827	ENSSSCG00000049063	0.171192
ENSSSCG00000046827	ENSSSCG00000049107	0.140196
ENSSSCG00000046827	ENSSSCG00000049454	0.196987
ENSSSCG00000046827	ENSSSCG00000049862	0.141353
ENSSSCG00000046827	ENSSSCG00000050141	0.168617
ENSSSCG00000046827	ENSSSCG00000050500	0.144854
ENSSSCG00000046827	ENSSSCG00000050965	0.16415
ENSSSCG00000046827	ENSSSCG00000051022	0.161778
ENSSSCG00000046827	ENSSSCG00000051115	0.155916
ENSSSCG00000046827	ENSSSCG00000051625	0.157843
ENSSSCG00000046827	ENSSSCG00000051670	0.147657
ENSSSCG00000046936	ENSSSCG00000047531	0.178325
ENSSSCG00000046936	ENSSSCG00000047967	0.15567
ENSSSCG00000046936	ENSSSCG00000049454	0.186019
ENSSSCG00000046936	ENSSSCG00000050141	0.140136
ENSSSCG00000046936	ENSSSCG00000050500	0.142265
ENSSSCG00000046936	ENSSSCG00000050965	0.155619
ENSSSCG00000046936	ENSSSCG00000051022	0.150079
ENSSSCG00000046936	ENSSSCG00000051115	0.156641
ENSSSCG00000046998	ENSSSCG00000047531	0.251293
ENSSSCG00000046998	ENSSSCG00000047967	0.168198
ENSSSCG00000046998	ENSSSCG00000048207	0.196608
ENSSSCG00000046998	ENSSSCG00000049454	0.180105
ENSSSCG00000046998	ENSSSCG00000049862	0.151229
ENSSSCG00000046998	ENSSSCG00000050500	0.205013
ENSSSCG00000046998	ENSSSCG00000050965	0.190242
ENSSSCG00000046998	ENSSSCG00000051022	0.156278
ENSSSCG00000046998	ENSSSCG00000051115	0.233966
ENSSSCG00000046998	ENSSSCG00000051670	0.152307
ENSSSCG00000047029	ENSSSCG00000049454	0.16076
ENSSSCG00000047244	ENSSSCG00000047531	0.169524
ENSSSCG00000047244	ENSSSCG00000049454	0.140786
ENSSSCG00000047244	ENSSSCG00000050500	0.158089
ENSSSCG00000047244	ENSSSCG00000050965	0.14851
ENSSSCG00000047244	ENSSSCG00000051115	0.171099
ENSSSCG00000047470	ENSSSCG00000049454	0.149183
ENSSSCG00000047470	ENSSSCG00000050141	0.141856
ENSSSCG00000047531	ENSSSCG00000047967	0.202143
ENSSSCG00000047531	ENSSSCG00000048084	0.150871
ENSSSCG00000047531	ENSSSCG00000048207	0.266832
ENSSSCG00000047531	ENSSSCG00000048584	0.143548
ENSSSCG00000047531	ENSSSCG00000049063	0.204441
ENSSSCG00000047531	ENSSSCG00000049107	0.187867
ENSSSCG00000047531	ENSSSCG00000049454	0.256342
ENSSSCG00000047531	ENSSSCG00000049656	0.201426
ENSSSCG00000047531	ENSSSCG00000049698	0.213635
ENSSSCG00000047531	ENSSSCG00000049818	0.179927
ENSSSCG00000047531	ENSSSCG00000049862	0.227064
ENSSSCG00000047531	ENSSSCG00000050099	0.159033
ENSSSCG00000047531	ENSSSCG00000050141	0.224914
ENSSSCG00000047531	ENSSSCG00000050261	0.142795
ENSSSCG00000047531	ENSSSCG00000050469	0.21231
ENSSSCG00000047531	ENSSSCG00000050500	0.206549
ENSSSCG00000047531	ENSSSCG00000050965	0.249767
ENSSSCG00000047531	ENSSSCG00000051022	0.208701
ENSSSCG00000047531	ENSSSCG00000051115	0.235362
ENSSSCG00000047531	ENSSSCG00000051670	0.239549
ENSSSCG00000047967	ENSSSCG00000048207	0.183664
ENSSSCG00000047967	ENSSSCG00000049063	0.157115
ENSSSCG00000047967	ENSSSCG00000049107	0.170872
ENSSSCG00000047967	ENSSSCG00000049454	0.186979
ENSSSCG00000047967	ENSSSCG00000049656	0.162031
ENSSSCG00000047967	ENSSSCG00000049698	0.158794
ENSSSCG00000047967	ENSSSCG00000049862	0.16671
ENSSSCG00000047967	ENSSSCG00000050141	0.182173
ENSSSCG00000047967	ENSSSCG00000050469	0.164484
ENSSSCG00000047967	ENSSSCG00000050500	0.177249
ENSSSCG00000047967	ENSSSCG00000050965	0.182627
ENSSSCG00000047967	ENSSSCG00000051022	0.15514
ENSSSCG00000047967	ENSSSCG00000051115	0.193112
ENSSSCG00000047967	ENSSSCG00000051670	0.17816
ENSSSCG00000048084	ENSSSCG00000049454	0.164462
ENSSSCG00000048084	ENSSSCG00000050141	0.145758
ENSSSCG00000048084	ENSSSCG00000050965	0.142696
ENSSSCG00000048207	ENSSSCG00000049063	0.161868
ENSSSCG00000048207	ENSSSCG00000049107	0.148027
ENSSSCG00000048207	ENSSSCG00000049454	0.202092
ENSSSCG00000048207	ENSSSCG00000049656	0.154306
ENSSSCG00000048207	ENSSSCG00000049698	0.154943
ENSSSCG00000048207	ENSSSCG00000049862	0.170275
ENSSSCG00000048207	ENSSSCG00000050141	0.175239
ENSSSCG00000048207	ENSSSCG00000050469	0.162451
ENSSSCG00000048207	ENSSSCG00000050500	0.203634
ENSSSCG00000048207	ENSSSCG00000050965	0.202628
ENSSSCG00000048207	ENSSSCG00000051022	0.171944
ENSSSCG00000048207	ENSSSCG00000051115	0.242121
ENSSSCG00000048207	ENSSSCG00000051670	0.181908
ENSSSCG00000048584	ENSSSCG00000049454	0.155902
ENSSSCG00000048696	ENSSSCG00000050500	0.149288
ENSSSCG00000049063	ENSSSCG00000049107	0.156504
ENSSSCG00000049063	ENSSSCG00000049454	0.216714
ENSSSCG00000049063	ENSSSCG00000049656	0.145071
ENSSSCG00000049063	ENSSSCG00000049862	0.146222
ENSSSCG00000049063	ENSSSCG00000050141	0.174906
ENSSSCG00000049063	ENSSSCG00000050965	0.185349
ENSSSCG00000049063	ENSSSCG00000051022	0.148566
ENSSSCG00000049063	ENSSSCG00000051115	0.160639
ENSSSCG00000049063	ENSSSCG00000051670	0.15422
ENSSSCG00000049107	ENSSSCG00000049454	0.191763
ENSSSCG00000049107	ENSSSCG00000049656	0.142207
ENSSSCG00000049107	ENSSSCG00000049862	0.149591
ENSSSCG00000049107	ENSSSCG00000050141	0.169331
ENSSSCG00000049107	ENSSSCG00000050500	0.140303
ENSSSCG00000049107	ENSSSCG00000050965	0.176257
ENSSSCG00000049107	ENSSSCG00000051022	0.144044
ENSSSCG00000049107	ENSSSCG00000051115	0.152274
ENSSSCG00000049107	ENSSSCG00000051625	0.144838
ENSSSCG00000049107	ENSSSCG00000051670	0.14726
ENSSSCG00000049428	ENSSSCG00000049454	0.144434
ENSSSCG00000049454	ENSSSCG00000049656	0.181211
ENSSSCG00000049454	ENSSSCG00000049698	0.17916
ENSSSCG00000049454	ENSSSCG00000049818	0.185768
ENSSSCG00000049454	ENSSSCG00000049862	0.183332
ENSSSCG00000049454	ENSSSCG00000050141	0.237213
ENSSSCG00000049454	ENSSSCG00000050261	0.157061
ENSSSCG00000049454	ENSSSCG00000050469	0.179762
ENSSSCG00000049454	ENSSSCG00000050500	0.205894
[truncated: 4,667 more rows]
