# Supplementary material for: Key co-expressed genes correlated with blood serum parameters of pigs fed with different fatty acid profile diets
Source: Front Genet. 2024 Jul 3;15:1394971. doi: 10.3389/fgene.2024.1394971 (PMC11252010; doi:10.3389/fgene.2024.1394971)
Supplement: Supplementary file 4 [file Table5.XLS]

## Sheet: chart_4DEA9BD691A61715503572279
Table S5: Functional enrichment of the Plum2 module in SOY3.0
Term	p-value	Genes
ssc01100:Metabolic pathways	6.58508e-06	ENSSSCG00000008754, ENSSSCG00000005024, ENSSSCG00000026044, ENSSSCG00000016877, ENSSSCG00000015266, ENSSSCG00000017642, ENSSSCG00000016971, ENSSSCG00000010631, ENSSSCG00000034786, ENSSSCG00000024814, ENSSSCG00000036095, ENSSSCG00000009151, ENSSSCG00000002269, ENSSSCG00000007857, ENSSSCG00000004401, ENSSSCG00000027525, ENSSSCG00000006324, ENSSSCG00000008522, ENSSSCG00000034976, ENSSSCG00000028431,…
ssc00410:beta-Alanine metabolism	1.08338e-05	ENSSSCG00000040296, ENSSSCG00000006040, ENSSSCG00000014247, ENSSSCG00000002357, ENSSSCG00000006878, ENSSSCG00000006324
GO:0005777~peroxisome	2.17162e-05	ENSSSCG00000040296, ENSSSCG00000028431, ENSSSCG00000029967, ENSSSCG00000003941, ENSSSCG00000011064, ENSSSCG00000004401, ENSSSCG00000008522
ssc00280:Valine, leucine and isoleucine degradation	0.000103584	ENSSSCG00000040296, ENSSSCG00000014247, ENSSSCG00000002357, ENSSSCG00000016971, ENSSSCG00000006324, ENSSSCG00000009522
GO:0048009~insulin-like growth factor receptor signaling pathway	0.000980329	ENSSSCG00000025729, ENSSSCG00000037719, ENSSSCG00000016866, ENSSSCG00000007668
ssc00053:Ascorbate and aldarate metabolism	0.00128759	ENSSSCG00000034976, ENSSSCG00000034735, ENSSSCG00000014247, ENSSSCG00000006324
GO:0005829~cytosol	0.002484	ENSSSCG00000008754, ENSSSCG00000005981, ENSSSCG00000037719, ENSSSCG00000032648, ENSSSCG00000010592, ENSSSCG00000015883, ENSSSCG00000032028, ENSSSCG00000024814, ENSSSCG00000036095, ENSSSCG00000025729, ENSSSCG00000015052, ENSSSCG00000002269, ENSSSCG00000026499, ENSSSCG00000003712, ENSSSCG00000029967, ENSSSCG00000006303, ENSSSCG00000004401, ENSSSCG00000004684, ENSSSCG00000006324, ENSSSCG00000006126,…
GO:0005524~ATP binding	0.00287315	ENSSSCG00000004022, ENSSSCG00000005232, ENSSSCG00000005024, ENSSSCG00000030362, ENSSSCG00000005781, ENSSSCG00000006274, ENSSSCG00000037719, ENSSSCG00000011791, ENSSSCG00000010543, ENSSSCG00000024814, ENSSSCG00000017256, ENSSSCG00000036095, ENSSSCG00000013351, ENSSSCG00000015071, ENSSSCG00000002269, ENSSSCG00000000233, ENSSSCG00000001488, ENSSSCG00000029967, ENSSSCG00000004511, ENSSSCG00000009522,…
GO:0019899~enzyme binding	0.00605121	ENSSSCG00000040296, ENSSSCG00000006274, ENSSSCG00000011791, ENSSSCG00000027525, ENSSSCG00000009522, ENSSSCG00000034786
GO:0008286~insulin receptor signaling pathway	0.00616922	ENSSSCG00000025729, ENSSSCG00000037719, ENSSSCG00000034444, ENSSSCG00000001089
ssc00071:Fatty acid degradation	0.00693317	ENSSSCG00000040296, ENSSSCG00000009151, ENSSSCG00000014247, ENSSSCG00000006324
ssc04976:Bile secretion	0.00743065	ENSSSCG00000034976, ENSSSCG00000021998, ENSSSCG00000034735, ENSSSCG00000010543, ENSSSCG00000004597
ssc04146:Peroxisome	0.00805764	ENSSSCG00000040296, ENSSSCG00000028431, ENSSSCG00000029967, ENSSSCG00000004401, ENSSSCG00000008522
GO:0016616~oxidoreductase activity, acting on the CH-OH group of donors, NAD or NADP as acceptor	0.00826471	ENSSSCG00000024109, ENSSSCG00000040296, ENSSSCG00000028431, ENSSSCG00000011700
ssc00380:Tryptophan metabolism	0.00887531	ENSSSCG00000040296, ENSSSCG00000008868, ENSSSCG00000014247, ENSSSCG00000006324
GO:0006637~acyl-CoA metabolic process	0.00945033	ENSSSCG00000036095, ENSSSCG00000007857, ENSSSCG00000010631
GO:0050660~flavin adenine dinucleotide binding	0.0112282	ENSSSCG00000011629, ENSSSCG00000006878, ENSSSCG00000015266, ENSSSCG00000027525
GO:0020037~heme binding	0.0135343	ENSSSCG00000036933, ENSSSCG00000003891, ENSSSCG00000001718, ENSSSCG00000027013, ENSSSCG00000008868, ENSSSCG00000009151
GO:0008802~betaine-aldehyde dehydrogenase activity	0.0139961	ENSSSCG00000014247, ENSSSCG00000006324
GO:0006212~uracil catabolic process	0.0140205	ENSSSCG00000006040, ENSSSCG00000006878
GO:0006210~thymine catabolic process	0.0140205	ENSSSCG00000002357, ENSSSCG00000006878
GO:0016491~oxidoreductase activity	0.0140763	ENSSSCG00000024109, ENSSSCG00000028431, ENSSSCG00000011700, ENSSSCG00000016877, ENSSSCG00000006324, ENSSSCG00000008522
GO:0014704~intercalated disc	0.0161309	ENSSSCG00000001025, ENSSSCG00000003722, ENSSSCG00000034278
GO:0050661~NADP binding	0.0187253	ENSSSCG00000016877, ENSSSCG00000006878, ENSSSCG00000015266
GO:0005737~cytoplasm	0.0207158	ENSSSCG00000005024, ENSSSCG00000005981, ENSSSCG00000030362, ENSSSCG00000005781, ENSSSCG00000011629, ENSSSCG00000011064, ENSSSCG00000017642, ENSSSCG00000034444, ENSSSCG00000015071, ENSSSCG00000009151, ENSSSCG00000011071, ENSSSCG00000026499, ENSSSCG00000006767, ENSSSCG00000003398, ENSSSCG00000006303, ENSSSCG00000004401, ENSSSCG00000004684, ENSSSCG00000027525, ENSSSCG00000006324, ENSSSCG00000004022,…
GO:0043878~glyceraldehyde-3-phosphate dehydrogenase (NAD+) (non-phosphorylating) activity	0.0209211	ENSSSCG00000014247, ENSSSCG00000006324
GO:0006248~CMP catabolic process	0.0209574	ENSSSCG00000006040, ENSSSCG00000006878
GO:0016874~ligase activity	0.0211577	ENSSSCG00000002269, ENSSSCG00000016971, ENSSSCG00000009522
GO:0018812~3-hydroxyacyl-CoA dehydratase activity	0.0346266	ENSSSCG00000028431, ENSSSCG00000034786
GO:0003857~3-hydroxyacyl-CoA dehydrogenase activity	0.0346266	ENSSSCG00000040296, ENSSSCG00000028431
GO:0006249~dCMP catabolic process	0.0346862	ENSSSCG00000006040, ENSSSCG00000006878
GO:0046079~dUMP catabolic process	0.0346862	ENSSSCG00000006040, ENSSSCG00000006878
GO:0005654~nucleoplasm	0.0354182	ENSSSCG00000004022, ENSSSCG00000009018, ENSSSCG00000005981, ENSSSCG00000004262, ENSSSCG00000006274, ENSSSCG00000010911, ENSSSCG00000032648, ENSSSCG00000011064, ENSSSCG00000017604, ENSSSCG00000017256, ENSSSCG00000036095, ENSSSCG00000013351, ENSSSCG00000035393, ENSSSCG00000025729, ENSSSCG00000005969, ENSSSCG00000027806, ENSSSCG00000002357, ENSSSCG00000024970, ENSSSCG00000014190, ENSSSCG00000006303,…
ssc00500:Starch and sucrose metabolism	0.0381464	ENSSSCG00000008754, ENSSSCG00000005024, ENSSSCG00000012000
GO:0004721~phosphoprotein phosphatase activity	0.0398147	ENSSSCG00000017642, ENSSSCG00000015599, ENSSSCG00000027557
GO:0006635~fatty acid beta-oxidation	0.0399402	ENSSSCG00000040296, ENSSSCG00000028431, ENSSSCG00000006126
GO:0005506~iron ion binding	0.0402239	ENSSSCG00000003891, ENSSSCG00000001718, ENSSSCG00000027013, ENSSSCG00000009151, ENSSSCG00000008522
ssc01240:Biosynthesis of cofactors	0.0413337	ENSSSCG00000034976, ENSSSCG00000034735, ENSSSCG00000008868, ENSSSCG00000002269, ENSSSCG00000001488
ssc00860:Porphyrin metabolism	0.0423426	ENSSSCG00000034976, ENSSSCG00000011700, ENSSSCG00000034735
GO:0005579~membrane attack complex	0.0460553	ENSSSCG00000016856, ENSSSCG00000005512
GO:0051289~protein homotetramerization	0.0465948	ENSSSCG00000008868, ENSSSCG00000027806, ENSSSCG00000006324
GO:0071949~FAD binding	0.0481678	ENSSSCG00000004401, ENSSSCG00000027525, ENSSSCG00000008522
GO:0006825~copper ion transport	0.048224	ENSSSCG00000011700, ENSSSCG00000034278
GO:0043231~intracellular membrane-bounded organelle	0.0490033	ENSSSCG00000024109, ENSSSCG00000017256, ENSSSCG00000009151, ENSSSCG00000003712, ENSSSCG00000001089, ENSSSCG00000004597
