# Supplementary material for: Key co-expressed genes correlated with blood serum parameters of pigs fed with different fatty acid profile diets
Source: Front Genet. 2024 Jul 3;15:1394971. doi: 10.3389/fgene.2024.1394971 (PMC11252010; doi:10.3389/fgene.2024.1394971)
Supplement: Supplementary file 5 [file Table3.XLS]

## Sheet: Supplementary Table albumina gr
Supplementary Table S3a: Genes and interactions present in Grey60 module (SOY1.5)
fromNode	fromNode	toNode	toNode	weight
ENSSSCG00000031474	PTK6	ENSSSCG00000037594	PNISR	0.220859
ENSSSCG00000030610	FNBP4	ENSSSCG00000047645	ENSSSCG00000047645	0.220566
ENSSSCG00000037594	PNISR	ENSSSCG00000047645	ENSSSCG00000047645	0.219666
ENSSSCG00000030247	EPM2AIP1	ENSSSCG00000037594	PNISR	0.218896
ENSSSCG00000036984	GALR1	ENSSSCG00000037594	PNISR	0.218739
ENSSSCG00000030610	FNBP4	ENSSSCG00000036984	GALR1	0.218561
ENSSSCG00000030610	FNBP4	ENSSSCG00000037594	PNISR	0.217841
ENSSSCG00000037594	PNISR	ENSSSCG00000043909	ENSSSCG00000043909	0.217707
ENSSSCG00000007668	GIGYF1	ENSSSCG00000037594	PNISR	0.217514
ENSSSCG00000035663	ENSSSCG00000035663	ENSSSCG00000037594	PNISR	0.217121
ENSSSCG00000030610	FNBP4	ENSSSCG00000031474	PTK6	0.216796
ENSSSCG00000030610	FNBP4	ENSSSCG00000032478	MLLT6	0.216526
ENSSSCG00000007668	GIGYF1	ENSSSCG00000030610	FNBP4	0.215612
ENSSSCG00000030247	EPM2AIP1	ENSSSCG00000030610	FNBP4	0.2155
ENSSSCG00000016397	NEB	ENSSSCG00000037594	PNISR	0.215359
ENSSSCG00000030610	FNBP4	ENSSSCG00000035663	ENSSSCG00000035663	0.214367
ENSSSCG00000030610	FNBP4	ENSSSCG00000043909	ENSSSCG00000043909	0.214279
ENSSSCG00000016397	NEB	ENSSSCG00000030610	FNBP4	0.214222
ENSSSCG00000001680	ABCC10	ENSSSCG00000030610	FNBP4	0.214176
ENSSSCG00000037594	PNISR	ENSSSCG00000050172	ENSSSCG00000050172	0.213963
ENSSSCG00000011951	NFKBIZ	ENSSSCG00000037594	PNISR	0.213515
ENSSSCG00000037594	PNISR	ENSSSCG00000043604	ENSSSCG00000043604	0.213277
ENSSSCG00000011681	TRPC1	ENSSSCG00000037594	PNISR	0.21269
ENSSSCG00000037594	PNISR	ENSSSCG00000041715	ENSSSCG00000041715	0.212527
ENSSSCG00000022447	F3	ENSSSCG00000037594	PNISR	0.212266
ENSSSCG00000030610	FNBP4	ENSSSCG00000050172	ENSSSCG00000050172	0.212013
ENSSSCG00000032478	MLLT6	ENSSSCG00000037594	PNISR	0.211486
ENSSSCG00000001680	ABCC10	ENSSSCG00000037594	PNISR	0.211127
ENSSSCG00000001107	SLC17A1	ENSSSCG00000037594	PNISR	0.210764
ENSSSCG00000014634	C11orf42	ENSSSCG00000030610	FNBP4	0.210258
ENSSSCG00000004997	PRPF39	ENSSSCG00000011681	TRPC1	0.210008
ENSSSCG00000004997	PRPF39	ENSSSCG00000037594	PNISR	0.209837
ENSSSCG00000000402	RBMS2	ENSSSCG00000030610	FNBP4	0.209818
ENSSSCG00000037594	PNISR	ENSSSCG00000047296	ENSSSCG00000047296	0.209758
ENSSSCG00000004997	PRPF39	ENSSSCG00000007668	GIGYF1	0.209287
ENSSSCG00000022017	LGALS4	ENSSSCG00000037594	PNISR	0.209151
ENSSSCG00000011951	NFKBIZ	ENSSSCG00000030610	FNBP4	0.208979
ENSSSCG00000001107	SLC17A1	ENSSSCG00000030610	FNBP4	0.208904
ENSSSCG00000011681	TRPC1	ENSSSCG00000030247	EPM2AIP1	0.208643
ENSSSCG00000004745	RPAP1	ENSSSCG00000030610	FNBP4	0.208634
ENSSSCG00000011681	TRPC1	ENSSSCG00000030610	FNBP4	0.208515
ENSSSCG00000037594	PNISR	ENSSSCG00000038604	DOCK6	0.208446
ENSSSCG00000017917	MINK1	ENSSSCG00000030610	FNBP4	0.20828
ENSSSCG00000011681	TRPC1	ENSSSCG00000035663	ENSSSCG00000035663	0.208041
ENSSSCG00000010925	PPP1R12B	ENSSSCG00000043604	ENSSSCG00000043604	0.208009
ENSSSCG00000016943	ADAMTS6	ENSSSCG00000030610	FNBP4	0.208006
ENSSSCG00000003362	CEP104	ENSSSCG00000037594	PNISR	0.207661
ENSSSCG00000037594	PNISR	ENSSSCG00000044541	ENSSSCG00000044541	0.207189
ENSSSCG00000030610	FNBP4	ENSSSCG00000043604	ENSSSCG00000043604	0.206691
ENSSSCG00000003030	CIC	ENSSSCG00000030610	FNBP4	0.206362
ENSSSCG00000000402	RBMS2	ENSSSCG00000037594	PNISR	0.206324
ENSSSCG00000033411	ZBED5	ENSSSCG00000037594	PNISR	0.206193
ENSSSCG00000003362	CEP104	ENSSSCG00000004997	PRPF39	0.20602
ENSSSCG00000007668	GIGYF1	ENSSSCG00000011681	TRPC1	0.205955
ENSSSCG00000004997	PRPF39	ENSSSCG00000030610	FNBP4	0.205913
ENSSSCG00000021934	OTUD5	ENSSSCG00000030610	FNBP4	0.205868
ENSSSCG00000000431	MBD6	ENSSSCG00000030610	FNBP4	0.205731
ENSSSCG00000037594	PNISR	ENSSSCG00000037621	KIAA1522	0.205728
ENSSSCG00000003362	CEP104	ENSSSCG00000007668	GIGYF1	0.20571
ENSSSCG00000025545	HDAC6	ENSSSCG00000037594	PNISR	0.205675
ENSSSCG00000004997	PRPF39	ENSSSCG00000035663	ENSSSCG00000035663	0.205561
ENSSSCG00000014634	C11orf42	ENSSSCG00000037594	PNISR	0.205328
ENSSSCG00000025545	HDAC6	ENSSSCG00000030610	FNBP4	0.205224
ENSSSCG00000004745	RPAP1	ENSSSCG00000037594	PNISR	0.204944
ENSSSCG00000003362	CEP104	ENSSSCG00000030610	FNBP4	0.204893
ENSSSCG00000006482	MEF2D	ENSSSCG00000043604	ENSSSCG00000043604	0.204611
ENSSSCG00000022447	F3	ENSSSCG00000030610	FNBP4	0.204512
ENSSSCG00000003362	CEP104	ENSSSCG00000017962	KDM6B	0.204201
ENSSSCG00000037594	PNISR	ENSSSCG00000046331	ENSSSCG00000046331	0.204055
ENSSSCG00000004997	PRPF39	ENSSSCG00000030247	EPM2AIP1	0.204014
ENSSSCG00000016943	ADAMTS6	ENSSSCG00000037594	PNISR	0.204008
ENSSSCG00000030610	FNBP4	ENSSSCG00000033411	ZBED5	0.203876
ENSSSCG00000030610	FNBP4	ENSSSCG00000035448	SS18L1	0.203843
ENSSSCG00000003362	CEP104	ENSSSCG00000016397	NEB	0.203834
ENSSSCG00000004997	PRPF39	ENSSSCG00000016397	NEB	0.203662
ENSSSCG00000007309	RBM39	ENSSSCG00000011951	NFKBIZ	0.203571
ENSSSCG00000030610	FNBP4	ENSSSCG00000039541	ANKRD11	0.203457
ENSSSCG00000030610	FNBP4	ENSSSCG00000038604	DOCK6	0.203441
ENSSSCG00000004997	PRPF39	ENSSSCG00000033411	ZBED5	0.203105
ENSSSCG00000010925	PPP1R12B	ENSSSCG00000025545	HDAC6	0.203042
ENSSSCG00000037594	PNISR	ENSSSCG00000040257	ZNF862	0.202502
ENSSSCG00000037594	PNISR	ENSSSCG00000037710	ZNF473	0.202498
ENSSSCG00000017382	EZH1	ENSSSCG00000030610	FNBP4	0.202367
ENSSSCG00000017917	MINK1	ENSSSCG00000037594	PNISR	0.202309
ENSSSCG00000007668	GIGYF1	ENSSSCG00000043604	ENSSSCG00000043604	0.202074
ENSSSCG00000003030	CIC	ENSSSCG00000037594	PNISR	0.201984
ENSSSCG00000017962	KDM6B	ENSSSCG00000037594	PNISR	0.201709
ENSSSCG00000030610	FNBP4	ENSSSCG00000037520	ENSSSCG00000037520	0.201709
ENSSSCG00000004997	PRPF39	ENSSSCG00000017962	KDM6B	0.201705
ENSSSCG00000017382	EZH1	ENSSSCG00000037594	PNISR	0.201704
ENSSSCG00000017962	KDM6B	ENSSSCG00000030610	FNBP4	0.201679
ENSSSCG00000003362	CEP104	ENSSSCG00000043604	ENSSSCG00000043604	0.201663
ENSSSCG00000030610	FNBP4	ENSSSCG00000047296	ENSSSCG00000047296	0.201629
ENSSSCG00000001513	SYNGAP1	ENSSSCG00000037594	PNISR	0.201377
ENSSSCG00000011681	TRPC1	ENSSSCG00000043909	ENSSSCG00000043909	0.201348
ENSSSCG00000023890	ATG2A	ENSSSCG00000037594	PNISR	0.20127
ENSSSCG00000030610	FNBP4	ENSSSCG00000041715	ENSSSCG00000041715	0.201197
ENSSSCG00000037594	PNISR	ENSSSCG00000049051	ENSSSCG00000049051	0.201162
ENSSSCG00000030610	FNBP4	ENSSSCG00000044541	ENSSSCG00000044541	0.201113
ENSSSCG00000011681	TRPC1	ENSSSCG00000047645	ENSSSCG00000047645	0.200998
ENSSSCG00000030610	FNBP4	ENSSSCG00000037621	KIAA1522	0.200868
ENSSSCG00000010925	PPP1R12B	ENSSSCG00000033946	ENSSSCG00000033946	0.200824
ENSSSCG00000012403	OGT	ENSSSCG00000037594	PNISR	0.200726
ENSSSCG00000011681	TRPC1	ENSSSCG00000037621	KIAA1522	0.20071
ENSSSCG00000007668	GIGYF1	ENSSSCG00000010925	PPP1R12B	0.200597
ENSSSCG00000011681	TRPC1	ENSSSCG00000033411	ZBED5	0.200482
ENSSSCG00000030610	FNBP4	ENSSSCG00000046331	ENSSSCG00000046331	0.200477
ENSSSCG00000037594	PNISR	ENSSSCG00000045590	ENSSSCG00000045590	0.200287
ENSSSCG00000037594	PNISR	ENSSSCG00000051095	ENSSSCG00000051095	0.200106
ENSSSCG00000004997	PRPF39	ENSSSCG00000043604	ENSSSCG00000043604	0.20006
ENSSSCG00000030610	FNBP4	ENSSSCG00000033732	ANKRD10	0.200055
ENSSSCG00000004997	PRPF39	ENSSSCG00000037621	KIAA1522	0.200007
ENSSSCG00000022933	EFR3B	ENSSSCG00000030610	FNBP4	0.199839
ENSSSCG00000037594	PNISR	ENSSSCG00000045356	ENSSSCG00000045356	0.199687
ENSSSCG00000007668	GIGYF1	ENSSSCG00000031474	PTK6	0.199656
ENSSSCG00000007309	RBM39	ENSSSCG00000051095	ENSSSCG00000051095	0.199536
ENSSSCG00000004997	PRPF39	ENSSSCG00000036984	GALR1	0.19947
ENSSSCG00000012286	ZNF630	ENSSSCG00000037594	PNISR	0.199429
ENSSSCG00000003362	CEP104	ENSSSCG00000050987	ENSSSCG00000050987	0.199428
ENSSSCG00000006482	MEF2D	ENSSSCG00000041715	ENSSSCG00000041715	0.199351
ENSSSCG00000004997	PRPF39	ENSSSCG00000047645	ENSSSCG00000047645	0.199341
ENSSSCG00000021934	OTUD5	ENSSSCG00000037594	PNISR	0.199235
ENSSSCG00000000431	MBD6	ENSSSCG00000037594	PNISR	0.199183
ENSSSCG00000030610	FNBP4	ENSSSCG00000050221	ENSSSCG00000050221	0.19917
ENSSSCG00000003730	RNF138	ENSSSCG00000030610	FNBP4	0.198952
ENSSSCG00000017477	CASC3	ENSSSCG00000022126	EGFR	0.198937
ENSSSCG00000003030	CIC	ENSSSCG00000017516	SP2	0.198915
ENSSSCG00000007668	GIGYF1	ENSSSCG00000033946	ENSSSCG00000033946	0.19877
ENSSSCG00000037594	PNISR	ENSSSCG00000050221	ENSSSCG00000050221	0.19873
ENSSSCG00000011681	TRPC1	ENSSSCG00000031474	PTK6	0.198718
ENSSSCG00000041715	ENSSSCG00000041715	ENSSSCG00000049051	ENSSSCG00000049051	0.198596
ENSSSCG00000002034	ENSSSCG00000002034	ENSSSCG00000010925	PPP1R12B	0.198567
ENSSSCG00000007668	GIGYF1	ENSSSCG00000021934	OTUD5	0.1984
ENSSSCG00000004997	PRPF39	ENSSSCG00000043909	ENSSSCG00000043909	0.198269
ENSSSCG00000017516	SP2	ENSSSCG00000039541	ANKRD11	0.198215
ENSSSCG00000010925	PPP1R12B	ENSSSCG00000021934	OTUD5	0.198182
ENSSSCG00000003362	CEP104	ENSSSCG00000030247	EPM2AIP1	0.198129
ENSSSCG00000012403	OGT	ENSSSCG00000030610	FNBP4	0.198105
ENSSSCG00000023890	ATG2A	ENSSSCG00000030610	FNBP4	0.197975
ENSSSCG00000022933	EFR3B	ENSSSCG00000037594	PNISR	0.197856
ENSSSCG00000006482	MEF2D	ENSSSCG00000037594	PNISR	0.197839
ENSSSCG00000037594	PNISR	ENSSSCG00000039541	ANKRD11	0.197629
ENSSSCG00000007309	RBM39	ENSSSCG00000047041	ENSSSCG00000047041	0.197556
ENSSSCG00000011681	TRPC1	ENSSSCG00000016397	NEB	0.197451
ENSSSCG00000007309	RBM39	ENSSSCG00000035663	ENSSSCG00000035663	0.197343
ENSSSCG00000035448	SS18L1	ENSSSCG00000037594	PNISR	0.197335
ENSSSCG00000011681	TRPC1	ENSSSCG00000036984	GALR1	0.197297
ENSSSCG00000003362	CEP104	ENSSSCG00000011681	TRPC1	0.197254
ENSSSCG00000003573	MAP3K6	ENSSSCG00000030610	FNBP4	0.197239
ENSSSCG00000011681	TRPC1	ENSSSCG00000017962	KDM6B	0.197218
ENSSSCG00000000659	ENSSSCG00000000659	ENSSSCG00000037594	PNISR	0.197108
ENSSSCG00000003030	CIC	ENSSSCG00000007668	GIGYF1	0.197053
ENSSSCG00000003486	ARHGEF10L	ENSSSCG00000010925	PPP1R12B	0.197012
ENSSSCG00000030610	FNBP4	ENSSSCG00000043835	ENSSSCG00000043835	0.197003
ENSSSCG00000031474	PTK6	ENSSSCG00000035663	ENSSSCG00000035663	0.196925
ENSSSCG00000003362	CEP104	ENSSSCG00000021934	OTUD5	0.196909
ENSSSCG00000022017	LGALS4	ENSSSCG00000030610	FNBP4	0.196907
ENSSSCG00000000659	ENSSSCG00000000659	ENSSSCG00000030610	FNBP4	0.19682
ENSSSCG00000030610	FNBP4	ENSSSCG00000036420	PXT1	0.196762
ENSSSCG00000006482	MEF2D	ENSSSCG00000049051	ENSSSCG00000049051	0.196682
ENSSSCG00000026184	MPP4	ENSSSCG00000037594	PNISR	0.196647
ENSSSCG00000037594	PNISR	ENSSSCG00000038007	HACD1	0.196555
ENSSSCG00000037594	PNISR	ENSSSCG00000043835	ENSSSCG00000043835	0.196532
ENSSSCG00000004745	RPAP1	ENSSSCG00000035448	SS18L1	0.196473
ENSSSCG00000033946	ENSSSCG00000033946	ENSSSCG00000037594	PNISR	0.196456
ENSSSCG00000033732	ANKRD10	ENSSSCG00000037594	PNISR	0.196446
ENSSSCG00000017477	CASC3	ENSSSCG00000039541	ANKRD11	0.196444
ENSSSCG00000004997	PRPF39	ENSSSCG00000037710	ZNF473	0.196444
ENSSSCG00000003362	CEP104	ENSSSCG00000036984	GALR1	0.196425
ENSSSCG00000028304	ZFP36L1	ENSSSCG00000030610	FNBP4	0.196283
ENSSSCG00000003791	ENSSSCG00000003791	ENSSSCG00000016062	NABP1	0.196188
ENSSSCG00000037594	PNISR	ENSSSCG00000047041	ENSSSCG00000047041	0.196142
ENSSSCG00000010925	PPP1R12B	ENSSSCG00000037594	PNISR	0.19605
ENSSSCG00000016095	CLK1	ENSSSCG00000030610	FNBP4	0.195978
ENSSSCG00000015445	NRCAM	ENSSSCG00000017477	CASC3	0.195976
ENSSSCG00000004745	RPAP1	ENSSSCG00000010925	PPP1R12B	0.195971
ENSSSCG00000007668	GIGYF1	ENSSSCG00000040257	ZNF862	0.195709
ENSSSCG00000043604	ENSSSCG00000043604	ENSSSCG00000049051	ENSSSCG00000049051	0.195676
ENSSSCG00000003711	CABYR	ENSSSCG00000037594	PNISR	0.195624
ENSSSCG00000010925	PPP1R12B	ENSSSCG00000030610	FNBP4	0.195604
ENSSSCG00000016062	NABP1	ENSSSCG00000017477	CASC3	0.195585
ENSSSCG00000003791	ENSSSCG00000003791	ENSSSCG00000015393	DMTF1	0.19556
ENSSSCG00000011681	TRPC1	ENSSSCG00000032478	MLLT6	0.195549
ENSSSCG00000004997	PRPF39	ENSSSCG00000025545	HDAC6	0.195547
ENSSSCG00000030610	FNBP4	ENSSSCG00000033946	ENSSSCG00000033946	0.195533
ENSSSCG00000004997	PRPF39	ENSSSCG00000012403	OGT	0.195512
ENSSSCG00000007668	GIGYF1	ENSSSCG00000014634	C11orf42	0.19547
ENSSSCG00000006482	MEF2D	ENSSSCG00000047129	ENSSSCG00000047129	0.195431
ENSSSCG00000003514	HSPG2	ENSSSCG00000030610	FNBP4	0.195297
ENSSSCG00000037594	PNISR	ENSSSCG00000047129	ENSSSCG00000047129	0.195289
ENSSSCG00000025117	ATN1	ENSSSCG00000030610	FNBP4	0.195231
ENSSSCG00000003362	CEP104	ENSSSCG00000031474	PTK6	0.195217
ENSSSCG00000017516	SP2	ENSSSCG00000030610	FNBP4	0.195206
ENSSSCG00000017214	ENSSSCG00000017214	ENSSSCG00000037594	PNISR	0.195182
ENSSSCG00000017214	ENSSSCG00000017214	ENSSSCG00000030610	FNBP4	0.195119
ENSSSCG00000003730	RNF138	ENSSSCG00000037594	PNISR	0.195011
ENSSSCG00000016062	NABP1	ENSSSCG00000039541	ANKRD11	0.194986
ENSSSCG00000030610	FNBP4	ENSSSCG00000040257	ZNF862	0.194972
ENSSSCG00000004997	PRPF39	ENSSSCG00000041715	ENSSSCG00000041715	0.194967
ENSSSCG00000010925	PPP1R12B	ENSSSCG00000035448	SS18L1	0.194888
ENSSSCG00000030610	FNBP4	ENSSSCG00000033352	FAM163A	0.194857
ENSSSCG00000043604	ENSSSCG00000043604	ENSSSCG00000046331	ENSSSCG00000046331	0.194847
ENSSSCG00000011951	NFKBIZ	ENSSSCG00000035663	ENSSSCG00000035663	0.194842
ENSSSCG00000006987	SLC7A2	ENSSSCG00000037594	PNISR	0.194812
ENSSSCG00000001680	ABCC10	ENSSSCG00000004745	RPAP1	0.194794
ENSSSCG00000011951	NFKBIZ	ENSSSCG00000045590	ENSSSCG00000045590	0.194784
ENSSSCG00000004516	MBD1	ENSSSCG00000030610	FNBP4	0.194744
ENSSSCG00000045404	ENSSSCG00000045404	ENSSSCG00000049051	ENSSSCG00000049051	0.19465
ENSSSCG00000035663	ENSSSCG00000035663	ENSSSCG00000044541	ENSSSCG00000044541	0.194563
ENSSSCG00000041715	ENSSSCG00000041715	ENSSSCG00000043604	ENSSSCG00000043604	0.194517
ENSSSCG00000010925	PPP1R12B	ENSSSCG00000022017	LGALS4	0.194506
ENSSSCG00000008443	EPAS1	ENSSSCG00000017516	SP2	0.194504
ENSSSCG00000006987	SLC7A2	ENSSSCG00000010925	PPP1R12B	0.194501
ENSSSCG00000007668	GIGYF1	ENSSSCG00000035448	SS18L1	0.194472
ENSSSCG00000001471	BRD2	ENSSSCG00000003030	CIC	0.194328
ENSSSCG00000010683	GRK5	ENSSSCG00000030610	FNBP4	0.194324
ENSSSCG00000037594	PNISR	ENSSSCG00000050987	ENSSSCG00000050987	0.19427
ENSSSCG00000030610	FNBP4	ENSSSCG00000037710	ZNF473	0.194253
ENSSSCG00000010925	PPP1R12B	ENSSSCG00000011346	PLXNB1	0.194199
ENSSSCG00000025176	NOTCH3	ENSSSCG00000030610	FNBP4	0.194189
ENSSSCG00000030610	FNBP4	ENSSSCG00000045590	ENSSSCG00000045590	0.194059
ENSSSCG00000006482	MEF2D	ENSSSCG00000040257	ZNF862	0.194024
ENSSSCG00000011681	TRPC1	ENSSSCG00000011951	NFKBIZ	0.19402
ENSSSCG00000003573	MAP3K6	ENSSSCG00000037594	PNISR	0.194017
ENSSSCG00000007668	GIGYF1	ENSSSCG00000030247	EPM2AIP1	0.194015
ENSSSCG00000003362	CEP104	ENSSSCG00000040257	ZNF862	0.193992
ENSSSCG00000010925	PPP1R12B	ENSSSCG00000049051	ENSSSCG00000049051	0.193819
ENSSSCG00000003030	CIC	ENSSSCG00000004997	PRPF39	0.193753
ENSSSCG00000030610	FNBP4	ENSSSCG00000051095	ENSSSCG00000051095	0.193697
ENSSSCG00000010925	PPP1R12B	ENSSSCG00000014634	C11orf42	0.193697
ENSSSCG00000007309	RBM39	ENSSSCG00000044541	ENSSSCG00000044541	0.193608
ENSSSCG00000004997	PRPF39	ENSSSCG00000031474	PTK6	0.193576
ENSSSCG00000004745	RPAP1	ENSSSCG00000031474	PTK6	0.193527
ENSSSCG00000010925	PPP1R12B	ENSSSCG00000041715	ENSSSCG00000041715	0.193513
ENSSSCG00000006482	MEF2D	ENSSSCG00000030610	FNBP4	0.193511
ENSSSCG00000030610	FNBP4	ENSSSCG00000049051	ENSSSCG00000049051	0.193422
ENSSSCG00000007668	GIGYF1	ENSSSCG00000043909	ENSSSCG00000043909	0.193398
ENSSSCG00000016487	MGAM2	ENSSSCG00000037594	PNISR	0.193326
ENSSSCG00000011681	TRPC1	ENSSSCG00000012403	OGT	0.193315
ENSSSCG00000000700	ACRBP	ENSSSCG00000037594	PNISR	0.193286
ENSSSCG00000004997	PRPF39	ENSSSCG00000022017	LGALS4	0.193235
ENSSSCG00000011681	TRPC1	ENSSSCG00000037710	ZNF473	0.193206
ENSSSCG00000000402	RBMS2	ENSSSCG00000004997	PRPF39	0.193137
ENSSSCG00000035663	ENSSSCG00000035663	ENSSSCG00000043909	ENSSSCG00000043909	0.193099
ENSSSCG00000000431	MBD6	ENSSSCG00000007668	GIGYF1	0.193033
ENSSSCG00000016062	NABP1	ENSSSCG00000028304	ZFP36L1	0.193012
ENSSSCG00000037594	PNISR	ENSSSCG00000037663	PKNOX1	0.192992
ENSSSCG00000010925	PPP1R12B	ENSSSCG00000016397	NEB	0.192986
ENSSSCG00000046331	ENSSSCG00000046331	ENSSSCG00000051095	ENSSSCG00000051095	0.192954
ENSSSCG00000004997	PRPF39	ENSSSCG00000010925	PPP1R12B	0.192918
ENSSSCG00000025176	NOTCH3	ENSSSCG00000037594	PNISR	0.192883
ENSSSCG00000003030	CIC	ENSSSCG00000003362	CEP104	0.192831
ENSSSCG00000007668	GIGYF1	ENSSSCG00000035663	ENSSSCG00000035663	0.192813
ENSSSCG00000011681	TRPC1	ENSSSCG00000022017	LGALS4	0.192809
ENSSSCG00000003030	CIC	ENSSSCG00000010925	PPP1R12B	0.192799
ENSSSCG00000007668	GIGYF1	ENSSSCG00000025545	HDAC6	0.192693
ENSSSCG00000022126	EGFR	ENSSSCG00000024789	SRRT	0.19267
ENSSSCG00000011951	NFKBIZ	ENSSSCG00000046331	ENSSSCG00000046331	0.192629
ENSSSCG00000010925	PPP1R12B	ENSSSCG00000051152	ENSSSCG00000051152	0.192621
ENSSSCG00000035663	ENSSSCG00000035663	ENSSSCG00000045590	ENSSSCG00000045590	0.192615
ENSSSCG00000011951	NFKBIZ	ENSSSCG00000044541	ENSSSCG00000044541	0.192605
ENSSSCG00000026731	CEP85	ENSSSCG00000030610	FNBP4	0.192598
ENSSSCG00000008443	EPAS1	ENSSSCG00000017477	CASC3	0.192583
ENSSSCG00000010300	MSS51	ENSSSCG00000037594	PNISR	0.192561
ENSSSCG00000000700	ACRBP	ENSSSCG00000043604	ENSSSCG00000043604	0.192543
ENSSSCG00000037520	ENSSSCG00000037520	ENSSSCG00000037594	PNISR	0.192509
ENSSSCG00000010300	MSS51	ENSSSCG00000030610	FNBP4	0.192497
ENSSSCG00000035663	ENSSSCG00000035663	ENSSSCG00000039541	ANKRD11	0.192481
ENSSSCG00000026184	MPP4	ENSSSCG00000049051	ENSSSCG00000049051	0.192447
ENSSSCG00000004022	RPS6KA2	ENSSSCG00000006482	MEF2D	0.192443
ENSSSCG00000003362	CEP104	ENSSSCG00000022447	F3	0.192357
ENSSSCG00000004997	PRPF39	ENSSSCG00000017516	SP2	0.192334
ENSSSCG00000015393	DMTF1	ENSSSCG00000017477	CASC3	0.192301
ENSSSCG00000007668	GIGYF1	ENSSSCG00000033411	ZBED5	0.192283
ENSSSCG00000004997	PRPF39	ENSSSCG00000022447	F3	0.192262
ENSSSCG00000001471	BRD2	ENSSSCG00000030610	FNBP4	0.192223
ENSSSCG00000030610	FNBP4	ENSSSCG00000038007	HACD1	0.192215
ENSSSCG00000016062	NABP1	ENSSSCG00000022126	EGFR	0.192176
ENSSSCG00000007309	RBM39	ENSSSCG00000009359	SUPT20H	0.192144
ENSSSCG00000004997	PRPF39	ENSSSCG00000025176	NOTCH3	0.192137
ENSSSCG00000001680	ABCC10	ENSSSCG00000010925	PPP1R12B	0.192077
ENSSSCG00000045590	ENSSSCG00000045590	ENSSSCG00000047041	ENSSSCG00000047041	0.192071
ENSSSCG00000007309	RBM39	ENSSSCG00000030277	ENDOV	0.192061
ENSSSCG00000003362	CEP104	ENSSSCG00000010925	PPP1R12B	0.192057
ENSSSCG00000006482	MEF2D	ENSSSCG00000010925	PPP1R12B	0.192052
ENSSSCG00000006987	SLC7A2	ENSSSCG00000007668	GIGYF1	0.192043
ENSSSCG00000006165	SEC31B	ENSSSCG00000010925	PPP1R12B	0.192029
ENSSSCG00000007668	GIGYF1	ENSSSCG00000011951	NFKBIZ	0.191951
ENSSSCG00000006482	MEF2D	ENSSSCG00000007288	MYH7B	0.19195
ENSSSCG00000007668	GIGYF1	ENSSSCG00000047645	ENSSSCG00000047645	0.191918
ENSSSCG00000006987	SLC7A2	ENSSSCG00000030610	FNBP4	0.191902
ENSSSCG00000010925	PPP1R12B	ENSSSCG00000026695	TNFSF14	0.191836
ENSSSCG00000013022	PYGM	ENSSSCG00000017477	CASC3	0.191787
ENSSSCG00000010925	PPP1R12B	ENSSSCG00000035663	ENSSSCG00000035663	0.191739
ENSSSCG00000003362	CEP104	ENSSSCG00000037663	PKNOX1	0.1917
ENSSSCG00000047129	ENSSSCG00000047129	ENSSSCG00000049051	ENSSSCG00000049051	0.191686
ENSSSCG00000004997	PRPF39	ENSSSCG00000011951	NFKBIZ	0.191623
ENSSSCG00000003030	CIC	ENSSSCG00000011681	TRPC1	0.191622
ENSSSCG00000007668	GIGYF1	ENSSSCG00000041715	ENSSSCG00000041715	0.191615
ENSSSCG00000017516	SP2	ENSSSCG00000037594	PNISR	0.191589
ENSSSCG00000004997	PRPF39	ENSSSCG00000014634	C11orf42	0.191576
ENSSSCG00000022017	LGALS4	ENSSSCG00000049051	ENSSSCG00000049051	0.191449
ENSSSCG00000003362	CEP104	ENSSSCG00000047645	ENSSSCG00000047645	0.191425
ENSSSCG00000016062	NABP1	ENSSSCG00000030610	FNBP4	0.191398
ENSSSCG00000011681	TRPC1	ENSSSCG00000015393	DMTF1	0.191361
ENSSSCG00000010925	PPP1R12B	ENSSSCG00000051095	ENSSSCG00000051095	0.191356
ENSSSCG00000003486	ARHGEF10L	ENSSSCG00000043604	ENSSSCG00000043604	0.191349
ENSSSCG00000004997	PRPF39	ENSSSCG00000022933	EFR3B	0.191344
ENSSSCG00000004997	PRPF39	ENSSSCG00000046331	ENSSSCG00000046331	0.191336
ENSSSCG00000003362	CEP104	ENSSSCG00000025545	HDAC6	0.191329
ENSSSCG00000037594	PNISR	ENSSSCG00000045404	ENSSSCG00000045404	0.191327
ENSSSCG00000003362	CEP104	ENSSSCG00000051152	ENSSSCG00000051152	0.191271
ENSSSCG00000001471	BRD2	ENSSSCG00000008443	EPAS1	0.19123
ENSSSCG00000010925	PPP1R12B	ENSSSCG00000031474	PTK6	0.191223
ENSSSCG00000015445	NRCAM	ENSSSCG00000030610	FNBP4	0.191204
ENSSSCG00000000700	ACRBP	ENSSSCG00000006482	MEF2D	0.191184
ENSSSCG00000007668	GIGYF1	ENSSSCG00000016397	NEB	0.19116
ENSSSCG00000007668	GIGYF1	ENSSSCG00000017962	KDM6B	0.191147
ENSSSCG00000006482	MEF2D	ENSSSCG00000007668	GIGYF1	0.191129
ENSSSCG00000001680	ABCC10	ENSSSCG00000011681	TRPC1	0.19111
ENSSSCG00000007668	GIGYF1	ENSSSCG00000017917	MINK1	0.191091
ENSSSCG00000003514	HSPG2	ENSSSCG00000037594	PNISR	0.191089
ENSSSCG00000035663	ENSSSCG00000035663	ENSSSCG00000051095	ENSSSCG00000051095	0.191083
ENSSSCG00000045590	ENSSSCG00000045590	ENSSSCG00000051095	ENSSSCG00000051095	0.190859
ENSSSCG00000003030	CIC	ENSSSCG00000017477	CASC3	0.190842
ENSSSCG00000004022	RPS6KA2	ENSSSCG00000043604	ENSSSCG00000043604	0.190824
ENSSSCG00000006482	MEF2D	ENSSSCG00000045404	ENSSSCG00000045404	0.190791
ENSSSCG00000016062	NABP1	ENSSSCG00000026731	CEP85	0.190746
ENSSSCG00000011442	NISCH	ENSSSCG00000011681	TRPC1	0.190741
ENSSSCG00000024240	CCDC9	ENSSSCG00000037594	PNISR	0.190707
ENSSSCG00000003711	CABYR	ENSSSCG00000030610	FNBP4	0.190623
ENSSSCG00000025117	ATN1	ENSSSCG00000037594	PNISR	0.190605
ENSSSCG00000003791	ENSSSCG00000003791	ENSSSCG00000011681	TRPC1	0.190586
ENSSSCG00000007668	GIGYF1	ENSSSCG00000039541	ANKRD11	0.190534
ENSSSCG00000007668	GIGYF1	ENSSSCG00000022017	LGALS4	0.19052
ENSSSCG00000004022	RPS6KA2	ENSSSCG00000049051	ENSSSCG00000049051	0.190514
ENSSSCG00000016095	CLK1	ENSSSCG00000037594	PNISR	0.19051
ENSSSCG00000001680	ABCC10	ENSSSCG00000035663	ENSSSCG00000035663	0.190487
ENSSSCG00000006482	MEF2D	ENSSSCG00000047324	ENSSSCG00000047324	0.190414
ENSSSCG00000000402	RBMS2	ENSSSCG00000011681	TRPC1	0.190408
ENSSSCG00000010925	PPP1R12B	ENSSSCG00000023890	ATG2A	0.19038
ENSSSCG00000011681	TRPC1	ENSSSCG00000038604	DOCK6	0.190357
ENSSSCG00000030610	FNBP4	ENSSSCG00000032505	ING5	0.190355
ENSSSCG00000001471	BRD2	ENSSSCG00000004997	PRPF39	0.190314
ENSSSCG00000011681	TRPC1	ENSSSCG00000047296	ENSSSCG00000047296	0.190296
ENSSSCG00000030610	FNBP4	ENSSSCG00000041320	ENSSSCG00000041320	0.190286
ENSSSCG00000001471	BRD2	ENSSSCG00000017516	SP2	0.190277
ENSSSCG00000010925	PPP1R12B	ENSSSCG00000011951	NFKBIZ	0.190266
ENSSSCG00000015393	DMTF1	ENSSSCG00000030610	FNBP4	0.190247
ENSSSCG00000016397	NEB	ENSSSCG00000031474	PTK6	0.190229
ENSSSCG00000011951	NFKBIZ	ENSSSCG00000051095	ENSSSCG00000051095	0.190217
ENSSSCG00000006482	MEF2D	ENSSSCG00000037663	PKNOX1	0.190205
ENSSSCG00000003362	CEP104	ENSSSCG00000004745	RPAP1	0.190198
ENSSSCG00000011681	TRPC1	ENSSSCG00000025545	HDAC6	0.190134
ENSSSCG00000003362	CEP104	ENSSSCG00000022933	EFR3B	0.190124
ENSSSCG00000026184	MPP4	ENSSSCG00000030610	FNBP4	0.190089
ENSSSCG00000003362	CEP104	ENSSSCG00000014634	C11orf42	0.190014
Supplementary Table S3b: Genes and interactions present in Green module (SOY1.5)
from	fromNode	toNode	to	weight
ENSSSCG00000036618	ENSSSCG00000036618	ENSSSCG00000039424	MCRIP1	0.204775
ENSSSCG00000033734	ENSSSCG00000033734	ENSSSCG00000036618	ENSSSCG00000036618	0.20446
ENSSSCG00000012970	CTSW	ENSSSCG00000033734	ENSSSCG00000033734	0.203822
ENSSSCG00000017566	ACSF2	ENSSSCG00000033734	ENSSSCG00000033734	0.201146
ENSSSCG00000017705	CCL5	ENSSSCG00000033734	ENSSSCG00000033734	0.200814
ENSSSCG00000007185	SIRPB2	ENSSSCG00000017705	CCL5	0.20064
ENSSSCG00000033337	ARHGDIB	ENSSSCG00000033734	ENSSSCG00000033734	0.200285
ENSSSCG00000017566	ACSF2	ENSSSCG00000039424	MCRIP1	0.200189
ENSSSCG00000032341	AIF1	ENSSSCG00000036618	ENSSSCG00000036618	0.199866
ENSSSCG00000017918	ARRB2	ENSSSCG00000036618	ENSSSCG00000036618	0.198535
ENSSSCG00000017705	CCL5	ENSSSCG00000032657	RPL3L	0.198478
ENSSSCG00000014852	ARRB1	ENSSSCG00000039424	MCRIP1	0.198111
ENSSSCG00000012970	CTSW	ENSSSCG00000017705	CCL5	0.197815
ENSSSCG00000031487	LSP1	ENSSSCG00000033734	ENSSSCG00000033734	0.197732
ENSSSCG00000002918	ENSSSCG00000002918	ENSSSCG00000017705	CCL5	0.197137
ENSSSCG00000017705	CCL5	ENSSSCG00000022306	ROPN1L	0.197064
ENSSSCG00000001469	SLA-DMB	ENSSSCG00000033734	ENSSSCG00000033734	0.197018
ENSSSCG00000039424	MCRIP1	ENSSSCG00000042098	ENSSSCG00000042098	0.19699
ENSSSCG00000017705	CCL5	ENSSSCG00000039708	KLRB1	0.196885
ENSSSCG00000017705	CCL5	ENSSSCG00000036618	ENSSSCG00000036618	0.196761
ENSSSCG00000033734	ENSSSCG00000033734	ENSSSCG00000042098	ENSSSCG00000042098	0.19596
ENSSSCG00000009527	FGF14	ENSSSCG00000017705	CCL5	0.195942
ENSSSCG00000016267	ITM2C	ENSSSCG00000033734	ENSSSCG00000033734	0.195777
ENSSSCG00000032341	AIF1	ENSSSCG00000039424	MCRIP1	0.195681
ENSSSCG00000022202	TOX2	ENSSSCG00000039424	MCRIP1	0.195601
ENSSSCG00000002918	ENSSSCG00000002918	ENSSSCG00000033734	ENSSSCG00000033734	0.19507
ENSSSCG00000007656	PVRIG	ENSSSCG00000039424	MCRIP1	0.194902
ENSSSCG00000013598	KANK3	ENSSSCG00000017566	ACSF2	0.194572
ENSSSCG00000017918	ARRB2	ENSSSCG00000039424	MCRIP1	0.194503
ENSSSCG00000033734	ENSSSCG00000033734	ENSSSCG00000039424	MCRIP1	0.194384
ENSSSCG00000007656	PVRIG	ENSSSCG00000017918	ARRB2	0.194376
ENSSSCG00000017566	ACSF2	ENSSSCG00000042098	ENSSSCG00000042098	0.193963
ENSSSCG00000033337	ARHGDIB	ENSSSCG00000039424	MCRIP1	0.193829
ENSSSCG00000017705	CCL5	ENSSSCG00000033259	ARMH1	0.193598
ENSSSCG00000033721	ENSSSCG00000033721	ENSSSCG00000033734	ENSSSCG00000033734	0.193582
ENSSSCG00000007185	SIRPB2	ENSSSCG00000033734	ENSSSCG00000033734	0.193504
ENSSSCG00000026217	ENSSSCG00000026217	ENSSSCG00000039424	MCRIP1	0.193296
ENSSSCG00000022202	TOX2	ENSSSCG00000036618	ENSSSCG00000036618	0.193255
ENSSSCG00000021944	RAC2	ENSSSCG00000033337	ARHGDIB	0.19316
ENSSSCG00000015084	ENSSSCG00000015084	ENSSSCG00000017705	CCL5	0.193089
ENSSSCG00000021944	RAC2	ENSSSCG00000033734	ENSSSCG00000033734	0.192802
ENSSSCG00000012909	PTPRCAP	ENSSSCG00000039424	MCRIP1	0.19257
ENSSSCG00000009146	RPL34	ENSSSCG00000046182	ENSSSCG00000046182	0.192255
ENSSSCG00000017918	ARRB2	ENSSSCG00000033337	ARHGDIB	0.192055
ENSSSCG00000033854	LGALS1	ENSSSCG00000039656	ENSSSCG00000039656	0.192008
ENSSSCG00000033734	ENSSSCG00000033734	ENSSSCG00000046182	ENSSSCG00000046182	0.191956
ENSSSCG00000017918	ARRB2	ENSSSCG00000022202	TOX2	0.191924
ENSSSCG00000001469	SLA-DMB	ENSSSCG00000017705	CCL5	0.191922
ENSSSCG00000001469	SLA-DMB	ENSSSCG00000039424	MCRIP1	0.191811
ENSSSCG00000017918	ARRB2	ENSSSCG00000033734	ENSSSCG00000033734	0.191783
ENSSSCG00000005350	FBXO10	ENSSSCG00000017705	CCL5	0.191741
ENSSSCG00000017705	CCL5	ENSSSCG00000033337	ARHGDIB	0.191298
ENSSSCG00000012652	SASH3	ENSSSCG00000033734	ENSSSCG00000033734	0.191213
ENSSSCG00000007944	CORO7	ENSSSCG00000033734	ENSSSCG00000033734	0.191201
ENSSSCG00000033734	ENSSSCG00000033734	ENSSSCG00000039708	KLRB1	0.191194
ENSSSCG00000034841	RGS19	ENSSSCG00000039424	MCRIP1	0.191097
ENSSSCG00000014852	ARRB1	ENSSSCG00000017918	ARRB2	0.190785
ENSSSCG00000013598	KANK3	ENSSSCG00000036618	ENSSSCG00000036618	0.190691
ENSSSCG00000008123	ARID5A	ENSSSCG00000017918	ARRB2	0.190593
ENSSSCG00000009146	RPL34	ENSSSCG00000017498	PPP1R1B	0.189812
ENSSSCG00000026951	PSMB8	ENSSSCG00000033734	ENSSSCG00000033734	0.189779
ENSSSCG00000032355	LY86	ENSSSCG00000039424	MCRIP1	0.189528
ENSSSCG00000007656	PVRIG	ENSSSCG00000033734	ENSSSCG00000033734	0.189505
ENSSSCG00000007072	SPTLC3	ENSSSCG00000017705	CCL5	0.189438
ENSSSCG00000013598	KANK3	ENSSSCG00000032355	LY86	0.189433
ENSSSCG00000022202	TOX2	ENSSSCG00000033734	ENSSSCG00000033734	0.189334
ENSSSCG00000013033	BAD	ENSSSCG00000033734	ENSSSCG00000033734	0.189298
ENSSSCG00000033734	ENSSSCG00000033734	ENSSSCG00000040140	CD3E	0.189228
ENSSSCG00000017705	CCL5	ENSSSCG00000021944	RAC2	0.189209
ENSSSCG00000033734	ENSSSCG00000033734	ENSSSCG00000037566	ENSSSCG00000037566	0.188787
ENSSSCG00000036618	ENSSSCG00000036618	ENSSSCG00000039656	ENSSSCG00000039656	0.188632
ENSSSCG00000036618	ENSSSCG00000036618	ENSSSCG00000039708	KLRB1	0.188574
ENSSSCG00000011434	PPM1M	ENSSSCG00000039424	MCRIP1	0.188453
ENSSSCG00000012970	CTSW	ENSSSCG00000021944	RAC2	0.188447
ENSSSCG00000017918	ARRB2	ENSSSCG00000032341	AIF1	0.188301
ENSSSCG00000015085	IL10RA	ENSSSCG00000016267	ITM2C	0.188234
ENSSSCG00000017918	ARRB2	ENSSSCG00000039708	KLRB1	0.188217
ENSSSCG00000015085	IL10RA	ENSSSCG00000036618	ENSSSCG00000036618	0.188111
ENSSSCG00000004807	SCG5	ENSSSCG00000017705	CCL5	0.187809
ENSSSCG00000033734	ENSSSCG00000033734	ENSSSCG00000038055	CORO1A	0.187775
ENSSSCG00000001469	SLA-DMB	ENSSSCG00000036618	ENSSSCG00000036618	0.187724
ENSSSCG00000017705	CCL5	ENSSSCG00000037539	SORCS2	0.187509
ENSSSCG00000008123	ARID5A	ENSSSCG00000039424	MCRIP1	0.187317
ENSSSCG00000031487	LSP1	ENSSSCG00000039424	MCRIP1	0.187264
ENSSSCG00000012970	CTSW	ENSSSCG00000031487	LSP1	0.187256
ENSSSCG00000012970	CTSW	ENSSSCG00000017918	ARRB2	0.1872
ENSSSCG00000017566	ACSF2	ENSSSCG00000017918	ARRB2	0.18717
ENSSSCG00000012652	SASH3	ENSSSCG00000012970	CTSW	0.187152
ENSSSCG00000017498	PPP1R1B	ENSSSCG00000046182	ENSSSCG00000046182	0.187105
ENSSSCG00000007944	CORO7	ENSSSCG00000017705	CCL5	0.187071
ENSSSCG00000011434	PPM1M	ENSSSCG00000017918	ARRB2	0.186955
ENSSSCG00000013579	CD209	ENSSSCG00000029264	PKMYT1	0.186916
ENSSSCG00000014852	ARRB1	ENSSSCG00000033734	ENSSSCG00000033734	0.186823
ENSSSCG00000003832	TACSTD2	ENSSSCG00000017705	CCL5	0.186811
ENSSSCG00000032341	AIF1	ENSSSCG00000033734	ENSSSCG00000033734	0.186752
ENSSSCG00000002908	ZBTB32	ENSSSCG00000017705	CCL5	0.186627
ENSSSCG00000001453	HLA-DRA	ENSSSCG00000033734	ENSSSCG00000033734	0.186472
ENSSSCG00000017705	CCL5	ENSSSCG00000034632	PDXP	0.186467
ENSSSCG00000001469	SLA-DMB	ENSSSCG00000021130	RPP21	0.186422
ENSSSCG00000017705	CCL5	ENSSSCG00000031487	LSP1	0.186405
ENSSSCG00000015085	IL10RA	ENSSSCG00000033734	ENSSSCG00000033734	0.186404
ENSSSCG00000015085	IL10RA	ENSSSCG00000033337	ARHGDIB	0.186361
ENSSSCG00000017705	CCL5	ENSSSCG00000021579	ENSSSCG00000021579	0.186297
ENSSSCG00000017566	ACSF2	ENSSSCG00000036618	ENSSSCG00000036618	0.186269
ENSSSCG00000013598	KANK3	ENSSSCG00000039424	MCRIP1	0.186229
ENSSSCG00000039424	MCRIP1	ENSSSCG00000039708	KLRB1	0.186215
ENSSSCG00000012970	CTSW	ENSSSCG00000039424	MCRIP1	0.186102
ENSSSCG00000025353	TNNT1	ENSSSCG00000031851	CBR2	0.186085
ENSSSCG00000025537	PTPN6	ENSSSCG00000036618	ENSSSCG00000036618	0.186073
ENSSSCG00000017705	CCL5	ENSSSCG00000025353	TNNT1	0.186019
ENSSSCG00000036359	SLC43A1	ENSSSCG00000036618	ENSSSCG00000036618	0.185941
ENSSSCG00000017498	PPP1R1B	ENSSSCG00000033734	ENSSSCG00000033734	0.185905
ENSSSCG00000017566	ACSF2	ENSSSCG00000039656	ENSSSCG00000039656	0.18584
ENSSSCG00000033734	ENSSSCG00000033734	ENSSSCG00000033854	LGALS1	0.185799
ENSSSCG00000029264	PKMYT1	ENSSSCG00000036445	ENSSSCG00000036445	0.185757
ENSSSCG00000001469	SLA-DMB	ENSSSCG00000039656	ENSSSCG00000039656	0.185717
ENSSSCG00000016267	ITM2C	ENSSSCG00000039424	MCRIP1	0.185605
ENSSSCG00000002918	ENSSSCG00000002918	ENSSSCG00000017918	ARRB2	0.185548
ENSSSCG00000015085	IL10RA	ENSSSCG00000039424	MCRIP1	0.185544
ENSSSCG00000021130	RPP21	ENSSSCG00000039424	MCRIP1	0.185387
ENSSSCG00000011673	ENSSSCG00000011673	ENSSSCG00000017705	CCL5	0.185279
ENSSSCG00000017705	CCL5	ENSSSCG00000036119	LYPD2	0.185259
ENSSSCG00000015085	IL10RA	ENSSSCG00000017566	ACSF2	0.185124
ENSSSCG00000037566	ENSSSCG00000037566	ENSSSCG00000039424	MCRIP1	0.185072
ENSSSCG00000017705	CCL5	ENSSSCG00000027325	TRNP1	0.185057
ENSSSCG00000017566	ACSF2	ENSSSCG00000032355	LY86	0.185004
ENSSSCG00000011325	MYL3	ENSSSCG00000017705	CCL5	0.184968
ENSSSCG00000007656	PVRIG	ENSSSCG00000036618	ENSSSCG00000036618	0.184948
ENSSSCG00000033734	ENSSSCG00000033734	ENSSSCG00000036359	SLC43A1	0.184765
ENSSSCG00000014633	CAVIN3	ENSSSCG00000033734	ENSSSCG00000033734	0.184735
ENSSSCG00000005350	FBXO10	ENSSSCG00000036618	ENSSSCG00000036618	0.184601
ENSSSCG00000033734	ENSSSCG00000033734	ENSSSCG00000034841	RGS19	0.184579
ENSSSCG00000021944	RAC2	ENSSSCG00000038055	CORO1A	0.184576
ENSSSCG00000017918	ARRB2	ENSSSCG00000036575	USHBP1	0.184556
ENSSSCG00000001469	SLA-DMB	ENSSSCG00000016267	ITM2C	0.18451
ENSSSCG00000024072	P2RY11	ENSSSCG00000033734	ENSSSCG00000033734	0.184428
ENSSSCG00000002908	ZBTB32	ENSSSCG00000031851	CBR2	0.184351
ENSSSCG00000013033	BAD	ENSSSCG00000017705	CCL5	0.184264
ENSSSCG00000017705	CCL5	ENSSSCG00000036359	SLC43A1	0.184247
ENSSSCG00000013649	ENSSSCG00000013649	ENSSSCG00000033734	ENSSSCG00000033734	0.184238
ENSSSCG00000002918	ENSSSCG00000002918	ENSSSCG00000036618	ENSSSCG00000036618	0.184224
ENSSSCG00000017705	CCL5	ENSSSCG00000038055	CORO1A	0.184188
ENSSSCG00000012970	CTSW	ENSSSCG00000036618	ENSSSCG00000036618	0.184135
ENSSSCG00000033337	ARHGDIB	ENSSSCG00000036618	ENSSSCG00000036618	0.18404
ENSSSCG00000016267	ITM2C	ENSSSCG00000017918	ARRB2	0.184039
ENSSSCG00000011325	MYL3	ENSSSCG00000031851	CBR2	0.18403
ENSSSCG00000002918	ENSSSCG00000002918	ENSSSCG00000021944	RAC2	0.184003
ENSSSCG00000001456	ENSSSCG00000001456	ENSSSCG00000033734	ENSSSCG00000033734	0.183846
ENSSSCG00000013579	CD209	ENSSSCG00000017705	CCL5	0.183827
ENSSSCG00000013598	KANK3	ENSSSCG00000022202	TOX2	0.183779
ENSSSCG00000029264	PKMYT1	ENSSSCG00000037539	SORCS2	0.183694
ENSSSCG00000017705	CCL5	ENSSSCG00000028488	LTC4S	0.183672
ENSSSCG00000017705	CCL5	ENSSSCG00000039424	MCRIP1	0.183605
ENSSSCG00000017918	ARRB2	ENSSSCG00000042098	ENSSSCG00000042098	0.183522
ENSSSCG00000033262	CD74	ENSSSCG00000039424	MCRIP1	0.183494
ENSSSCG00000001439	GPSM3	ENSSSCG00000021944	RAC2	0.183484
ENSSSCG00000013598	KANK3	ENSSSCG00000042098	ENSSSCG00000042098	0.183478
ENSSSCG00000001453	HLA-DRA	ENSSSCG00000039424	MCRIP1	0.183439
ENSSSCG00000012909	PTPRCAP	ENSSSCG00000017918	ARRB2	0.183406
ENSSSCG00000033854	LGALS1	ENSSSCG00000039424	MCRIP1	0.183392
ENSSSCG00000017705	CCL5	ENSSSCG00000033787	ENSSSCG00000033787	0.183371
ENSSSCG00000001469	SLA-DMB	ENSSSCG00000013598	KANK3	0.183368
ENSSSCG00000012970	CTSW	ENSSSCG00000038055	CORO1A	0.183298
ENSSSCG00000001439	GPSM3	ENSSSCG00000033337	ARHGDIB	0.183258
ENSSSCG00000007656	PVRIG	ENSSSCG00000025537	PTPN6	0.183248
ENSSSCG00000002908	ZBTB32	ENSSSCG00000029264	PKMYT1	0.183214
ENSSSCG00000001787	IL16	ENSSSCG00000033734	ENSSSCG00000033734	0.183152
ENSSSCG00000017705	CCL5	ENSSSCG00000038541	TMEM60	0.183076
ENSSSCG00000034841	RGS19	ENSSSCG00000042098	ENSSSCG00000042098	0.183024
ENSSSCG00000017498	PPP1R1B	ENSSSCG00000017705	CCL5	0.183009
ENSSSCG00000017705	CCL5	ENSSSCG00000037885	ENSSSCG00000037885	0.18295
ENSSSCG00000012119	TMSB4X	ENSSSCG00000039424	MCRIP1	0.182948
ENSSSCG00000017705	CCL5	ENSSSCG00000021130	RPP21	0.18287
ENSSSCG00000017918	ARRB2	ENSSSCG00000037566	ENSSSCG00000037566	0.182844
ENSSSCG00000016267	ITM2C	ENSSSCG00000036618	ENSSSCG00000036618	0.182837
ENSSSCG00000017918	ARRB2	ENSSSCG00000026217	ENSSSCG00000026217	0.182835
ENSSSCG00000002817	DRC7	ENSSSCG00000007656	PVRIG	0.182805
ENSSSCG00000017918	ARRB2	ENSSSCG00000021944	RAC2	0.18275
ENSSSCG00000013598	KANK3	ENSSSCG00000016267	ITM2C	0.182716
ENSSSCG00000021130	RPP21	ENSSSCG00000033734	ENSSSCG00000033734	0.182714
ENSSSCG00000034841	RGS19	ENSSSCG00000036618	ENSSSCG00000036618	0.182704
ENSSSCG00000023584	ENSSSCG00000023584	ENSSSCG00000036618	ENSSSCG00000036618	0.182597
ENSSSCG00000001469	SLA-DMB	ENSSSCG00000015085	IL10RA	0.18258
ENSSSCG00000032355	LY86	ENSSSCG00000042098	ENSSSCG00000042098	0.182505
ENSSSCG00000031487	LSP1	ENSSSCG00000036618	ENSSSCG00000036618	0.18249
ENSSSCG00000012970	CTSW	ENSSSCG00000036359	SLC43A1	0.182408
ENSSSCG00000036575	USHBP1	ENSSSCG00000039424	MCRIP1	0.182361
ENSSSCG00000002817	DRC7	ENSSSCG00000036618	ENSSSCG00000036618	0.182307
ENSSSCG00000016267	ITM2C	ENSSSCG00000033337	ARHGDIB	0.182295
ENSSSCG00000012652	SASH3	ENSSSCG00000038055	CORO1A	0.182233
ENSSSCG00000012119	TMSB4X	ENSSSCG00000033734	ENSSSCG00000033734	0.182197
ENSSSCG00000017705	CCL5	ENSSSCG00000029264	PKMYT1	0.182196
ENSSSCG00000001439	GPSM3	ENSSSCG00000012970	CTSW	0.182129
ENSSSCG00000012970	CTSW	ENSSSCG00000039708	KLRB1	0.182105
ENSSSCG00000012970	CTSW	ENSSSCG00000022306	ROPN1L	0.182095
ENSSSCG00000009527	FGF14	ENSSSCG00000034632	PDXP	0.182072
ENSSSCG00000001469	SLA-DMB	ENSSSCG00000017918	ARRB2	0.182056
ENSSSCG00000002817	DRC7	ENSSSCG00000012970	CTSW	0.181955
ENSSSCG00000007944	CORO7	ENSSSCG00000021944	RAC2	0.181953
ENSSSCG00000017705	CCL5	ENSSSCG00000033854	LGALS1	0.18194
ENSSSCG00000017199	TRIM47	ENSSSCG00000033734	ENSSSCG00000033734	0.181933
ENSSSCG00000002456	CHGA	ENSSSCG00000017705	CCL5	0.18192
ENSSSCG00000012119	TMSB4X	ENSSSCG00000039656	ENSSSCG00000039656	0.181888
ENSSSCG00000029264	PKMYT1	ENSSSCG00000031851	CBR2	0.181794
ENSSSCG00000015085	IL10RA	ENSSSCG00000042098	ENSSSCG00000042098	0.181784
ENSSSCG00000030209	MFNG	ENSSSCG00000039424	MCRIP1	0.181687
ENSSSCG00000015085	IL10RA	ENSSSCG00000017918	ARRB2	0.181665
ENSSSCG00000039656	ENSSSCG00000039656	ENSSSCG00000042098	ENSSSCG00000042098	0.181623
ENSSSCG00000007185	SIRPB2	ENSSSCG00000012970	CTSW	0.18161
ENSSSCG00000009146	RPL34	ENSSSCG00000038553	TSPO2	0.181583
ENSSSCG00000031487	LSP1	ENSSSCG00000034841	RGS19	0.181573
ENSSSCG00000034841	RGS19	ENSSSCG00000039656	ENSSSCG00000039656	0.18153
ENSSSCG00000039424	MCRIP1	ENSSSCG00000039656	ENSSSCG00000039656	0.181509
ENSSSCG00000031487	LSP1	ENSSSCG00000036359	SLC43A1	0.181333
ENSSSCG00000010519	ZDHHC16	ENSSSCG00000017705	CCL5	0.181331
ENSSSCG00000031851	CBR2	ENSSSCG00000036445	ENSSSCG00000036445	0.181271
ENSSSCG00000022306	ROPN1L	ENSSSCG00000031487	LSP1	0.181267
ENSSSCG00000009146	RPL34	ENSSSCG00000013033	BAD	0.181184
ENSSSCG00000022306	ROPN1L	ENSSSCG00000033734	ENSSSCG00000033734	0.181153
ENSSSCG00000015268	FMO1	ENSSSCG00000031851	CBR2	0.181152
ENSSSCG00000002025	SLC22A17	ENSSSCG00000017918	ARRB2	0.181084
ENSSSCG00000015084	ENSSSCG00000015084	ENSSSCG00000033734	ENSSSCG00000033734	0.181032
ENSSSCG00000013598	KANK3	ENSSSCG00000033734	ENSSSCG00000033734	0.18102
ENSSSCG00000000687	CD4	ENSSSCG00000039424	MCRIP1	0.181017
ENSSSCG00000001469	SLA-DMB	ENSSSCG00000021944	RAC2	0.180985
ENSSSCG00000001439	GPSM3	ENSSSCG00000038055	CORO1A	0.180983
ENSSSCG00000015268	FMO1	ENSSSCG00000029264	PKMYT1	0.18092
ENSSSCG00000002817	DRC7	ENSSSCG00000022202	TOX2	0.180918
ENSSSCG00000017705	CCL5	ENSSSCG00000023584	ENSSSCG00000023584	0.18089
ENSSSCG00000017705	CCL5	ENSSSCG00000017918	ARRB2	0.180815
ENSSSCG00000017918	ARRB2	ENSSSCG00000031487	LSP1	0.180803
ENSSSCG00000021579	ENSSSCG00000021579	ENSSSCG00000033259	ARMH1	0.180798
ENSSSCG00000009527	FGF14	ENSSSCG00000031851	CBR2	0.18077
ENSSSCG00000013649	ENSSSCG00000013649	ENSSSCG00000015085	IL10RA	0.180741
ENSSSCG00000021579	ENSSSCG00000021579	ENSSSCG00000029264	PKMYT1	0.180652
ENSSSCG00000025537	PTPN6	ENSSSCG00000033734	ENSSSCG00000033734	0.180634
ENSSSCG00000002793	FBXL8	ENSSSCG00000017705	CCL5	0.180586
ENSSSCG00000001439	GPSM3	ENSSSCG00000002918	ENSSSCG00000002918	0.180578
ENSSSCG00000007656	PVRIG	ENSSSCG00000017705	CCL5	0.180512
ENSSSCG00000013649	ENSSSCG00000013649	ENSSSCG00000039656	ENSSSCG00000039656	0.18045
ENSSSCG00000001439	GPSM3	ENSSSCG00000007656	PVRIG	0.180418
ENSSSCG00000017918	ARRB2	ENSSSCG00000025537	PTPN6	0.180416
ENSSSCG00000002918	ENSSSCG00000002918	ENSSSCG00000039424	MCRIP1	0.180372
ENSSSCG00000024072	P2RY11	ENSSSCG00000039424	MCRIP1	0.180362
ENSSSCG00000039424	MCRIP1	ENSSSCG00000046182	ENSSSCG00000046182	0.180334
ENSSSCG00000001457	SLA-DQB1	ENSSSCG00000033734	ENSSSCG00000033734	0.18031
ENSSSCG00000008245	TMSB10	ENSSSCG00000039656	ENSSSCG00000039656	0.180282
ENSSSCG00000000721	DYRK4	ENSSSCG00000009146	RPL34	0.180252
ENSSSCG00000029264	PKMYT1	ENSSSCG00000037885	ENSSSCG00000037885	0.180221
ENSSSCG00000033734	ENSSSCG00000033734	ENSSSCG00000039656	ENSSSCG00000039656	0.180216
ENSSSCG00000001439	GPSM3	ENSSSCG00000025588	FJX1	0.180025
ENSSSCG00000004807	SCG5	ENSSSCG00000033734	ENSSSCG00000033734	0.180004
