# Supplementary material for: Key co-expressed genes correlated with blood serum parameters of pigs fed with different fatty acid profile diets
Source: Front Genet. 2024 Jul 3;15:1394971. doi: 10.3389/fgene.2024.1394971 (PMC11252010; doi:10.3389/fgene.2024.1394971)
Supplement: Supplementary file 6 [file Table6.XLS]

## Sheet: Planilha1
Supplementary Table S6a: Genes and interactions present in Darkolivegreen module (SOY3.0)
fromNode	toNode	weight
ENSSSCG00000000067	ENSSSCG00000003622	0.0655668
ENSSSCG00000000067	ENSSSCG00000008745	0.0561813
ENSSSCG00000000067	ENSSSCG00000021105	0.0552818
ENSSSCG00000000067	ENSSSCG00000022066	0.0720752
ENSSSCG00000000067	ENSSSCG00000022759	0.0531998
ENSSSCG00000000067	ENSSSCG00000043103	0.0520047
ENSSSCG00000000368	ENSSSCG00000000515	0.0739983
ENSSSCG00000000368	ENSSSCG00000001427	0.0911321
ENSSSCG00000000368	ENSSSCG00000001555	0.1061
ENSSSCG00000000368	ENSSSCG00000001849	0.114982
ENSSSCG00000000368	ENSSSCG00000002476	0.0642462
ENSSSCG00000000368	ENSSSCG00000002672	0.0602372
ENSSSCG00000000368	ENSSSCG00000003414	0.0677264
ENSSSCG00000000368	ENSSSCG00000003622	0.106277
ENSSSCG00000000368	ENSSSCG00000003882	0.0861012
ENSSSCG00000000368	ENSSSCG00000004308	0.0754372
ENSSSCG00000000368	ENSSSCG00000004464	0.0534927
ENSSSCG00000000368	ENSSSCG00000005469	0.096384
ENSSSCG00000000368	ENSSSCG00000006001	0.0613958
ENSSSCG00000000368	ENSSSCG00000006141	0.0735339
ENSSSCG00000000368	ENSSSCG00000006238	0.0750273
ENSSSCG00000000368	ENSSSCG00000008227	0.0646003
ENSSSCG00000000368	ENSSSCG00000008319	0.0887938
ENSSSCG00000000368	ENSSSCG00000008700	0.0610403
ENSSSCG00000000368	ENSSSCG00000008745	0.0564817
ENSSSCG00000000368	ENSSSCG00000008813	0.0517047
ENSSSCG00000000368	ENSSSCG00000009815	0.0766335
ENSSSCG00000000368	ENSSSCG00000010632	0.101418
ENSSSCG00000000368	ENSSSCG00000010948	0.100774
ENSSSCG00000000368	ENSSSCG00000011521	0.0500605
ENSSSCG00000000368	ENSSSCG00000011801	0.08732
ENSSSCG00000000368	ENSSSCG00000012138	0.107685
ENSSSCG00000000368	ENSSSCG00000012157	0.108115
ENSSSCG00000000368	ENSSSCG00000012164	0.06851
ENSSSCG00000000368	ENSSSCG00000012536	0.0871159
ENSSSCG00000000368	ENSSSCG00000013060	0.0716672
ENSSSCG00000000368	ENSSSCG00000013181	0.0942827
ENSSSCG00000000368	ENSSSCG00000013551	0.0627955
ENSSSCG00000000368	ENSSSCG00000013665	0.109802
ENSSSCG00000000368	ENSSSCG00000013933	0.0698802
ENSSSCG00000000368	ENSSSCG00000013983	0.0688761
ENSSSCG00000000368	ENSSSCG00000014047	0.0556105
ENSSSCG00000000368	ENSSSCG00000014851	0.121152
ENSSSCG00000000368	ENSSSCG00000014894	0.0736111
ENSSSCG00000000368	ENSSSCG00000015015	0.0596185
ENSSSCG00000000368	ENSSSCG00000015135	0.0502235
ENSSSCG00000000368	ENSSSCG00000015493	0.100245
ENSSSCG00000000368	ENSSSCG00000016487	0.0586721
ENSSSCG00000000368	ENSSSCG00000016882	0.0571057
ENSSSCG00000000368	ENSSSCG00000017197	0.075527
ENSSSCG00000000368	ENSSSCG00000018026	0.0601894
ENSSSCG00000000368	ENSSSCG00000021105	0.0606119
ENSSSCG00000000368	ENSSSCG00000021933	0.0502841
ENSSSCG00000000368	ENSSSCG00000022066	0.0949592
ENSSSCG00000000368	ENSSSCG00000022759	0.0971409
ENSSSCG00000000368	ENSSSCG00000023235	0.0653232
ENSSSCG00000000368	ENSSSCG00000026246	0.0650371
ENSSSCG00000000368	ENSSSCG00000026297	0.0616145
ENSSSCG00000000368	ENSSSCG00000027609	0.0904965
ENSSSCG00000000368	ENSSSCG00000029558	0.0754967
ENSSSCG00000000368	ENSSSCG00000029709	0.0787925
ENSSSCG00000000368	ENSSSCG00000029944	0.0878162
ENSSSCG00000000368	ENSSSCG00000030485	0.0504706
ENSSSCG00000000368	ENSSSCG00000030626	0.0592982
ENSSSCG00000000368	ENSSSCG00000031441	0.0601749
ENSSSCG00000000368	ENSSSCG00000031735	0.0542703
ENSSSCG00000000368	ENSSSCG00000033822	0.0969963
ENSSSCG00000000368	ENSSSCG00000034291	0.0641209
ENSSSCG00000000368	ENSSSCG00000034360	0.0735767
ENSSSCG00000000368	ENSSSCG00000035092	0.0834363
ENSSSCG00000000368	ENSSSCG00000035739	0.0550476
ENSSSCG00000000368	ENSSSCG00000036322	0.0622867
ENSSSCG00000000368	ENSSSCG00000036436	0.0774979
ENSSSCG00000000368	ENSSSCG00000036572	0.0752723
ENSSSCG00000000368	ENSSSCG00000037547	0.0962607
ENSSSCG00000000368	ENSSSCG00000038515	0.129119
ENSSSCG00000000368	ENSSSCG00000038767	0.0871812
ENSSSCG00000000368	ENSSSCG00000039089	0.0657751
ENSSSCG00000000368	ENSSSCG00000039163	0.0728861
ENSSSCG00000000368	ENSSSCG00000040031	0.0548454
ENSSSCG00000000368	ENSSSCG00000040769	0.113614
ENSSSCG00000000368	ENSSSCG00000041370	0.102377
ENSSSCG00000000368	ENSSSCG00000042247	0.10813
ENSSSCG00000000368	ENSSSCG00000042383	0.0535202
ENSSSCG00000000368	ENSSSCG00000042551	0.061764
ENSSSCG00000000368	ENSSSCG00000043103	0.103605
ENSSSCG00000000368	ENSSSCG00000043646	0.0635678
ENSSSCG00000000368	ENSSSCG00000044028	0.0728758
ENSSSCG00000000368	ENSSSCG00000044281	0.0664129
ENSSSCG00000000368	ENSSSCG00000044375	0.0509344
ENSSSCG00000000368	ENSSSCG00000049557	0.0564631
ENSSSCG00000000368	ENSSSCG00000050714	0.0632439
ENSSSCG00000000368	ENSSSCG00000050824	0.0798701
ENSSSCG00000000368	ENSSSCG00000051131	0.0805562
ENSSSCG00000000515	ENSSSCG00000001427	0.115728
ENSSSCG00000000515	ENSSSCG00000001555	0.0592428
ENSSSCG00000000515	ENSSSCG00000001849	0.0719043
ENSSSCG00000000515	ENSSSCG00000002476	0.0722423
ENSSSCG00000000515	ENSSSCG00000002672	0.0515199
ENSSSCG00000000515	ENSSSCG00000003414	0.0925272
ENSSSCG00000000515	ENSSSCG00000003622	0.0801654
ENSSSCG00000000515	ENSSSCG00000003882	0.103309
ENSSSCG00000000515	ENSSSCG00000004308	0.0509733
ENSSSCG00000000515	ENSSSCG00000004464	0.0601718
ENSSSCG00000000515	ENSSSCG00000004586	0.0599521
ENSSSCG00000000515	ENSSSCG00000005469	0.0791065
ENSSSCG00000000515	ENSSSCG00000005785	0.0764762
ENSSSCG00000000515	ENSSSCG00000006001	0.0664412
ENSSSCG00000000515	ENSSSCG00000006141	0.0720446
ENSSSCG00000000515	ENSSSCG00000006238	0.0780163
ENSSSCG00000000515	ENSSSCG00000006968	0.0594145
ENSSSCG00000000515	ENSSSCG00000008319	0.121482
ENSSSCG00000000515	ENSSSCG00000008813	0.0728436
ENSSSCG00000000515	ENSSSCG00000009815	0.069393
ENSSSCG00000000515	ENSSSCG00000010334	0.0987698
ENSSSCG00000000515	ENSSSCG00000010632	0.117808
ENSSSCG00000000515	ENSSSCG00000010948	0.0787079
ENSSSCG00000000515	ENSSSCG00000011521	0.0666127
ENSSSCG00000000515	ENSSSCG00000011801	0.0906708
ENSSSCG00000000515	ENSSSCG00000012132	0.0710235
ENSSSCG00000000515	ENSSSCG00000012138	0.117537
ENSSSCG00000000515	ENSSSCG00000012157	0.105181
ENSSSCG00000000515	ENSSSCG00000012164	0.080679
ENSSSCG00000000515	ENSSSCG00000012536	0.0884435
ENSSSCG00000000515	ENSSSCG00000013060	0.10452
ENSSSCG00000000515	ENSSSCG00000013181	0.0721967
ENSSSCG00000000515	ENSSSCG00000013551	0.112797
ENSSSCG00000000515	ENSSSCG00000013665	0.120032
ENSSSCG00000000515	ENSSSCG00000014851	0.104182
ENSSSCG00000000515	ENSSSCG00000014894	0.122264
ENSSSCG00000000515	ENSSSCG00000014959	0.0539428
ENSSSCG00000000515	ENSSSCG00000015015	0.0553024
ENSSSCG00000000515	ENSSSCG00000015135	0.0984837
ENSSSCG00000000515	ENSSSCG00000016487	0.081584
ENSSSCG00000000515	ENSSSCG00000016606	0.0715036
ENSSSCG00000000515	ENSSSCG00000016882	0.0563285
ENSSSCG00000000515	ENSSSCG00000017306	0.0821653
ENSSSCG00000000515	ENSSSCG00000018026	0.0635934
ENSSSCG00000000515	ENSSSCG00000021933	0.0621482
ENSSSCG00000000515	ENSSSCG00000022759	0.0711107
ENSSSCG00000000515	ENSSSCG00000023235	0.10171
ENSSSCG00000000515	ENSSSCG00000026246	0.0572876
ENSSSCG00000000515	ENSSSCG00000026297	0.107849
ENSSSCG00000000515	ENSSSCG00000029558	0.0956813
ENSSSCG00000000515	ENSSSCG00000029709	0.0834145
ENSSSCG00000000515	ENSSSCG00000029944	0.0984889
ENSSSCG00000000515	ENSSSCG00000030626	0.0640223
ENSSSCG00000000515	ENSSSCG00000031441	0.0543632
ENSSSCG00000000515	ENSSSCG00000031795	0.0502366
ENSSSCG00000000515	ENSSSCG00000033822	0.112381
ENSSSCG00000000515	ENSSSCG00000034291	0.0719258
ENSSSCG00000000515	ENSSSCG00000034360	0.12539
ENSSSCG00000000515	ENSSSCG00000035092	0.0539315
ENSSSCG00000000515	ENSSSCG00000036322	0.0789826
ENSSSCG00000000515	ENSSSCG00000037547	0.0853153
ENSSSCG00000000515	ENSSSCG00000038515	0.101981
ENSSSCG00000000515	ENSSSCG00000038767	0.109891
ENSSSCG00000000515	ENSSSCG00000040031	0.053668
ENSSSCG00000000515	ENSSSCG00000040498	0.0577245
ENSSSCG00000000515	ENSSSCG00000040769	0.0880223
ENSSSCG00000000515	ENSSSCG00000041370	0.0944204
ENSSSCG00000000515	ENSSSCG00000042247	0.0618306
ENSSSCG00000000515	ENSSSCG00000042383	0.0733424
ENSSSCG00000000515	ENSSSCG00000042551	0.0712604
ENSSSCG00000000515	ENSSSCG00000042777	0.0604604
ENSSSCG00000000515	ENSSSCG00000043103	0.0946704
ENSSSCG00000000515	ENSSSCG00000043646	0.0946109
ENSSSCG00000000515	ENSSSCG00000044028	0.0614131
ENSSSCG00000000515	ENSSSCG00000044281	0.0520033
ENSSSCG00000000515	ENSSSCG00000044375	0.0875222
ENSSSCG00000000515	ENSSSCG00000044408	0.0838606
ENSSSCG00000000515	ENSSSCG00000045146	0.0532989
ENSSSCG00000000515	ENSSSCG00000049557	0.0832911
ENSSSCG00000000515	ENSSSCG00000050714	0.120601
ENSSSCG00000000515	ENSSSCG00000050824	0.0650542
ENSSSCG00000000515	ENSSSCG00000051131	0.0769955
ENSSSCG00000001427	ENSSSCG00000001849	0.086217
ENSSSCG00000001427	ENSSSCG00000002476	0.0581644
ENSSSCG00000001427	ENSSSCG00000003414	0.070144
ENSSSCG00000001427	ENSSSCG00000003622	0.0744243
ENSSSCG00000001427	ENSSSCG00000003882	0.103124
ENSSSCG00000001427	ENSSSCG00000004464	0.0556204
ENSSSCG00000001427	ENSSSCG00000004586	0.0518568
ENSSSCG00000001427	ENSSSCG00000005469	0.0758376
ENSSSCG00000001427	ENSSSCG00000005785	0.0572484
ENSSSCG00000001427	ENSSSCG00000006001	0.0510714
ENSSSCG00000001427	ENSSSCG00000006141	0.0543148
ENSSSCG00000001427	ENSSSCG00000006238	0.0716441
ENSSSCG00000001427	ENSSSCG00000008319	0.101116
ENSSSCG00000001427	ENSSSCG00000008813	0.0536818
ENSSSCG00000001427	ENSSSCG00000009815	0.087761
ENSSSCG00000001427	ENSSSCG00000010334	0.0620893
ENSSSCG00000001427	ENSSSCG00000010632	0.110862
ENSSSCG00000001427	ENSSSCG00000010948	0.0978278
ENSSSCG00000001427	ENSSSCG00000011801	0.0623526
ENSSSCG00000001427	ENSSSCG00000012138	0.0984182
ENSSSCG00000001427	ENSSSCG00000012157	0.120142
ENSSSCG00000001427	ENSSSCG00000012164	0.07649
ENSSSCG00000001427	ENSSSCG00000012536	0.0720562
ENSSSCG00000001427	ENSSSCG00000013060	0.0692882
ENSSSCG00000001427	ENSSSCG00000013181	0.0736223
ENSSSCG00000001427	ENSSSCG00000013551	0.120924
ENSSSCG00000001427	ENSSSCG00000013665	0.128883
ENSSSCG00000001427	ENSSSCG00000014851	0.133917
ENSSSCG00000001427	ENSSSCG00000014894	0.0763329
ENSSSCG00000001427	ENSSSCG00000015135	0.0703219
ENSSSCG00000001427	ENSSSCG00000015493	0.0506903
ENSSSCG00000001427	ENSSSCG00000016487	0.0964419
ENSSSCG00000001427	ENSSSCG00000016606	0.0590728
ENSSSCG00000001427	ENSSSCG00000017306	0.0641755
ENSSSCG00000001427	ENSSSCG00000018026	0.0589396
ENSSSCG00000001427	ENSSSCG00000021105	0.0500344
ENSSSCG00000001427	ENSSSCG00000022066	0.0577571
ENSSSCG00000001427	ENSSSCG00000022759	0.0904027
ENSSSCG00000001427	ENSSSCG00000023235	0.0727437
ENSSSCG00000001427	ENSSSCG00000026246	0.0558507
ENSSSCG00000001427	ENSSSCG00000026297	0.0626933
ENSSSCG00000001427	ENSSSCG00000027609	0.0578552
ENSSSCG00000001427	ENSSSCG00000029558	0.0884746
ENSSSCG00000001427	ENSSSCG00000029709	0.0882885
ENSSSCG00000001427	ENSSSCG00000029944	0.0775101
ENSSSCG00000001427	ENSSSCG00000033822	0.096165
ENSSSCG00000001427	ENSSSCG00000034291	0.070681
ENSSSCG00000001427	ENSSSCG00000034360	0.113959
ENSSSCG00000001427	ENSSSCG00000035092	0.0573822
ENSSSCG00000001427	ENSSSCG00000036322	0.0506602
ENSSSCG00000001427	ENSSSCG00000036436	0.0528352
ENSSSCG00000001427	ENSSSCG00000037547	0.0941477
ENSSSCG00000001427	ENSSSCG00000038515	0.11014
ENSSSCG00000001427	ENSSSCG00000038767	0.113756
ENSSSCG00000001427	ENSSSCG00000040031	0.0531123
ENSSSCG00000001427	ENSSSCG00000040769	0.0727212
ENSSSCG00000001427	ENSSSCG00000041370	0.0772773
ENSSSCG00000001427	ENSSSCG00000042247	0.0642997
ENSSSCG00000001427	ENSSSCG00000042383	0.0703206
ENSSSCG00000001427	ENSSSCG00000043103	0.0815664
ENSSSCG00000001427	ENSSSCG00000043646	0.0532425
ENSSSCG00000001427	ENSSSCG00000045146	0.0644264
ENSSSCG00000001427	ENSSSCG00000049557	0.0716607
ENSSSCG00000001427	ENSSSCG00000050714	0.0837713
ENSSSCG00000001427	ENSSSCG00000050824	0.0566667
ENSSSCG00000001427	ENSSSCG00000051131	0.059554
ENSSSCG00000001555	ENSSSCG00000001849	0.0882769
ENSSSCG00000001555	ENSSSCG00000003622	0.0583436
ENSSSCG00000001555	ENSSSCG00000003882	0.0700944
ENSSSCG00000001555	ENSSSCG00000004586	0.0504707
ENSSSCG00000001555	ENSSSCG00000005469	0.0727898
ENSSSCG00000001555	ENSSSCG00000008319	0.053331
ENSSSCG00000001555	ENSSSCG00000008745	0.0538573
ENSSSCG00000001555	ENSSSCG00000009815	0.0756684
ENSSSCG00000001555	ENSSSCG00000010632	0.0806551
ENSSSCG00000001555	ENSSSCG00000010948	0.0656942
ENSSSCG00000001555	ENSSSCG00000012138	0.0627525
ENSSSCG00000001555	ENSSSCG00000012157	0.0963113
ENSSSCG00000001555	ENSSSCG00000013551	0.055925
ENSSSCG00000001555	ENSSSCG00000013665	0.0873611
ENSSSCG00000001555	ENSSSCG00000014851	0.116394
ENSSSCG00000001555	ENSSSCG00000015493	0.0564982
ENSSSCG00000001555	ENSSSCG00000016487	0.0640698
ENSSSCG00000001555	ENSSSCG00000016882	0.0564931
ENSSSCG00000001555	ENSSSCG00000021105	0.0549592
ENSSSCG00000001555	ENSSSCG00000022066	0.0652998
ENSSSCG00000001555	ENSSSCG00000022759	0.0807228
ENSSSCG00000001555	ENSSSCG00000027609	0.0771933
ENSSSCG00000001555	ENSSSCG00000029558	0.0574544
ENSSSCG00000001555	ENSSSCG00000029709	0.050096
ENSSSCG00000001555	ENSSSCG00000033822	0.0539835
ENSSSCG00000001555	ENSSSCG00000034360	0.0608184
ENSSSCG00000001555	ENSSSCG00000036436	0.0691049
ENSSSCG00000001555	ENSSSCG00000037547	0.0659947
ENSSSCG00000001555	ENSSSCG00000038515	0.0847222
ENSSSCG00000001555	ENSSSCG00000038767	0.0792801
ENSSSCG00000001555	ENSSSCG00000040769	0.050592
ENSSSCG00000001555	ENSSSCG00000041370	0.0614193
ENSSSCG00000001555	ENSSSCG00000042247	0.0728779
ENSSSCG00000001555	ENSSSCG00000043103	0.0641717
ENSSSCG00000001555	ENSSSCG00000050824	0.060438
ENSSSCG00000001555	ENSSSCG00000051131	0.0614159
ENSSSCG00000001806	ENSSSCG00000008319	0.0745624
ENSSSCG00000001806	ENSSSCG00000010632	0.0513673
ENSSSCG00000001806	ENSSSCG00000012138	0.0722962
ENSSSCG00000001806	ENSSSCG00000012536	0.0640238
ENSSSCG00000001806	ENSSSCG00000014851	0.0508235
ENSSSCG00000001806	ENSSSCG00000023235	0.0587317
ENSSSCG00000001806	ENSSSCG00000033822	0.0662854
ENSSSCG00000001806	ENSSSCG00000049557	0.0542238
ENSSSCG00000001806	ENSSSCG00000050714	0.0631928
ENSSSCG00000001849	ENSSSCG00000002476	0.0875164
ENSSSCG00000001849	ENSSSCG00000002672	0.0793732
ENSSSCG00000001849	ENSSSCG00000003414	0.0723537
ENSSSCG00000001849	ENSSSCG00000003622	0.110638
ENSSSCG00000001849	ENSSSCG00000003882	0.0887864
ENSSSCG00000001849	ENSSSCG00000004308	0.0657413
ENSSSCG00000001849	ENSSSCG00000004464	0.0806622
ENSSSCG00000001849	ENSSSCG00000004586	0.0535716
ENSSSCG00000001849	ENSSSCG00000005469	0.107951
ENSSSCG00000001849	ENSSSCG00000006001	0.0589014
ENSSSCG00000001849	ENSSSCG00000006141	0.0931494
ENSSSCG00000001849	ENSSSCG00000006238	0.0651643
ENSSSCG00000001849	ENSSSCG00000008227	0.0618632
ENSSSCG00000001849	ENSSSCG00000008319	0.0844561
ENSSSCG00000001849	ENSSSCG00000008700	0.0575019
ENSSSCG00000001849	ENSSSCG00000008745	0.0654957
ENSSSCG00000001849	ENSSSCG00000008813	0.0553285
ENSSSCG00000001849	ENSSSCG00000009815	0.0766619
ENSSSCG00000001849	ENSSSCG00000010334	0.063433
ENSSSCG00000001849	ENSSSCG00000010632	0.093832
ENSSSCG00000001849	ENSSSCG00000010948	0.0919701
ENSSSCG00000001849	ENSSSCG00000011521	0.0660648
ENSSSCG00000001849	ENSSSCG00000011801	0.104747
ENSSSCG00000001849	ENSSSCG00000012138	0.103557
ENSSSCG00000001849	ENSSSCG00000012157	0.10063
ENSSSCG00000001849	ENSSSCG00000012164	0.059445
ENSSSCG00000001849	ENSSSCG00000012536	0.0916846
ENSSSCG00000001849	ENSSSCG00000013060	0.0697164
ENSSSCG00000001849	ENSSSCG00000013181	0.092754
ENSSSCG00000001849	ENSSSCG00000013551	0.0720728
ENSSSCG00000001849	ENSSSCG00000013665	0.109005
ENSSSCG00000001849	ENSSSCG00000013933	0.071188
ENSSSCG00000001849	ENSSSCG00000013983	0.0651
ENSSSCG00000001849	ENSSSCG00000014047	0.0629923
ENSSSCG00000001849	ENSSSCG00000014851	0.112703
ENSSSCG00000001849	ENSSSCG00000014894	0.0777596
ENSSSCG00000001849	ENSSSCG00000015015	0.085866
ENSSSCG00000001849	ENSSSCG00000015019	0.0621809
ENSSSCG00000001849	ENSSSCG00000015493	0.0850035
ENSSSCG00000001849	ENSSSCG00000015493	0.0590711
ENSSSCG00000001849	ENSSSCG00000016882	0.0766837
ENSSSCG00000001849	ENSSSCG00000017197	0.0625651
ENSSSCG00000001849	ENSSSCG00000017306	0.0681202
ENSSSCG00000001849	ENSSSCG00000018026	0.0544243
ENSSSCG00000001849	ENSSSCG00000021105	0.0680753
ENSSSCG00000001849	ENSSSCG00000021933	0.0629501
ENSSSCG00000001849	ENSSSCG00000022066	0.0842244
ENSSSCG00000001849	ENSSSCG00000022759	0.10161
ENSSSCG00000001849	ENSSSCG00000023235	0.0687966
ENSSSCG00000001849	ENSSSCG00000026246	0.0580183
ENSSSCG00000001849	ENSSSCG00000026297	0.0739665
ENSSSCG00000001849	ENSSSCG00000027609	0.0915584
ENSSSCG00000001849	ENSSSCG00000029558	0.0868364
ENSSSCG00000001849	ENSSSCG00000029709	0.0621442
ENSSSCG00000001849	ENSSSCG00000029944	0.0946979
ENSSSCG00000001849	ENSSSCG00000031735	0.0805702
ENSSSCG00000001849	ENSSSCG00000033822	0.0935173
ENSSSCG00000001849	ENSSSCG00000034291	0.0631907
ENSSSCG00000001849	ENSSSCG00000034360	0.0680396
ENSSSCG00000001849	ENSSSCG00000035092	0.0799448
ENSSSCG00000001849	ENSSSCG00000036322	0.0714727
ENSSSCG00000001849	ENSSSCG00000036436	0.0757021
ENSSSCG00000001849	ENSSSCG00000036572	0.0704914
ENSSSCG00000001849	ENSSSCG00000037547	0.104547
ENSSSCG00000001849	ENSSSCG00000038515	0.124978
ENSSSCG00000001849	ENSSSCG00000038767	0.0829525
ENSSSCG00000001849	ENSSSCG00000038848	0.0521517
ENSSSCG00000001849	ENSSSCG00000039089	0.0637223
ENSSSCG00000001849	ENSSSCG00000039163	0.0677287
ENSSSCG00000001849	ENSSSCG00000040031	0.0626566
ENSSSCG00000001849	ENSSSCG00000040769	0.0866621
ENSSSCG00000001849	ENSSSCG00000041370	0.100139
ENSSSCG00000001849	ENSSSCG00000042247	0.0743962
ENSSSCG00000001849	ENSSSCG00000042383	0.0615343
ENSSSCG00000001849	ENSSSCG00000042551	0.0777804
ENSSSCG00000001849	ENSSSCG00000042777	0.0519267
ENSSSCG00000001849	ENSSSCG00000043103	0.104846
ENSSSCG00000001849	ENSSSCG00000043646	0.0556194
ENSSSCG00000001849	ENSSSCG00000044028	0.0705011
ENSSSCG00000001849	ENSSSCG00000044281	0.0549419
ENSSSCG00000001849	ENSSSCG00000049557	0.0556298
ENSSSCG00000001849	ENSSSCG00000050714	0.0663827
ENSSSCG00000001849	ENSSSCG00000050824	0.0761911
ENSSSCG00000001849	ENSSSCG00000051131	0.0620242
ENSSSCG00000002456	ENSSSCG00000008319	0.0555874
ENSSSCG00000002456	ENSSSCG00000012138	0.0576744
ENSSSCG00000002456	ENSSSCG00000012536	0.0586393
ENSSSCG00000002456	ENSSSCG00000017583	0.0508191
ENSSSCG00000002456	ENSSSCG00000033822	0.0638499
ENSSSCG00000002476	ENSSSCG00000002672	0.0557698
ENSSSCG00000002476	ENSSSCG00000003414	0.0664931
ENSSSCG00000002476	ENSSSCG00000003622	0.0640253
ENSSSCG00000002476	ENSSSCG00000003882	0.0777152
ENSSSCG00000002476	ENSSSCG00000004464	0.0794534
ENSSSCG00000002476	ENSSSCG00000005469	0.0713722
ENSSSCG00000002476	ENSSSCG00000006001	0.0558946
ENSSSCG00000002476	ENSSSCG00000006141	0.0624539
ENSSSCG00000002476	ENSSSCG00000006238	0.0500442
ENSSSCG00000002476	ENSSSCG00000008319	0.0796568
ENSSSCG00000002476	ENSSSCG00000008745	0.0716553
ENSSSCG00000002476	ENSSSCG00000009815	0.0877768
ENSSSCG00000002476	ENSSSCG00000010632	0.0649606
ENSSSCG00000002476	ENSSSCG00000010948	0.0778933
ENSSSCG00000002476	ENSSSCG00000011801	0.0571024
ENSSSCG00000002476	ENSSSCG00000012138	0.0819645
ENSSSCG00000002476	ENSSSCG00000012157	0.0901857
ENSSSCG00000002476	ENSSSCG00000012164	0.0527441
ENSSSCG00000002476	ENSSSCG00000012536	0.0740024
ENSSSCG00000002476	ENSSSCG00000013060	0.0539463
ENSSSCG00000002476	ENSSSCG00000013551	0.070688
ENSSSCG00000002476	ENSSSCG00000013665	0.0760663
ENSSSCG00000002476	ENSSSCG00000014047	0.0508564
ENSSSCG00000002476	ENSSSCG00000014851	0.100205
ENSSSCG00000002476	ENSSSCG00000014894	0.0669161
ENSSSCG00000002476	ENSSSCG00000014959	0.0503113
ENSSSCG00000002476	ENSSSCG00000015015	0.0514424
ENSSSCG00000002476	ENSSSCG00000015019	0.0720615
ENSSSCG00000002476	ENSSSCG00000016487	0.0667694
ENSSSCG00000002476	ENSSSCG00000017306	0.0644137
ENSSSCG00000002476	ENSSSCG00000018026	0.0735272
ENSSSCG00000002476	ENSSSCG00000021105	0.0598583
ENSSSCG00000002476	ENSSSCG00000021933	0.0878879
ENSSSCG00000002476	ENSSSCG00000022066	0.0615371
ENSSSCG00000002476	ENSSSCG00000022759	0.0770229
ENSSSCG00000002476	ENSSSCG00000023235	0.0546364
ENSSSCG00000002476	ENSSSCG00000026297	0.0548238
ENSSSCG00000002476	ENSSSCG00000029558	0.0787132
ENSSSCG00000002476	ENSSSCG00000029709	0.0540125
ENSSSCG00000002476	ENSSSCG00000029944	0.0698445
ENSSSCG00000002476	ENSSSCG00000033822	0.079179
ENSSSCG00000002476	ENSSSCG00000034291	0.0518604
ENSSSCG00000002476	ENSSSCG00000034360	0.0829379
ENSSSCG00000002476	ENSSSCG00000037309	0.0561331
ENSSSCG00000002476	ENSSSCG00000037547	0.0610435
ENSSSCG00000002476	ENSSSCG00000038515	0.0729842
ENSSSCG00000002476	ENSSSCG00000038767	0.0975917
ENSSSCG00000002476	ENSSSCG00000040031	0.057543
ENSSSCG00000002476	ENSSSCG00000041370	0.0689673
ENSSSCG00000002476	ENSSSCG00000042551	0.0530687
ENSSSCG00000002476	ENSSSCG00000043103	0.0692374
ENSSSCG00000002476	ENSSSCG00000044028	0.0503491
ENSSSCG00000002476	ENSSSCG00000049557	0.0661334
ENSSSCG00000002476	ENSSSCG00000050714	0.0622603
ENSSSCG00000002672	ENSSSCG00000003622	0.0523062
ENSSSCG00000002672	ENSSSCG00000004464	0.0716666
ENSSSCG00000002672	ENSSSCG00000005469	0.0596373
ENSSSCG00000002672	ENSSSCG00000008319	0.0515408
ENSSSCG00000002672	ENSSSCG00000008745	0.0833521
ENSSSCG00000002672	ENSSSCG00000009815	0.073224
ENSSSCG00000002672	ENSSSCG00000010948	0.0580305
ENSSSCG00000002672	ENSSSCG00000012138	0.057034
ENSSSCG00000002672	ENSSSCG00000012157	0.0781999
ENSSSCG00000002672	ENSSSCG00000012536	0.0589111
ENSSSCG00000002672	ENSSSCG00000013665	0.0570583
ENSSSCG00000002672	ENSSSCG00000014851	0.0858586
ENSSSCG00000002672	ENSSSCG00000015019	0.0838069
ENSSSCG00000002672	ENSSSCG00000016487	0.0587624
ENSSSCG00000002672	ENSSSCG00000016882	0.0574104
ENSSSCG00000002672	ENSSSCG00000021105	0.0622504
ENSSSCG00000002672	ENSSSCG00000022066	0.0753506
ENSSSCG00000002672	ENSSSCG00000022759	0.0754177
ENSSSCG00000002672	ENSSSCG00000034360	0.0553314
ENSSSCG00000002672	ENSSSCG00000037309	0.055893
ENSSSCG00000002672	ENSSSCG00000038515	0.0548729
ENSSSCG00000002672	ENSSSCG00000038767	0.0740271
ENSSSCG00000002672	ENSSSCG00000043103	0.0624351
ENSSSCG00000003170	ENSSSCG00000005106	0.0536453
ENSSSCG00000003170	ENSSSCG00000012164	0.0612421
ENSSSCG00000003414	ENSSSCG00000003622	0.080779
ENSSSCG00000003414	ENSSSCG00000003882	0.111259
ENSSSCG00000003414	ENSSSCG00000004464	0.0663766
ENSSSCG00000003414	ENSSSCG00000005469	0.0837664
ENSSSCG00000003414	ENSSSCG00000006001	0.0501538
ENSSSCG00000003414	ENSSSCG00000006238	0.0843436
ENSSSCG00000003414	ENSSSCG00000006966	0.0672978
ENSSSCG00000003414	ENSSSCG00000008319	0.129439
ENSSSCG00000003414	ENSSSCG00000009513	0.0571796
ENSSSCG00000003414	ENSSSCG00000009815	0.0587203
ENSSSCG00000003414	ENSSSCG00000010334	0.0922915
ENSSSCG00000003414	ENSSSCG00000010632	0.119579
ENSSSCG00000003414	ENSSSCG00000010948	0.0678992
ENSSSCG00000003414	ENSSSCG00000011801	0.0908328
ENSSSCG00000003414	ENSSSCG00000012132	0.0521023
ENSSSCG00000003414	ENSSSCG00000012138	0.127485
ENSSSCG00000003414	ENSSSCG00000012157	0.122782
ENSSSCG00000003414	ENSSSCG00000012164	0.0625855
ENSSSCG00000003414	ENSSSCG00000012536	0.100379
ENSSSCG00000003414	ENSSSCG00000013060	0.0799139
ENSSSCG00000003414	ENSSSCG00000013551	0.108909
ENSSSCG00000003414	ENSSSCG00000013665	0.109883
ENSSSCG00000003414	ENSSSCG00000014851	0.130905
ENSSSCG00000003414	ENSSSCG00000014894	0.10153
ENSSSCG00000003414	ENSSSCG00000014959	0.058101
ENSSSCG00000003414	ENSSSCG00000015015	0.0508885
ENSSSCG00000003414	ENSSSCG00000015135	0.0541945
ENSSSCG00000003414	ENSSSCG00000016487	0.0724238
ENSSSCG00000003414	ENSSSCG00000017306	0.0607956
ENSSSCG00000003414	ENSSSCG00000017583	0.094454
ENSSSCG00000003414	ENSSSCG00000018026	0.0553151
ENSSSCG00000003414	ENSSSCG00000021105	0.0611824
ENSSSCG00000003414	ENSSSCG00000021933	0.0683575
ENSSSCG00000003414	ENSSSCG00000022759	0.0614749
ENSSSCG00000003414	ENSSSCG00000023235	0.106263
ENSSSCG00000003414	ENSSSCG00000026297	0.0979567
ENSSSCG00000003414	ENSSSCG00000029558	0.108306
ENSSSCG00000003414	ENSSSCG00000029709	0.0725361
ENSSSCG00000003414	ENSSSCG00000029944	0.10309
ENSSSCG00000003414	ENSSSCG00000033822	0.129351
ENSSSCG00000003414	ENSSSCG00000034291	0.0555005
ENSSSCG00000003414	ENSSSCG00000034360	0.118574
ENSSSCG00000003414	ENSSSCG00000036322	0.0679206
ENSSSCG00000003414	ENSSSCG00000037547	0.0639867
ENSSSCG00000003414	ENSSSCG00000038515	0.0906315
ENSSSCG00000003414	ENSSSCG00000038767	0.119412
ENSSSCG00000003414	ENSSSCG00000040031	0.0570024
ENSSSCG00000003414	ENSSSCG00000040769	0.0612952
ENSSSCG00000003414	ENSSSCG00000041370	0.10836
ENSSSCG00000003414	ENSSSCG00000042247	0.0562216
ENSSSCG00000003414	ENSSSCG00000042383	0.0735432
ENSSSCG00000003414	ENSSSCG00000042664	0.0502322
ENSSSCG00000003414	ENSSSCG00000043103	0.0862081
ENSSSCG00000003414	ENSSSCG00000044408	0.0512209
ENSSSCG00000003414	ENSSSCG00000045146	0.0922436
ENSSSCG00000003414	ENSSSCG00000049557	0.0874744
ENSSSCG00000003414	ENSSSCG00000050714	0.124108
ENSSSCG00000003414	ENSSSCG00000051131	0.0847722
ENSSSCG00000003622	ENSSSCG00000003882	0.091246
ENSSSCG00000003622	ENSSSCG00000004308	0.0825398
ENSSSCG00000003622	ENSSSCG00000004464	0.0744005
ENSSSCG00000003622	ENSSSCG00000005469	0.08623
ENSSSCG00000003622	ENSSSCG00000006001	0.0577897
ENSSSCG00000003622	ENSSSCG00000006141	0.0607136
ENSSSCG00000003622	ENSSSCG00000006238	0.0706803
ENSSSCG00000003622	ENSSSCG00000006966	0.0626911
ENSSSCG00000003622	ENSSSCG00000008319	0.102119
ENSSSCG00000003622	ENSSSCG00000008700	0.0527834
ENSSSCG00000003622	ENSSSCG00000008745	0.0802523
ENSSSCG00000003622	ENSSSCG00000009815	0.0741931
ENSSSCG00000003622	ENSSSCG00000010632	0.075694
ENSSSCG00000003622	ENSSSCG00000010948	0.100687
ENSSSCG00000003622	ENSSSCG00000011801	0.0781446
ENSSSCG00000003622	ENSSSCG00000012138	0.112289
ENSSSCG00000003622	ENSSSCG00000012157	0.112773
ENSSSCG00000003622	ENSSSCG00000012164	0.0605682
ENSSSCG00000003622	ENSSSCG00000012536	0.104653
ENSSSCG00000003622	ENSSSCG00000013060	0.0675933
ENSSSCG00000003622	ENSSSCG00000013181	0.0644128
ENSSSCG00000003622	ENSSSCG00000013551	0.0696671
ENSSSCG00000003622	ENSSSCG00000013665	0.101447
ENSSSCG00000003622	ENSSSCG00000013933	0.0644374
ENSSSCG00000003622	ENSSSCG00000013983	0.0529356
ENSSSCG00000003622	ENSSSCG00000014047	0.0662522
ENSSSCG00000003622	ENSSSCG00000014851	0.125401
ENSSSCG00000003622	ENSSSCG00000014894	0.0843596
ENSSSCG00000003622	ENSSSCG00000015019	0.0585261
ENSSSCG00000003622	ENSSSCG00000015135	0.0515299
ENSSSCG00000003622	ENSSSCG00000015493	0.0607922
ENSSSCG00000003622	ENSSSCG00000016487	0.0704418
ENSSSCG00000003622	ENSSSCG00000017306	0.0512123
ENSSSCG00000003622	ENSSSCG00000017583	0.0656479
ENSSSCG00000003622	ENSSSCG00000018026	0.0761015
ENSSSCG00000003622	ENSSSCG00000021105	0.0790973
ENSSSCG00000003622	ENSSSCG00000021933	0.0614871
ENSSSCG00000003622	ENSSSCG00000022066	0.106416
ENSSSCG00000003622	ENSSSCG00000022759	0.106864
ENSSSCG00000003622	ENSSSCG00000023235	0.0616385
ENSSSCG00000003622	ENSSSCG00000026297	0.0585489
ENSSSCG00000003622	ENSSSCG00000027609	0.0594889
ENSSSCG00000003622	ENSSSCG00000029558	0.0875866
ENSSSCG00000003622	ENSSSCG00000029709	0.0772972
ENSSSCG00000003622	ENSSSCG00000029944	0.102974
ENSSSCG00000003622	ENSSSCG00000033822	0.106876
ENSSSCG00000003622	ENSSSCG00000034291	0.0741433
ENSSSCG00000003622	ENSSSCG00000034360	0.0793178
ENSSSCG00000003622	ENSSSCG00000035092	0.0844898
ENSSSCG00000003622	ENSSSCG00000036322	0.0521851
ENSSSCG00000003622	ENSSSCG00000036436	0.0709786
ENSSSCG00000003622	ENSSSCG00000037547	0.0703233
ENSSSCG00000003622	ENSSSCG00000038515	0.105668
ENSSSCG00000003622	ENSSSCG00000038767	0.0890608
ENSSSCG00000003622	ENSSSCG00000039163	0.0897304
ENSSSCG00000003622	ENSSSCG00000040031	0.0781695
ENSSSCG00000003622	ENSSSCG00000040769	0.0836667
ENSSSCG00000003622	ENSSSCG00000041370	0.0846534
ENSSSCG00000003622	ENSSSCG00000042247	0.0790484
ENSSSCG00000003622	ENSSSCG00000042383	0.0670339
ENSSSCG00000003622	ENSSSCG00000043103	0.102761
ENSSSCG00000003622	ENSSSCG00000043646	0.055262
ENSSSCG00000003622	ENSSSCG00000044281	0.0585485
ENSSSCG00000003622	ENSSSCG00000045146	0.0648718
ENSSSCG00000003622	ENSSSCG00000049557	0.0607352
ENSSSCG00000003622	ENSSSCG00000050714	0.065976
ENSSSCG00000003622	ENSSSCG00000051131	0.0795988
ENSSSCG00000003882	ENSSSCG00000004308	0.0530709
ENSSSCG00000003882	ENSSSCG00000004464	0.056469
ENSSSCG00000003882	ENSSSCG00000004586	0.0587372
ENSSSCG00000003882	ENSSSCG00000005469	0.0877932
ENSSSCG00000003882	ENSSSCG00000005785	0.0540154
ENSSSCG00000003882	ENSSSCG00000006001	0.0621122
ENSSSCG00000003882	ENSSSCG00000006141	0.071282
ENSSSCG00000003882	ENSSSCG00000006238	0.0989113
ENSSSCG00000003882	ENSSSCG00000006966	0.0681207
ENSSSCG00000003882	ENSSSCG00000006968	0.0639351
ENSSSCG00000003882	ENSSSCG00000008319	0.124358
ENSSSCG00000003882	ENSSSCG00000008813	0.0637341
ENSSSCG00000003882	ENSSSCG00000009513	0.0543403
ENSSSCG00000003882	ENSSSCG00000009815	0.0823841
ENSSSCG00000003882	ENSSSCG00000010334	0.0686246
ENSSSCG00000003882	ENSSSCG00000010632	0.119509
ENSSSCG00000003882	ENSSSCG00000010948	0.0853932
ENSSSCG00000003882	ENSSSCG00000011521	0.0592035
ENSSSCG00000003882	ENSSSCG00000011801	0.108716
ENSSSCG00000003882	ENSSSCG00000012138	0.120619
ENSSSCG00000003882	ENSSSCG00000012157	0.120501
ENSSSCG00000003882	ENSSSCG00000012164	0.0825087
ENSSSCG00000003882	ENSSSCG00000012536	0.0873392
ENSSSCG00000003882	ENSSSCG00000013060	0.0866719
ENSSSCG00000003882	ENSSSCG00000013181	0.0844034
ENSSSCG00000003882	ENSSSCG00000013551	0.0973688
ENSSSCG00000003882	ENSSSCG00000013665	0.100144
ENSSSCG00000003882	ENSSSCG00000014851	0.129146
ENSSSCG00000003882	ENSSSCG00000014894	0.11225
ENSSSCG00000003882	ENSSSCG00000014959	0.0768135
ENSSSCG00000003882	ENSSSCG00000015015	0.0554727
ENSSSCG00000003882	ENSSSCG00000015135	0.0698649
ENSSSCG00000003882	ENSSSCG00000015493	0.0624947
ENSSSCG00000003882	ENSSSCG00000016487	0.0770592
ENSSSCG00000003882	ENSSSCG00000016606	0.0514123
ENSSSCG00000003882	ENSSSCG00000017197	0.0501282
ENSSSCG00000003882	ENSSSCG00000017306	0.068681
ENSSSCG00000003882	ENSSSCG00000017583	0.0576671
ENSSSCG00000003882	ENSSSCG00000018026	0.0725319
ENSSSCG00000003882	ENSSSCG00000021933	0.086748
ENSSSCG00000003882	ENSSSCG00000022759	0.0733984
ENSSSCG00000003882	ENSSSCG00000023235	0.0954901
ENSSSCG00000003882	ENSSSCG00000026211	0.0618078
ENSSSCG00000003882	ENSSSCG00000026246	0.0540142
ENSSSCG00000003882	ENSSSCG00000026297	0.097473
ENSSSCG00000003882	ENSSSCG00000027609	0.0509009
ENSSSCG00000003882	ENSSSCG00000029558	0.104121
ENSSSCG00000003882	ENSSSCG00000029709	0.113981
ENSSSCG00000003882	ENSSSCG00000029944	0.094903
ENSSSCG00000003882	ENSSSCG00000030626	0.0524842
ENSSSCG00000003882	ENSSSCG00000033822	0.125681
ENSSSCG00000003882	ENSSSCG00000034291	0.0793637
ENSSSCG00000003882	ENSSSCG00000034360	0.124308
ENSSSCG00000003882	ENSSSCG00000035092	0.0501348
ENSSSCG00000003882	ENSSSCG00000036322	0.09283
ENSSSCG00000003882	ENSSSCG00000036436	0.0500228
ENSSSCG00000003882	ENSSSCG00000036572	0.0522149
ENSSSCG00000003882	ENSSSCG00000037547	0.081261
ENSSSCG00000003882	ENSSSCG00000038515	0.0967662
ENSSSCG00000003882	ENSSSCG00000038767	0.121071
ENSSSCG00000003882	ENSSSCG00000039163	0.0623511
ENSSSCG00000003882	ENSSSCG00000040031	0.066673
ENSSSCG00000003882	ENSSSCG00000040769	0.0841521
ENSSSCG00000003882	ENSSSCG00000041370	0.123597
ENSSSCG00000003882	ENSSSCG00000042247	0.0804369
ENSSSCG00000003882	ENSSSCG00000042383	0.0699348
ENSSSCG00000003882	ENSSSCG00000042551	0.0786085
ENSSSCG00000003882	ENSSSCG00000042777	0.0636049
ENSSSCG00000003882	ENSSSCG00000043103	0.0919907
ENSSSCG00000003882	ENSSSCG00000043646	0.0728833
ENSSSCG00000003882	ENSSSCG00000044028	0.0820588
ENSSSCG00000003882	ENSSSCG00000044281	0.0538802
ENSSSCG00000003882	ENSSSCG00000044375	0.0673148
ENSSSCG00000003882	ENSSSCG00000044408	0.0768538
ENSSSCG00000003882	ENSSSCG00000045146	0.0705644
ENSSSCG00000003882	ENSSSCG00000048430	0.0632987
ENSSSCG00000003882	ENSSSCG00000049557	0.106492
ENSSSCG00000003882	ENSSSCG00000050714	0.1083
ENSSSCG00000003882	ENSSSCG00000050824	0.0587882
ENSSSCG00000003882	ENSSSCG00000051131	0.0940899
ENSSSCG00000004308	ENSSSCG00000005469	0.0685556
ENSSSCG00000004308	ENSSSCG00000008319	0.0728097
ENSSSCG00000004308	ENSSSCG00000010632	0.0606578
ENSSSCG00000004308	ENSSSCG00000010948	0.0523327
ENSSSCG00000004308	ENSSSCG00000012138	0.0870895
ENSSSCG00000004308	ENSSSCG00000012157	0.0845768
ENSSSCG00000004308	ENSSSCG00000012536	0.0857733
ENSSSCG00000004308	ENSSSCG00000013665	0.0810134
ENSSSCG00000004308	ENSSSCG00000014851	0.0876021
ENSSSCG00000004308	ENSSSCG00000014894	0.0634815
ENSSSCG00000004308	ENSSSCG00000016487	0.0553528
ENSSSCG00000004308	ENSSSCG00000021105	0.0741347
ENSSSCG00000004308	ENSSSCG00000022066	0.0754059
ENSSSCG00000004308	ENSSSCG00000022759	0.078886
ENSSSCG00000004308	ENSSSCG00000029558	0.0573821
ENSSSCG00000004308	ENSSSCG00000029944	0.0697128
ENSSSCG00000004308	ENSSSCG00000033822	0.0694296
ENSSSCG00000004308	ENSSSCG00000035092	0.0510361
ENSSSCG00000004308	ENSSSCG00000038515	0.0824656
ENSSSCG00000004308	ENSSSCG00000038767	0.0522135
ENSSSCG00000004308	ENSSSCG00000041370	0.0541011
ENSSSCG00000004308	ENSSSCG00000042247	0.056429
ENSSSCG00000004308	ENSSSCG00000043103	0.08715
ENSSSCG00000004308	ENSSSCG00000044281	0.0554026
ENSSSCG00000004308	ENSSSCG00000050714	0.0554425
ENSSSCG00000004464	ENSSSCG00000005469	0.0719392
ENSSSCG00000004464	ENSSSCG00000006001	0.0544887
ENSSSCG00000004464	ENSSSCG00000006141	0.0642037
ENSSSCG00000004464	ENSSSCG00000008319	0.0751371
ENSSSCG00000004464	ENSSSCG00000008745	0.0593599
ENSSSCG00000004464	ENSSSCG00000008813	0.0510482
ENSSSCG00000004464	ENSSSCG00000009815	0.0615407
ENSSSCG00000004464	ENSSSCG00000010334	0.0608097
ENSSSCG00000004464	ENSSSCG00000010632	0.0565414
ENSSSCG00000004464	ENSSSCG00000010948	0.0692412
ENSSSCG00000004464	ENSSSCG00000011521	0.0595258
ENSSSCG00000004464	ENSSSCG00000011801	0.0687976
ENSSSCG00000004464	ENSSSCG00000012132	0.0531991
ENSSSCG00000004464	ENSSSCG00000012138	0.083101
ENSSSCG00000004464	ENSSSCG00000012157	0.0718039
ENSSSCG00000004464	ENSSSCG00000012536	0.0846744
ENSSSCG00000004464	ENSSSCG00000013060	0.0616619
ENSSSCG00000004464	ENSSSCG00000013551	0.0571509
ENSSSCG00000004464	ENSSSCG00000013665	0.0721329
ENSSSCG00000004464	ENSSSCG00000013933	0.0572971
ENSSSCG00000004464	ENSSSCG00000014851	0.0729111
ENSSSCG00000004464	ENSSSCG00000014894	0.0727348
ENSSSCG00000004464	ENSSSCG00000015015	0.0635955
ENSSSCG00000004464	ENSSSCG00000015019	0.058728
ENSSSCG00000004464	ENSSSCG00000016882	0.0577314
ENSSSCG00000004464	ENSSSCG00000017306	0.0605855
ENSSSCG00000004464	ENSSSCG00000018026	0.0512523
ENSSSCG00000004464	ENSSSCG00000021105	0.0545959
ENSSSCG00000004464	ENSSSCG00000021933	0.0630382
ENSSSCG00000004464	ENSSSCG00000022066	0.0664765
ENSSSCG00000004464	ENSSSCG00000022759	0.0629698
ENSSSCG00000004464	ENSSSCG00000023235	0.0619391
ENSSSCG00000004464	ENSSSCG00000026297	0.0652892
ENSSSCG00000004464	ENSSSCG00000029558	0.0700237
ENSSSCG00000004464	ENSSSCG00000029944	0.0842326
ENSSSCG00000004464	ENSSSCG00000033822	0.0770435
ENSSSCG00000004464	ENSSSCG00000034291	0.0508747
ENSSSCG00000004464	ENSSSCG00000034360	0.0695487
ENSSSCG00000004464	ENSSSCG00000035092	0.0502814
ENSSSCG00000004464	ENSSSCG00000036322	0.0525642
ENSSSCG00000004464	ENSSSCG00000037547	0.0583456
ENSSSCG00000004464	ENSSSCG00000038515	0.0724136
ENSSSCG00000004464	ENSSSCG00000038767	0.0794145
ENSSSCG00000004464	ENSSSCG00000040031	0.0534875
ENSSSCG00000004464	ENSSSCG00000040769	0.0512667
ENSSSCG00000004464	ENSSSCG00000041370	0.0632013
ENSSSCG00000004464	ENSSSCG00000042551	0.0537961
ENSSSCG00000004464	ENSSSCG00000043103	0.0794685
ENSSSCG00000004464	ENSSSCG00000050714	0.063537
ENSSSCG00000004586	ENSSSCG00000006141	0.0737824
ENSSSCG00000004586	ENSSSCG00000006238	0.0563989
ENSSSCG00000004586	ENSSSCG00000006968	0.10603
ENSSSCG00000004586	ENSSSCG00000008319	0.0535802
ENSSSCG00000004586	ENSSSCG00000008813	0.0542419
ENSSSCG00000004586	ENSSSCG00000009259	0.0627794
ENSSSCG00000004586	ENSSSCG00000010334	0.0796905
ENSSSCG00000004586	ENSSSCG00000010632	0.0894616
ENSSSCG00000004586	ENSSSCG00000010725	0.0833598
ENSSSCG00000004586	ENSSSCG00000010885	0.0955825
ENSSSCG00000004586	ENSSSCG00000011801	0.0606782
ENSSSCG00000004586	ENSSSCG00000012138	0.0564949
ENSSSCG00000004586	ENSSSCG00000012157	0.0589167
ENSSSCG00000004586	ENSSSCG00000013181	0.0553431
ENSSSCG00000004586	ENSSSCG00000013551	0.0685041
ENSSSCG00000004586	ENSSSCG00000013665	0.0653894
ENSSSCG00000004586	ENSSSCG00000014851	0.0651554
ENSSSCG00000004586	ENSSSCG00000015015	0.0593378
ENSSSCG00000004586	ENSSSCG00000016882	0.0666735
ENSSSCG00000004586	ENSSSCG00000016894	0.0777945
ENSSSCG00000004586	ENSSSCG00000017306	0.0730168
ENSSSCG00000004586	ENSSSCG00000021933	0.0511686
ENSSSCG00000004586	ENSSSCG00000023235	0.0541148
ENSSSCG00000004586	ENSSSCG00000026246	0.0626366
ENSSSCG00000004586	ENSSSCG00000026297	0.0675495
ENSSSCG00000004586	ENSSSCG00000026453	0.0644506
ENSSSCG00000004586	ENSSSCG00000029558	0.0566465
ENSSSCG00000004586	ENSSSCG00000031735	0.0882886
ENSSSCG00000004586	ENSSSCG00000031795	0.120687
ENSSSCG00000004586	ENSSSCG00000033822	0.0596541
ENSSSCG00000004586	ENSSSCG00000034360	0.0721708
ENSSSCG00000004586	ENSSSCG00000036322	0.0555767
ENSSSCG00000004586	ENSSSCG00000037547	0.0737593
ENSSSCG00000004586	ENSSSCG00000038515	0.0572289
ENSSSCG00000004586	ENSSSCG00000038767	0.0729478
ENSSSCG00000004586	ENSSSCG00000040205	0.0772476
ENSSSCG00000004586	ENSSSCG00000041370	0.0788188
ENSSSCG00000004586	ENSSSCG00000042551	0.0917232
ENSSSCG00000004586	ENSSSCG00000042777	0.132969
ENSSSCG00000004586	ENSSSCG00000044028	0.11491
ENSSSCG00000004586	ENSSSCG00000044408	0.067902
ENSSSCG00000004586	ENSSSCG00000047296	0.0905925
ENSSSCG00000004586	ENSSSCG00000048430	0.0774262
ENSSSCG00000004586	ENSSSCG00000049557	0.0517601
ENSSSCG00000004586	ENSSSCG00000050714	0.0642901
ENSSSCG00000005106	ENSSSCG00000009815	0.0624685
ENSSSCG00000005106	ENSSSCG00000010632	0.0533039
ENSSSCG00000005106	ENSSSCG00000012164	0.0565607
ENSSSCG00000005106	ENSSSCG00000014851	0.0560917
ENSSSCG00000005106	ENSSSCG00000016487	0.07059
ENSSSCG00000005106	ENSSSCG00000022759	0.0507022
ENSSSCG00000005106	ENSSSCG00000038767	0.0509663
ENSSSCG00000005469	ENSSSCG00000006001	0.0630501
ENSSSCG00000005469	ENSSSCG00000006141	0.0642072
ENSSSCG00000005469	ENSSSCG00000006238	0.0740578
ENSSSCG00000005469	ENSSSCG00000008319	0.100268
ENSSSCG00000005469	ENSSSCG00000008745	0.0667293
ENSSSCG00000005469	ENSSSCG00000008813	0.058821
ENSSSCG00000005469	ENSSSCG00000009815	0.0890805
ENSSSCG00000005469	ENSSSCG00000010334	0.0518287
ENSSSCG00000005469	ENSSSCG00000010632	0.083731
ENSSSCG00000005469	ENSSSCG00000010948	0.0915368
ENSSSCG00000005469	ENSSSCG00000011801	0.0780567
ENSSSCG00000005469	ENSSSCG00000012138	0.109674
ENSSSCG00000005469	ENSSSCG00000012157	0.120886
ENSSSCG00000005469	ENSSSCG00000012164	0.061324
ENSSSCG00000005469	ENSSSCG00000012536	0.0919766
ENSSSCG00000005469	ENSSSCG00000013060	0.0667922
ENSSSCG00000005469	ENSSSCG00000013181	0.0632025
ENSSSCG00000005469	ENSSSCG00000013551	0.0736384
ENSSSCG00000005469	ENSSSCG00000013665	0.0947283
ENSSSCG00000005469	ENSSSCG00000013933	0.0517746
ENSSSCG00000005469	ENSSSCG00000014851	0.128881
ENSSSCG00000005469	ENSSSCG00000014894	0.0819816
ENSSSCG00000005469	ENSSSCG00000014959	0.0514942
ENSSSCG00000005469	ENSSSCG00000015015	0.0635896
ENSSSCG00000005469	ENSSSCG00000015019	0.0626991
ENSSSCG00000005469	ENSSSCG00000015493	0.056045
ENSSSCG00000005469	ENSSSCG00000016487	0.0770537
ENSSSCG00000005469	ENSSSCG00000016882	0.0624888
ENSSSCG00000005469	ENSSSCG00000017306	0.0546665
ENSSSCG00000005469	ENSSSCG00000017583	0.0522026
ENSSSCG00000005469	ENSSSCG00000018026	0.0615639
ENSSSCG00000005469	ENSSSCG00000021105	0.0679943
ENSSSCG00000005469	ENSSSCG00000021933	0.0695616
ENSSSCG00000005469	ENSSSCG00000022066	0.0738083
ENSSSCG00000005469	ENSSSCG00000022759	0.0856187
ENSSSCG00000005469	ENSSSCG00000023235	0.0782245
ENSSSCG00000005469	ENSSSCG00000026297	0.0687183
ENSSSCG00000005469	ENSSSCG00000027609	0.0584595
ENSSSCG00000005469	ENSSSCG00000029558	0.0834254
ENSSSCG00000005469	ENSSSCG00000029709	0.0670789
ENSSSCG00000005469	ENSSSCG00000029944	0.0890386
ENSSSCG00000005469	ENSSSCG00000033822	0.105447
ENSSSCG00000005469	ENSSSCG00000034291	0.077984
ENSSSCG00000005469	ENSSSCG00000034360	0.0942733
ENSSSCG00000005469	ENSSSCG00000035092	0.056475
ENSSSCG00000005469	ENSSSCG00000036322	0.0760224
ENSSSCG00000005469	ENSSSCG00000036436	0.0596524
ENSSSCG00000005469	ENSSSCG00000036572	0.0524455
ENSSSCG00000005469	ENSSSCG00000037547	0.0702798
ENSSSCG00000005469	ENSSSCG00000038515	0.0912513
ENSSSCG00000005469	ENSSSCG00000038767	0.112161
ENSSSCG00000005469	ENSSSCG00000039163	0.0511258
ENSSSCG00000005469	ENSSSCG00000040031	0.0624298
ENSSSCG00000005469	ENSSSCG00000040769	0.0712255
ENSSSCG00000005469	ENSSSCG00000041370	0.0979863
ENSSSCG00000005469	ENSSSCG00000042247	0.0820276
ENSSSCG00000005469	ENSSSCG00000042383	0.0565252
ENSSSCG00000005469	ENSSSCG00000042551	0.061875
ENSSSCG00000005469	ENSSSCG00000043103	0.0893438
ENSSSCG00000005469	ENSSSCG00000043646	0.0659587
ENSSSCG00000005469	ENSSSCG00000044028	0.0605901
ENSSSCG00000005469	ENSSSCG00000044281	0.065885
ENSSSCG00000005469	ENSSSCG00000044375	0.0510346
ENSSSCG00000005469	ENSSSCG00000044762	0.0513492
ENSSSCG00000005469	ENSSSCG00000045146	0.0578175
ENSSSCG00000005469	ENSSSCG00000049557	0.066014
ENSSSCG00000005469	ENSSSCG00000050714	0.0768798
ENSSSCG00000005469	ENSSSCG00000050824	0.0630461
ENSSSCG00000005469	ENSSSCG00000051131	0.0770511
ENSSSCG00000005785	ENSSSCG00000010632	0.0689603
ENSSSCG00000005785	ENSSSCG00000012157	0.0718432
ENSSSCG00000005785	ENSSSCG00000013551	0.073797
ENSSSCG00000005785	ENSSSCG00000013665	0.0731051
ENSSSCG00000005785	ENSSSCG00000014851	0.075156
ENSSSCG00000005785	ENSSSCG00000016487	0.0648697
ENSSSCG00000005785	ENSSSCG00000016606	0.0591025
ENSSSCG00000005785	ENSSSCG00000034360	0.0816638
ENSSSCG00000005785	ENSSSCG00000038515	0.0510112
ENSSSCG00000005785	ENSSSCG00000038767	0.0718669
ENSSSCG00000006001	ENSSSCG00000008319	0.0794298
ENSSSCG00000006001	ENSSSCG00000010632	0.0701271
ENSSSCG00000006001	ENSSSCG00000010948	0.0568811
ENSSSCG00000006001	ENSSSCG00000012138	0.0861904
ENSSSCG00000006001	ENSSSCG00000012157	0.0903439
ENSSSCG00000006001	ENSSSCG00000012536	0.0710254
ENSSSCG00000006001	ENSSSCG00000013060	0.0571877
ENSSSCG00000006001	ENSSSCG00000013551	0.0659396
ENSSSCG00000006001	ENSSSCG00000013665	0.0917036
ENSSSCG00000006001	ENSSSCG00000014047	0.0577183
ENSSSCG00000006001	ENSSSCG00000014851	0.0945754
ENSSSCG00000006001	ENSSSCG00000014894	0.0676163
ENSSSCG00000006001	ENSSSCG00000016487	0.0630685
ENSSSCG00000006001	ENSSSCG00000022066	0.0527134
ENSSSCG00000006001	ENSSSCG00000022759	0.0618519
ENSSSCG00000006001	ENSSSCG00000023235	0.0617708
ENSSSCG00000006001	ENSSSCG00000026297	0.0603254
ENSSSCG00000006001	ENSSSCG00000029558	0.0708464
ENSSSCG00000006001	ENSSSCG00000029944	0.0721303
ENSSSCG00000006001	ENSSSCG00000033822	0.0705858
ENSSSCG00000006001	ENSSSCG00000034360	0.0722717
ENSSSCG00000006001	ENSSSCG00000036436	0.0527323
ENSSSCG00000006001	ENSSSCG00000037547	0.0510704
ENSSSCG00000006001	ENSSSCG00000038515	0.0771524
ENSSSCG00000006001	ENSSSCG00000038767	0.0737377
ENSSSCG00000006001	ENSSSCG00000041370	0.0564837
ENSSSCG00000006001	ENSSSCG00000043103	0.0777296
ENSSSCG00000006001	ENSSSCG00000050714	0.0752478
ENSSSCG00000006141	ENSSSCG00000006238	0.0527857
ENSSSCG00000006141	ENSSSCG00000006968	0.0544712
ENSSSCG00000006141	ENSSSCG00000008319	0.061007
ENSSSCG00000006141	ENSSSCG00000009815	0.0740141
ENSSSCG00000006141	ENSSSCG00000010632	0.0642305
ENSSSCG00000006141	ENSSSCG00000010948	0.0819582
ENSSSCG00000006141	ENSSSCG00000011801	0.054374
ENSSSCG00000006141	ENSSSCG00000012138	0.0685762
ENSSSCG00000006141	ENSSSCG00000012157	0.0823614
ENSSSCG00000006141	ENSSSCG00000012536	0.0530775
ENSSSCG00000006141	ENSSSCG00000013181	0.0506364
ENSSSCG00000006141	ENSSSCG00000013551	0.0608634
ENSSSCG00000006141	ENSSSCG00000013665	0.0725082
ENSSSCG00000006141	ENSSSCG00000014047	0.0513007
ENSSSCG00000006141	ENSSSCG00000014851	0.0933013
ENSSSCG00000006141	ENSSSCG00000014894	0.0566356
ENSSSCG00000006141	ENSSSCG00000015015	0.0561237
ENSSSCG00000006141	ENSSSCG00000016882	0.0551598
ENSSSCG00000006141	ENSSSCG00000017306	0.0742952
ENSSSCG00000006141	ENSSSCG00000018026	0.0558087
ENSSSCG00000006141	ENSSSCG00000021933	0.0696614
ENSSSCG00000006141	ENSSSCG00000022066	0.0545755
ENSSSCG00000006141	ENSSSCG00000022759	0.0657268
ENSSSCG00000006141	ENSSSCG00000027609	0.0543163
ENSSSCG00000006141	ENSSSCG00000029558	0.0782332
ENSSSCG00000006141	ENSSSCG00000029944	0.0562464
ENSSSCG00000006141	ENSSSCG00000031735	0.0601309
ENSSSCG00000006141	ENSSSCG00000031795	0.0527361
ENSSSCG00000006141	ENSSSCG00000033822	0.0644962
ENSSSCG00000006141	ENSSSCG00000034360	0.0816232
ENSSSCG00000006141	ENSSSCG00000036436	0.0637129
ENSSSCG00000006141	ENSSSCG00000037547	0.069751
ENSSSCG00000006141	ENSSSCG00000038515	0.0705709
ENSSSCG00000006141	ENSSSCG00000038767	0.0897346
ENSSSCG00000006141	ENSSSCG00000041370	0.0627932
ENSSSCG00000006141	ENSSSCG00000042551	0.0872643
ENSSSCG00000006141	ENSSSCG00000042777	0.0660931
ENSSSCG00000006141	ENSSSCG00000043103	0.0580473
ENSSSCG00000006141	ENSSSCG00000044028	0.077558
ENSSSCG00000006141	ENSSSCG00000047296	0.0550513
ENSSSCG00000006141	ENSSSCG00000048430	0.0554686
ENSSSCG00000006141	ENSSSCG00000049557	0.0523717
ENSSSCG00000006141	ENSSSCG00000050714	0.054616
ENSSSCG00000006238	ENSSSCG00000006966	0.0757148
ENSSSCG00000006238	ENSSSCG00000008319	0.0972753
ENSSSCG00000006238	ENSSSCG00000008700	0.0536869
ENSSSCG00000006238	ENSSSCG00000009815	0.0571189
ENSSSCG00000006238	ENSSSCG00000010334	0.0707806
ENSSSCG00000006238	ENSSSCG00000010632	0.113507
ENSSSCG00000006238	ENSSSCG00000010948	0.0735933
ENSSSCG00000006238	ENSSSCG00000011801	0.0738924
ENSSSCG00000006238	ENSSSCG00000012138	0.0971556
ENSSSCG00000006238	ENSSSCG00000012157	0.0982439
ENSSSCG00000006238	ENSSSCG00000012164	0.055854
ENSSSCG00000006238	ENSSSCG00000012536	0.0719851
ENSSSCG00000006238	ENSSSCG00000013060	0.0532542
ENSSSCG00000006238	ENSSSCG00000013181	0.0621124
ENSSSCG00000006238	ENSSSCG00000013551	0.0974334
ENSSSCG00000006238	ENSSSCG00000013665	0.0999861
ENSSSCG00000006238	ENSSSCG00000014851	0.112939
ENSSSCG00000006238	ENSSSCG00000014894	0.0729782
ENSSSCG00000006238	ENSSSCG00000014959	0.0532628
ENSSSCG00000006238	ENSSSCG00000015493	0.0523447
ENSSSCG00000006238	ENSSSCG00000016487	0.0633172
ENSSSCG00000006238	ENSSSCG00000017306	0.0549841
ENSSSCG00000006238	ENSSSCG00000017583	0.0754991
ENSSSCG00000006238	ENSSSCG00000021105	0.0509358
ENSSSCG00000006238	ENSSSCG00000021933	0.0519006
ENSSSCG00000006238	ENSSSCG00000022759	0.0581245
ENSSSCG00000006238	ENSSSCG00000023235	0.0843233
ENSSSCG00000006238	ENSSSCG00000026297	0.061786
ENSSSCG00000006238	ENSSSCG00000026453	0.0686067
ENSSSCG00000006238	ENSSSCG00000029558	0.100245
ENSSSCG00000006238	ENSSSCG00000029709	0.0692181
ENSSSCG00000006238	ENSSSCG00000029944	0.0772211
ENSSSCG00000006238	ENSSSCG00000033822	0.102458
ENSSSCG00000006238	ENSSSCG00000034360	0.0996955
ENSSSCG00000006238	ENSSSCG00000037547	0.0769429
ENSSSCG00000006238	ENSSSCG00000038515	0.0876214
ENSSSCG00000006238	ENSSSCG00000038767	0.105931
ENSSSCG00000006238	ENSSSCG00000040769	0.052684
ENSSSCG00000006238	ENSSSCG00000041370	0.0882256
ENSSSCG00000006238	ENSSSCG00000042247	0.0539993
ENSSSCG00000006238	ENSSSCG00000042383	0.0689475
ENSSSCG00000006238	ENSSSCG00000042664	0.0517969
ENSSSCG00000006238	ENSSSCG00000043103	0.0673995
ENSSSCG00000006238	ENSSSCG00000045146	0.088402
ENSSSCG00000006238	ENSSSCG00000049557	0.0757329
ENSSSCG00000006238	ENSSSCG00000050714	0.0956186
ENSSSCG00000006238	ENSSSCG00000051131	0.0577547
ENSSSCG00000006966	ENSSSCG00000008319	0.068201
ENSSSCG00000006966	ENSSSCG00000010632	0.0676202
ENSSSCG00000006966	ENSSSCG00000010948	0.0519764
ENSSSCG00000006966	ENSSSCG00000011801	0.0669742
ENSSSCG00000006966	ENSSSCG00000012138	0.0666694
ENSSSCG00000006966	ENSSSCG00000012157	0.0596789
ENSSSCG00000006966	ENSSSCG00000012536	0.0575576
ENSSSCG00000006966	ENSSSCG00000013181	0.0550421
ENSSSCG00000006966	ENSSSCG00000013551	0.0601376
ENSSSCG00000006966	ENSSSCG00000013665	0.0592594
ENSSSCG00000006966	ENSSSCG00000014851	0.0691277
ENSSSCG00000006966	ENSSSCG00000014894	0.0514947
ENSSSCG00000006966	ENSSSCG00000023235	0.0560513
ENSSSCG00000006966	ENSSSCG00000029558	0.0613983
ENSSSCG00000006966	ENSSSCG00000029944	0.0628947
ENSSSCG00000006966	ENSSSCG00000033822	0.0772946
ENSSSCG00000006966	ENSSSCG00000034360	0.0552235
ENSSSCG00000006966	ENSSSCG00000038515	0.0581564
ENSSSCG00000006966	ENSSSCG00000038767	0.0588267
ENSSSCG00000006966	ENSSSCG00000041370	0.0609949
ENSSSCG00000006966	ENSSSCG00000042383	0.0654146
ENSSSCG00000006966	ENSSSCG00000042664	0.0504402
ENSSSCG00000006966	ENSSSCG00000043103	0.0506088
ENSSSCG00000006966	ENSSSCG00000049557	0.0511635
ENSSSCG00000006966	ENSSSCG00000050714	0.057145
ENSSSCG00000006968	ENSSSCG00000010632	0.0601971
ENSSSCG00000006968	ENSSSCG00000010885	0.0554372
ENSSSCG00000006968	ENSSSCG00000012157	0.0529518
ENSSSCG00000006968	ENSSSCG00000013551	0.0599182
ENSSSCG00000006968	ENSSSCG00000014851	0.0580376
ENSSSCG00000006968	ENSSSCG00000017306	0.0669554
ENSSSCG00000006968	ENSSSCG00000029558	0.0508508
ENSSSCG00000006968	ENSSSCG00000031795	0.0647222
ENSSSCG00000006968	ENSSSCG00000034360	0.0845942
ENSSSCG00000006968	ENSSSCG00000038767	0.0779796
ENSSSCG00000006968	ENSSSCG00000042551	0.0648465
ENSSSCG00000006968	ENSSSCG00000042777	0.0800522
ENSSSCG00000006968	ENSSSCG00000044028	0.0813538
ENSSSCG00000006968	ENSSSCG00000044408	0.0647384
ENSSSCG00000006968	ENSSSCG00000047296	0.0557082
ENSSSCG00000006968	ENSSSCG00000048430	0.0597191
ENSSSCG00000008227	ENSSSCG00000009815	0.0854195
ENSSSCG00000008227	ENSSSCG00000010632	0.0588641
ENSSSCG00000008227	ENSSSCG00000010948	0.0566932
ENSSSCG00000008227	ENSSSCG00000012157	0.0545487
ENSSSCG00000008227	ENSSSCG00000013665	0.0591248
ENSSSCG00000008227	ENSSSCG00000014851	0.0725697
ENSSSCG00000008227	ENSSSCG00000015493	0.0507205
ENSSSCG00000008227	ENSSSCG00000016487	0.0552306
ENSSSCG00000008227	ENSSSCG00000022759	0.061248
ENSSSCG00000008227	ENSSSCG00000026246	0.0606514
ENSSSCG00000008227	ENSSSCG00000027609	0.069129
ENSSSCG00000008227	ENSSSCG00000036436	0.0524832
ENSSSCG00000008227	ENSSSCG00000037547	0.0643136
ENSSSCG00000008227	ENSSSCG00000038515	0.0580095
ENSSSCG00000008227	ENSSSCG00000038767	0.0642849
ENSSSCG00000008227	ENSSSCG00000039089	0.050382
ENSSSCG00000008319	ENSSSCG00000008745	0.0512038
ENSSSCG00000008319	ENSSSCG00000008813	0.0761646
ENSSSCG00000008319	ENSSSCG00000009513	0.0683142
ENSSSCG00000008319	ENSSSCG00000009815	0.0716394
ENSSSCG00000008319	ENSSSCG00000010334	0.1078
ENSSSCG00000008319	ENSSSCG00000010632	0.155216
ENSSSCG00000008319	ENSSSCG00000010948	0.0820095
ENSSSCG00000008319	ENSSSCG00000011801	0.088739
ENSSSCG00000008319	ENSSSCG00000012132	0.0586118
ENSSSCG00000008319	ENSSSCG00000012138	0.166816
ENSSSCG00000008319	ENSSSCG00000012157	0.15099
ENSSSCG00000008319	ENSSSCG00000012164	0.0972752
ENSSSCG00000008319	ENSSSCG00000012536	0.130946
ENSSSCG00000008319	ENSSSCG00000013060	0.106539
ENSSSCG00000008319	ENSSSCG00000013181	0.0517833
ENSSSCG00000008319	ENSSSCG00000013551	0.135484
ENSSSCG00000008319	ENSSSCG00000013665	0.155701
ENSSSCG00000008319	ENSSSCG00000013933	0.0625254
ENSSSCG00000008319	ENSSSCG00000014851	0.165069
ENSSSCG00000008319	ENSSSCG00000014894	0.126628
ENSSSCG00000008319	ENSSSCG00000014959	0.0706853
ENSSSCG00000008319	ENSSSCG00000015015	0.0623633
ENSSSCG00000008319	ENSSSCG00000015135	0.0934199
ENSSSCG00000008319	ENSSSCG00000016487	0.101657
ENSSSCG00000008319	ENSSSCG00000017053	0.0595098
ENSSSCG00000008319	ENSSSCG00000017306	0.0671873
ENSSSCG00000008319	ENSSSCG00000017583	0.119591
ENSSSCG00000008319	ENSSSCG00000018026	0.0797996
ENSSSCG00000008319	ENSSSCG00000021105	0.0769061
ENSSSCG00000008319	ENSSSCG00000021933	0.0874146
ENSSSCG00000008319	ENSSSCG00000022066	0.0542766
ENSSSCG00000008319	ENSSSCG00000022759	0.0897111
ENSSSCG00000008319	ENSSSCG00000023235	0.129225
ENSSSCG00000008319	ENSSSCG00000026297	0.112153
ENSSSCG00000008319	ENSSSCG00000026453	0.0531078
ENSSSCG00000008319	ENSSSCG00000029558	0.12976
ENSSSCG00000008319	ENSSSCG00000029709	0.107978
ENSSSCG00000008319	ENSSSCG00000029944	0.127142
ENSSSCG00000008319	ENSSSCG00000033822	0.164713
ENSSSCG00000008319	ENSSSCG00000034291	0.0863666
ENSSSCG00000008319	ENSSSCG00000034360	0.133013
ENSSSCG00000008319	ENSSSCG00000035092	0.0619793
ENSSSCG00000008319	ENSSSCG00000036322	0.0692315
ENSSSCG00000008319	ENSSSCG00000036436	0.0509968
ENSSSCG00000008319	ENSSSCG00000037547	0.0840109
ENSSSCG00000008319	ENSSSCG00000038515	0.12471
ENSSSCG00000008319	ENSSSCG00000038767	0.133584
ENSSSCG00000008319	ENSSSCG00000040031	0.0844546
ENSSSCG00000008319	ENSSSCG00000040769	0.0935334
ENSSSCG00000008319	ENSSSCG00000041370	0.12521
ENSSSCG00000008319	ENSSSCG00000042247	0.0905421
ENSSSCG00000008319	ENSSSCG00000042383	0.0740193
ENSSSCG00000008319	ENSSSCG00000042664	0.0520163
ENSSSCG00000008319	ENSSSCG00000042777	0.050955
ENSSSCG00000008319	ENSSSCG00000043103	0.11655
ENSSSCG00000008319	ENSSSCG00000043646	0.070014
ENSSSCG00000008319	ENSSSCG00000044028	0.0516619
ENSSSCG00000008319	ENSSSCG00000044281	0.0642808
ENSSSCG00000008319	ENSSSCG00000044375	0.0545167
ENSSSCG00000008319	ENSSSCG00000044408	0.0656019
ENSSSCG00000008319	ENSSSCG00000044762	0.0638865
ENSSSCG00000008319	ENSSSCG00000045146	0.107302
ENSSSCG00000008319	ENSSSCG00000046837	0.0805797
ENSSSCG00000008319	ENSSSCG00000049557	0.107118
ENSSSCG00000008319	ENSSSCG00000050714	0.154138
ENSSSCG00000008319	ENSSSCG00000050824	0.0544277
ENSSSCG00000008319	ENSSSCG00000051131	0.123912
ENSSSCG00000008700	ENSSSCG00000010632	0.0528776
ENSSSCG00000008700	ENSSSCG00000010948	0.0618321
ENSSSCG00000008700	ENSSSCG00000012138	0.0502444
ENSSSCG00000008700	ENSSSCG00000013181	0.0561213
ENSSSCG00000008700	ENSSSCG00000013665	0.0598328
ENSSSCG00000008700	ENSSSCG00000014851	0.0611502
ENSSSCG00000008700	ENSSSCG00000015493	0.0539274
ENSSSCG00000008700	ENSSSCG00000022066	0.0515354
ENSSSCG00000008700	ENSSSCG00000029944	0.0527041
ENSSSCG00000008700	ENSSSCG00000033822	0.052083
ENSSSCG00000008700	ENSSSCG00000037547	0.0642377
ENSSSCG00000008700	ENSSSCG00000038515	0.067734
ENSSSCG00000008745	ENSSSCG00000009815	0.0655495
ENSSSCG00000008745	ENSSSCG00000010948	0.0549462
ENSSSCG00000008745	ENSSSCG00000011521	0.052665
ENSSSCG00000008745	ENSSSCG00000012138	0.0605078
ENSSSCG00000008745	ENSSSCG00000012157	0.0510891
ENSSSCG00000008745	ENSSSCG00000012536	0.0758332
ENSSSCG00000008745	ENSSSCG00000013665	0.0523194
ENSSSCG00000008745	ENSSSCG00000013933	0.0654742
ENSSSCG00000008745	ENSSSCG00000013983	0.0595367
ENSSSCG00000008745	ENSSSCG00000014047	0.0643397
ENSSSCG00000008745	ENSSSCG00000014851	0.0588946
ENSSSCG00000008745	ENSSSCG00000015015	0.0561049
ENSSSCG00000008745	ENSSSCG00000015019	0.0772652
ENSSSCG00000008745	ENSSSCG00000015493	0.0528734
ENSSSCG00000008745	ENSSSCG00000016487	0.0511027
ENSSSCG00000008745	ENSSSCG00000021105	0.0801719
ENSSSCG00000008745	ENSSSCG00000022066	0.0844693
ENSSSCG00000008745	ENSSSCG00000022759	0.0745705
ENSSSCG00000008745	ENSSSCG00000027609	0.0576545
ENSSSCG00000008745	ENSSSCG00000029558	0.0541973
ENSSSCG00000008745	ENSSSCG00000029944	0.0681465
ENSSSCG00000008745	ENSSSCG00000033822	0.0511446
ENSSSCG00000008745	ENSSSCG00000035092	0.0522353
ENSSSCG00000008745	ENSSSCG00000036436	0.0603061
ENSSSCG00000008745	ENSSSCG00000037309	0.0558477
ENSSSCG00000008745	ENSSSCG00000038515	0.0612801
ENSSSCG00000008745	ENSSSCG00000038767	0.0500924
ENSSSCG00000008745	ENSSSCG00000039163	0.056519
ENSSSCG00000008745	ENSSSCG00000040031	0.0655474
ENSSSCG00000008745	ENSSSCG00000043103	0.0772802
ENSSSCG00000008745	ENSSSCG00000044281	0.0545075
ENSSSCG00000008813	ENSSSCG00000010334	0.0557296
ENSSSCG00000008813	ENSSSCG00000010632	0.0782704
ENSSSCG00000008813	ENSSSCG00000012138	0.0798353
ENSSSCG00000008813	ENSSSCG00000012157	0.0909835
ENSSSCG00000008813	ENSSSCG00000012536	0.0553049
ENSSSCG00000008813	ENSSSCG00000013551	0.0791579
ENSSSCG00000008813	ENSSSCG00000013665	0.0951027
ENSSSCG00000008813	ENSSSCG00000014851	0.09696
ENSSSCG00000008813	ENSSSCG00000014894	0.0615389
ENSSSCG00000008813	ENSSSCG00000016487	0.0541761
ENSSSCG00000008813	ENSSSCG00000016882	0.0518354
ENSSSCG00000008813	ENSSSCG00000023235	0.0723632
ENSSSCG00000008813	ENSSSCG00000026297	0.0680627
ENSSSCG00000008813	ENSSSCG00000029558	0.0650454
ENSSSCG00000008813	ENSSSCG00000029944	0.0585591
ENSSSCG00000008813	ENSSSCG00000033822	0.068176
ENSSSCG00000008813	ENSSSCG00000034360	0.0821207
ENSSSCG00000008813	ENSSSCG00000037547	0.0542623
ENSSSCG00000008813	ENSSSCG00000038515	0.070061
ENSSSCG00000008813	ENSSSCG00000038767	0.0790613
ENSSSCG00000008813	ENSSSCG00000041370	0.0601839
ENSSSCG00000008813	ENSSSCG00000043103	0.0633034
ENSSSCG00000008813	ENSSSCG00000050714	0.0804123
ENSSSCG00000009513	ENSSSCG00000010632	0.0657607
ENSSSCG00000009513	ENSSSCG00000012138	0.0627177
ENSSSCG00000009513	ENSSSCG00000012164	0.05442
ENSSSCG00000009513	ENSSSCG00000013551	0.05314
ENSSSCG00000009513	ENSSSCG00000013665	0.0514896
ENSSSCG00000009513	ENSSSCG00000014851	0.0634741
ENSSSCG00000009513	ENSSSCG00000023235	0.0663355
ENSSSCG00000009513	ENSSSCG00000033822	0.0685728
ENSSSCG00000009513	ENSSSCG00000038767	0.053447
ENSSSCG00000009513	ENSSSCG00000041370	0.0625643
ENSSSCG00000009513	ENSSSCG00000042664	0.0568731
ENSSSCG00000009513	ENSSSCG00000049557	0.0627229
ENSSSCG00000009513	ENSSSCG00000050714	0.0585478
ENSSSCG00000009616	ENSSSCG00000015015	0.0553025
ENSSSCG00000009815	ENSSSCG00000010334	0.0544017
ENSSSCG00000009815	ENSSSCG00000010632	0.0822174
ENSSSCG00000009815	ENSSSCG00000010948	0.0777495
ENSSSCG00000009815	ENSSSCG00000011521	0.0703373
ENSSSCG00000009815	ENSSSCG00000011801	0.069036
ENSSSCG00000009815	ENSSSCG00000012138	0.0756306
ENSSSCG00000009815	ENSSSCG00000012157	0.080901
ENSSSCG00000009815	ENSSSCG00000012164	0.0767306
ENSSSCG00000009815	ENSSSCG00000012536	0.0714564
ENSSSCG00000009815	ENSSSCG00000013060	0.0659218
ENSSSCG00000009815	ENSSSCG00000013181	0.0735063
ENSSSCG00000009815	ENSSSCG00000013551	0.0756852
ENSSSCG00000009815	ENSSSCG00000013665	0.0848477
ENSSSCG00000009815	ENSSSCG00000013933	0.0533488
ENSSSCG00000009815	ENSSSCG00000013983	0.0662824
ENSSSCG00000009815	ENSSSCG00000014047	0.0628606
ENSSSCG00000009815	ENSSSCG00000014851	0.0912492
ENSSSCG00000009815	ENSSSCG00000014894	0.0692654
ENSSSCG00000009815	ENSSSCG00000014959	0.0695683
ENSSSCG00000009815	ENSSSCG00000015015	0.0790762
ENSSSCG00000009815	ENSSSCG00000015019	0.0717889
ENSSSCG00000009815	ENSSSCG00000015493	0.0701684
ENSSSCG00000009815	ENSSSCG00000016487	0.0951831
ENSSSCG00000009815	ENSSSCG00000016606	0.0569796
ENSSSCG00000009815	ENSSSCG00000016882	0.0592796
ENSSSCG00000009815	ENSSSCG00000017306	0.0634402
ENSSSCG00000009815	ENSSSCG00000021105	0.0726646
ENSSSCG00000009815	ENSSSCG00000021933	0.0621289
ENSSSCG00000009815	ENSSSCG00000022066	0.0571321
ENSSSCG00000009815	ENSSSCG00000022759	0.0873439
ENSSSCG00000009815	ENSSSCG00000023235	0.0692807
ENSSSCG00000009815	ENSSSCG00000026246	0.0803089
ENSSSCG00000009815	ENSSSCG00000026297	0.057553
ENSSSCG00000009815	ENSSSCG00000027609	0.0883943
ENSSSCG00000009815	ENSSSCG00000029558	0.083836
ENSSSCG00000009815	ENSSSCG00000029709	0.0620076
ENSSSCG00000009815	ENSSSCG00000029944	0.0703554
ENSSSCG00000009815	ENSSSCG00000031441	0.0561194
ENSSSCG00000009815	ENSSSCG00000031735	0.0536788
ENSSSCG00000009815	ENSSSCG00000031795	0.0513689
ENSSSCG00000009815	ENSSSCG00000033822	0.0674428
ENSSSCG00000009815	ENSSSCG00000034291	0.0530399
ENSSSCG00000009815	ENSSSCG00000034360	0.0673204
ENSSSCG00000009815	ENSSSCG00000036322	0.0644975
ENSSSCG00000009815	ENSSSCG00000036436	0.0719542
ENSSSCG00000009815	ENSSSCG00000036572	0.0611548
ENSSSCG00000009815	ENSSSCG00000037309	0.0686515
ENSSSCG00000009815	ENSSSCG00000037547	0.0873136
ENSSSCG00000009815	ENSSSCG00000038515	0.0842989
ENSSSCG00000009815	ENSSSCG00000038767	0.086955
ENSSSCG00000009815	ENSSSCG00000039089	0.0519753
ENSSSCG00000009815	ENSSSCG00000040031	0.0594505
ENSSSCG00000009815	ENSSSCG00000041370	0.0716918
ENSSSCG00000009815	ENSSSCG00000042247	0.0609603
ENSSSCG00000009815	ENSSSCG00000042383	0.0690416
ENSSSCG00000009815	ENSSSCG00000042551	0.0593714
ENSSSCG00000009815	ENSSSCG00000043103	0.0769981
ENSSSCG00000009815	ENSSSCG00000043646	0.0512917
ENSSSCG00000009815	ENSSSCG00000044028	0.0503347
ENSSSCG00000009815	ENSSSCG00000044281	0.0726755
ENSSSCG00000009815	ENSSSCG00000048430	0.0545736
ENSSSCG00000009815	ENSSSCG00000049557	0.0720149
ENSSSCG00000009815	ENSSSCG00000050714	0.0680728
ENSSSCG00000009815	ENSSSCG00000050824	0.0867067
ENSSSCG00000010334	ENSSSCG00000010632	0.0851012
ENSSSCG00000010334	ENSSSCG00000010948	0.0588971
ENSSSCG00000010334	ENSSSCG00000011801	0.0639246
ENSSSCG00000010334	ENSSSCG00000012132	0.0507053
ENSSSCG00000010334	ENSSSCG00000012138	0.0995597
ENSSSCG00000010334	ENSSSCG00000012157	0.0976884
ENSSSCG00000010334	ENSSSCG00000012164	0.0644949
ENSSSCG00000010334	ENSSSCG00000012536	0.0721668
ENSSSCG00000010334	ENSSSCG00000013060	0.078785
ENSSSCG00000010334	ENSSSCG00000013551	0.0919989
ENSSSCG00000010334	ENSSSCG00000013665	0.0802199
ENSSSCG00000010334	ENSSSCG00000014851	0.0983475
ENSSSCG00000010334	ENSSSCG00000014894	0.0768743
ENSSSCG00000010334	ENSSSCG00000015135	0.0678808
ENSSSCG00000010334	ENSSSCG00000016487	0.0560835
ENSSSCG00000010334	ENSSSCG00000016882	0.0551583
ENSSSCG00000010334	ENSSSCG00000017306	0.0662144
ENSSSCG00000010334	ENSSSCG00000017583	0.06457
ENSSSCG00000010334	ENSSSCG00000021933	0.0595369
ENSSSCG00000010334	ENSSSCG00000023235	0.0828966
ENSSSCG00000010334	ENSSSCG00000026297	0.0844329
ENSSSCG00000010334	ENSSSCG00000026453	0.0524375
ENSSSCG00000010334	ENSSSCG00000029558	0.0636834
ENSSSCG00000010334	ENSSSCG00000029709	0.061292
ENSSSCG00000010334	ENSSSCG00000029944	0.0700906
ENSSSCG00000010334	ENSSSCG00000033822	0.108414
ENSSSCG00000010334	ENSSSCG00000034360	0.121768
ENSSSCG00000010334	ENSSSCG00000036322	0.0556212
ENSSSCG00000010334	ENSSSCG00000038515	0.0593502
ENSSSCG00000010334	ENSSSCG00000038767	0.11315
ENSSSCG00000010334	ENSSSCG00000040769	0.0616474
ENSSSCG00000010334	ENSSSCG00000041370	0.088795
ENSSSCG00000010334	ENSSSCG00000042383	0.0519531
ENSSSCG00000010334	ENSSSCG00000042777	0.0579907
ENSSSCG00000010334	ENSSSCG00000043103	0.0503331
ENSSSCG00000010334	ENSSSCG00000043646	0.059524
ENSSSCG00000010334	ENSSSCG00000044408	0.0697654
ENSSSCG00000010334	ENSSSCG00000045146	0.0547458
ENSSSCG00000010334	ENSSSCG00000049557	0.0708901
ENSSSCG00000010334	ENSSSCG00000050714	0.094749
ENSSSCG00000010334	ENSSSCG00000051131	0.0676261
ENSSSCG00000010632	ENSSSCG00000010948	0.0868024
ENSSSCG00000010632	ENSSSCG00000011801	0.0923567
ENSSSCG00000010632	ENSSSCG00000012138	0.148235
ENSSSCG00000010632	ENSSSCG00000012157	0.134706
ENSSSCG00000010632	ENSSSCG00000012164	0.114306
ENSSSCG00000010632	ENSSSCG00000012536	0.0988568
ENSSSCG00000010632	ENSSSCG00000013060	0.105564
ENSSSCG00000010632	ENSSSCG00000013181	0.0896268
ENSSSCG00000010632	ENSSSCG00000013551	0.123455
ENSSSCG00000010632	ENSSSCG00000013665	0.130326
ENSSSCG00000010632	ENSSSCG00000013933	0.0551192
ENSSSCG00000010632	ENSSSCG00000014851	0.154509
ENSSSCG00000010632	ENSSSCG00000014894	0.0986787
ENSSSCG00000010632	ENSSSCG00000014959	0.0756736
ENSSSCG00000010632	ENSSSCG00000015015	0.0589976
ENSSSCG00000010632	ENSSSCG00000015135	0.0944073
ENSSSCG00000010632	ENSSSCG00000015493	0.0563425
ENSSSCG00000010632	ENSSSCG00000016487	0.082639
ENSSSCG00000010632	ENSSSCG00000016606	0.0536646
ENSSSCG00000010632	ENSSSCG00000016882	0.0580764
ENSSSCG00000010632	ENSSSCG00000017053	0.055081
ENSSSCG00000010632	ENSSSCG00000017306	0.0703334
ENSSSCG00000010632	ENSSSCG00000017583	0.0830032
ENSSSCG00000010632	ENSSSCG00000018026	0.0703034
ENSSSCG00000010632	ENSSSCG00000021933	0.0889211
ENSSSCG00000010632	ENSSSCG00000022759	0.0821885
ENSSSCG00000010632	ENSSSCG00000023235	0.106247
ENSSSCG00000010632	ENSSSCG00000026211	0.0588631
ENSSSCG00000010632	ENSSSCG00000026246	0.0801333
ENSSSCG00000010632	ENSSSCG00000026297	0.100611
ENSSSCG00000010632	ENSSSCG00000026453	0.0686104
ENSSSCG00000010632	ENSSSCG00000027609	0.058468
ENSSSCG00000010632	ENSSSCG00000029558	0.0969964
ENSSSCG00000010632	ENSSSCG00000029709	0.132418
ENSSSCG00000010632	ENSSSCG00000029944	0.0964266
ENSSSCG00000010632	ENSSSCG00000030626	0.0534374
ENSSSCG00000010632	ENSSSCG00000031735	0.0504866
ENSSSCG00000010632	ENSSSCG00000031795	0.0637914
ENSSSCG00000010632	ENSSSCG00000033822	0.156416
ENSSSCG00000010632	ENSSSCG00000034291	0.0769103
ENSSSCG00000010632	ENSSSCG00000034360	0.12841
ENSSSCG00000010632	ENSSSCG00000035092	0.0609293
ENSSSCG00000010632	ENSSSCG00000036322	0.0767251
ENSSSCG00000010632	ENSSSCG00000036436	0.050272
ENSSSCG00000010632	ENSSSCG00000036572	0.0615506
ENSSSCG00000010632	ENSSSCG00000037547	0.0931304
ENSSSCG00000010632	ENSSSCG00000038515	0.109617
ENSSSCG00000010632	ENSSSCG00000038767	0.132196
ENSSSCG00000010632	ENSSSCG00000039163	0.0506623
ENSSSCG00000010632	ENSSSCG00000040031	0.0729772
ENSSSCG00000010632	ENSSSCG00000040769	0.108118
ENSSSCG00000010632	ENSSSCG00000041370	0.145247
ENSSSCG00000010632	ENSSSCG00000042247	0.104621
ENSSSCG00000010632	ENSSSCG00000042383	0.0657793
ENSSSCG00000010632	ENSSSCG00000042551	0.0696738
ENSSSCG00000010632	ENSSSCG00000042777	0.0882664
ENSSSCG00000010632	ENSSSCG00000043103	0.0791641
ENSSSCG00000010632	ENSSSCG00000043646	0.0732448
ENSSSCG00000010632	ENSSSCG00000044028	0.0955706
ENSSSCG00000010632	ENSSSCG00000044281	0.0582113
ENSSSCG00000010632	ENSSSCG00000044375	0.0574936
ENSSSCG00000010632	ENSSSCG00000044408	0.0880976
ENSSSCG00000010632	ENSSSCG00000045146	0.0862482
ENSSSCG00000010632	ENSSSCG00000046837	0.0669887
ENSSSCG00000010632	ENSSSCG00000048430	0.055525
ENSSSCG00000010632	ENSSSCG00000049557	0.119201
ENSSSCG00000010632	ENSSSCG00000050714	0.118181
ENSSSCG00000010632	ENSSSCG00000050824	0.0533462
ENSSSCG00000010632	ENSSSCG00000051131	0.111818
ENSSSCG00000010725	ENSSSCG00000012157	0.0507073
ENSSSCG00000010725	ENSSSCG00000014851	0.056828
ENSSSCG00000010725	ENSSSCG00000031795	0.0552647
ENSSSCG00000010725	ENSSSCG00000034360	0.0568963
ENSSSCG00000010725	ENSSSCG00000038767	0.0644897
ENSSSCG00000010885	ENSSSCG00000014851	0.0521849
ENSSSCG00000010885	ENSSSCG00000031795	0.0514313
ENSSSCG00000010885	ENSSSCG00000034360	0.0607683
ENSSSCG00000010885	ENSSSCG00000038767	0.0609928
ENSSSCG00000010885	ENSSSCG00000044028	0.0535162
ENSSSCG00000010948	ENSSSCG00000011521	0.0600488
ENSSSCG00000010948	ENSSSCG00000011801	0.0873369
ENSSSCG00000010948	ENSSSCG00000012138	0.0936066
ENSSSCG00000010948	ENSSSCG00000012157	0.0924788
ENSSSCG00000010948	ENSSSCG00000012164	0.0585889
ENSSSCG00000010948	ENSSSCG00000012536	0.0854461
ENSSSCG00000010948	ENSSSCG00000013060	0.0688979
ENSSSCG00000010948	ENSSSCG00000013181	0.0928707
ENSSSCG00000010948	ENSSSCG00000013551	0.0798632
ENSSSCG00000010948	ENSSSCG00000013665	0.107386
ENSSSCG00000010948	ENSSSCG00000013933	0.064365
ENSSSCG00000010948	ENSSSCG00000013983	0.0739037
ENSSSCG00000010948	ENSSSCG00000014047	0.0692017
ENSSSCG00000010948	ENSSSCG00000014851	0.0992627
ENSSSCG00000010948	ENSSSCG00000014894	0.0834832
ENSSSCG00000010948	ENSSSCG00000015015	0.0656751
ENSSSCG00000010948	ENSSSCG00000015019	0.0503543
ENSSSCG00000010948	ENSSSCG00000015135	0.0508022
ENSSSCG00000010948	ENSSSCG00000015493	0.0790091
ENSSSCG00000010948	ENSSSCG00000016487	0.0704536
ENSSSCG00000010948	ENSSSCG00000016882	0.0567325
ENSSSCG00000010948	ENSSSCG00000017197	0.0594411
ENSSSCG00000010948	ENSSSCG00000017306	0.0680838
ENSSSCG00000010948	ENSSSCG00000018026	0.0649764
ENSSSCG00000010948	ENSSSCG00000021105	0.0635286
ENSSSCG00000010948	ENSSSCG00000021933	0.0509885
ENSSSCG00000010948	ENSSSCG00000022066	0.0839238
ENSSSCG00000010948	ENSSSCG00000022759	0.0949259
ENSSSCG00000010948	ENSSSCG00000023235	0.0685027
ENSSSCG00000010948	ENSSSCG00000026246	0.0543451
ENSSSCG00000010948	ENSSSCG00000026297	0.0628823
ENSSSCG00000010948	ENSSSCG00000027609	0.073451
ENSSSCG00000010948	ENSSSCG00000029558	0.088654
ENSSSCG00000010948	ENSSSCG00000029709	0.0583711
ENSSSCG00000010948	ENSSSCG00000029944	0.0974141
ENSSSCG00000010948	ENSSSCG00000031441	0.0677811
ENSSSCG00000010948	ENSSSCG00000031735	0.0566277
ENSSSCG00000010948	ENSSSCG00000033822	0.0861084
ENSSSCG00000010948	ENSSSCG00000034291	0.0598975
ENSSSCG00000010948	ENSSSCG00000034360	0.0805488
ENSSSCG00000010948	ENSSSCG00000035092	0.0695178
ENSSSCG00000010948	ENSSSCG00000036322	0.060639
ENSSSCG00000010948	ENSSSCG00000036436	0.0764883
ENSSSCG00000010948	ENSSSCG00000036572	0.0657985
ENSSSCG00000010948	ENSSSCG00000037547	0.101543
ENSSSCG00000010948	ENSSSCG00000038515	0.116309
ENSSSCG00000010948	ENSSSCG00000038767	0.0893973
ENSSSCG00000010948	ENSSSCG00000038848	0.0516656
ENSSSCG00000010948	ENSSSCG00000039089	0.0534181
ENSSSCG00000010948	ENSSSCG00000039163	0.0645531
ENSSSCG00000010948	ENSSSCG00000040769	0.0790545
ENSSSCG00000010948	ENSSSCG00000041370	0.0751263
ENSSSCG00000010948	ENSSSCG00000042247	0.0602126
ENSSSCG00000010948	ENSSSCG00000042383	0.0767285
ENSSSCG00000010948	ENSSSCG00000042551	0.0667463
ENSSSCG00000010948	ENSSSCG00000043103	0.101129
ENSSSCG00000010948	ENSSSCG00000043646	0.0573918
ENSSSCG00000010948	ENSSSCG00000044028	0.0519791
ENSSSCG00000010948	ENSSSCG00000044281	0.0595419
ENSSSCG00000010948	ENSSSCG00000049557	0.0547378
ENSSSCG00000010948	ENSSSCG00000050714	0.0696835
ENSSSCG00000010948	ENSSSCG00000050824	0.0743194
ENSSSCG00000011521	ENSSSCG00000012157	0.0746221
ENSSSCG00000011521	ENSSSCG00000014851	0.0729566
ENSSSCG00000011521	ENSSSCG00000015019	0.0607776
ENSSSCG00000011521	ENSSSCG00000016487	0.0557065
ENSSSCG00000011521	ENSSSCG00000017306	0.051647
ENSSSCG00000011521	ENSSSCG00000022066	0.0504526
ENSSSCG00000011521	ENSSSCG00000022759	0.0567107
ENSSSCG00000011521	ENSSSCG00000029558	0.0514226
ENSSSCG00000011521	ENSSSCG00000034360	0.0804647
ENSSSCG00000011521	ENSSSCG00000038767	0.0821456
ENSSSCG00000011521	ENSSSCG00000043103	0.0507225
ENSSSCG00000011801	ENSSSCG00000012138	0.089
ENSSSCG00000011801	ENSSSCG00000012157	0.116323
ENSSSCG00000011801	ENSSSCG00000012164	0.0527349
ENSSSCG00000011801	ENSSSCG00000012536	0.068881
ENSSSCG00000011801	ENSSSCG00000013060	0.0602216
ENSSSCG00000011801	ENSSSCG00000013181	0.0663935
ENSSSCG00000011801	ENSSSCG00000013551	0.0917033
ENSSSCG00000011801	ENSSSCG00000013665	0.0933358
ENSSSCG00000011801	ENSSSCG00000014851	0.127212
ENSSSCG00000011801	ENSSSCG00000014894	0.0691614
ENSSSCG00000011801	ENSSSCG00000016487	0.0561888
ENSSSCG00000011801	ENSSSCG00000017306	0.0677977
ENSSSCG00000011801	ENSSSCG00000017583	0.0566058
ENSSSCG00000011801	ENSSSCG00000021933	0.0572741
ENSSSCG00000011801	ENSSSCG00000022066	0.0547015
ENSSSCG00000011801	ENSSSCG00000022759	0.0707703
ENSSSCG00000011801	ENSSSCG00000023235	0.0628253
ENSSSCG00000011801	ENSSSCG00000026297	0.0701781
ENSSSCG00000011801	ENSSSCG00000029558	0.083432
ENSSSCG00000011801	ENSSSCG00000029709	0.0712162
ENSSSCG00000011801	ENSSSCG00000029944	0.0749559
ENSSSCG00000011801	ENSSSCG00000033822	0.0989334
ENSSSCG00000011801	ENSSSCG00000034360	0.104871
ENSSSCG00000011801	ENSSSCG00000036322	0.0615152
ENSSSCG00000011801	ENSSSCG00000037547	0.0731021
ENSSSCG00000011801	ENSSSCG00000038515	0.0904028
ENSSSCG00000011801	ENSSSCG00000038767	0.108407
ENSSSCG00000011801	ENSSSCG00000040031	0.0524146
ENSSSCG00000011801	ENSSSCG00000040769	0.0645828
ENSSSCG00000011801	ENSSSCG00000041370	0.093498
ENSSSCG00000011801	ENSSSCG00000042247	0.0520226
ENSSSCG00000011801	ENSSSCG00000042383	0.0738822
ENSSSCG00000011801	ENSSSCG00000043103	0.0725719
ENSSSCG00000011801	ENSSSCG00000045146	0.0647314
ENSSSCG00000011801	ENSSSCG00000049557	0.0625932
ENSSSCG00000011801	ENSSSCG00000050714	0.0706748
ENSSSCG00000011801	ENSSSCG00000051131	0.0636157
ENSSSCG00000012132	ENSSSCG00000012138	0.0534713
ENSSSCG00000012132	ENSSSCG00000012157	0.0698555
ENSSSCG00000012132	ENSSSCG00000012536	0.0510785
ENSSSCG00000012132	ENSSSCG00000013060	0.0532113
ENSSSCG00000012132	ENSSSCG00000013551	0.0548937
ENSSSCG00000012132	ENSSSCG00000014851	0.061976
ENSSSCG00000012132	ENSSSCG00000014894	0.0571567
ENSSSCG00000012132	ENSSSCG00000016487	0.0505354
ENSSSCG00000012132	ENSSSCG00000033822	0.0543424
ENSSSCG00000012132	ENSSSCG00000034360	0.0830336
ENSSSCG00000012132	ENSSSCG00000038767	0.0711754
ENSSSCG00000012132	ENSSSCG00000050714	0.0546237
ENSSSCG00000012138	ENSSSCG00000012157	0.158115
ENSSSCG00000012138	ENSSSCG00000012164	0.0947741
ENSSSCG00000012138	ENSSSCG00000012536	0.13132
ENSSSCG00000012138	ENSSSCG00000013060	0.106818
ENSSSCG00000012138	ENSSSCG00000013181	0.0543581
ENSSSCG00000012138	ENSSSCG00000013551	0.125583
ENSSSCG00000012138	ENSSSCG00000013665	0.160404
ENSSSCG00000012138	ENSSSCG00000013933	0.0697854
ENSSSCG00000012138	ENSSSCG00000014047	0.0575169
ENSSSCG00000012138	ENSSSCG00000014851	0.17401
ENSSSCG00000012138	ENSSSCG00000014894	0.1197
ENSSSCG00000012138	ENSSSCG00000014959	0.0625031
ENSSSCG00000012138	ENSSSCG00000015015	0.0668133
ENSSSCG00000012138	ENSSSCG00000015019	0.0531421
ENSSSCG00000012138	ENSSSCG00000015135	0.0892937
ENSSSCG00000012138	ENSSSCG00000015493	0.0508252
ENSSSCG00000012138	ENSSSCG00000016487	0.0973184
ENSSSCG00000012138	ENSSSCG00000016882	0.0591865
ENSSSCG00000012138	ENSSSCG00000017053	0.0564935
ENSSSCG00000012138	ENSSSCG00000017306	0.0669007
ENSSSCG00000012138	ENSSSCG00000017583	0.116145
ENSSSCG00000012138	ENSSSCG00000018026	0.0871321
ENSSSCG00000012138	ENSSSCG00000021105	0.0849676
ENSSSCG00000012138	ENSSSCG00000021933	0.0886386
ENSSSCG00000012138	ENSSSCG00000022066	0.0716387
ENSSSCG00000012138	ENSSSCG00000022759	0.103753
ENSSSCG00000012138	ENSSSCG00000023235	0.118249
ENSSSCG00000012138	ENSSSCG00000026297	0.103661
ENSSSCG00000012138	ENSSSCG00000026453	0.0541252
ENSSSCG00000012138	ENSSSCG00000027609	0.0557315
ENSSSCG00000012138	ENSSSCG00000029558	0.126744
ENSSSCG00000012138	ENSSSCG00000029709	0.104802
ENSSSCG00000012138	ENSSSCG00000029944	0.127134
ENSSSCG00000012138	ENSSSCG00000033822	0.167965
ENSSSCG00000012138	ENSSSCG00000034291	0.0916901
ENSSSCG00000012138	ENSSSCG00000034360	0.123469
ENSSSCG00000012138	ENSSSCG00000035092	0.0751366
ENSSSCG00000012138	ENSSSCG00000036322	0.0661371
ENSSSCG00000012138	ENSSSCG00000036436	0.0610576
ENSSSCG00000012138	ENSSSCG00000037547	0.0908838
ENSSSCG00000012138	ENSSSCG00000038515	0.13766
ENSSSCG00000012138	ENSSSCG00000038767	0.130461
ENSSSCG00000012138	ENSSSCG00000039163	0.0510393
ENSSSCG00000012138	ENSSSCG00000040031	0.0885286
ENSSSCG00000012138	ENSSSCG00000040769	0.105611
ENSSSCG00000012138	ENSSSCG00000041370	0.124585
ENSSSCG00000012138	ENSSSCG00000042247	0.101816
ENSSSCG00000012138	ENSSSCG00000042383	0.0711975
ENSSSCG00000012138	ENSSSCG00000042777	0.0529994
ENSSSCG00000012138	ENSSSCG00000043103	0.125382
ENSSSCG00000012138	ENSSSCG00000043646	0.0741846
ENSSSCG00000012138	ENSSSCG00000044028	0.0578152
ENSSSCG00000012138	ENSSSCG00000044281	0.0656692
ENSSSCG00000012138	ENSSSCG00000044375	0.0561807
ENSSSCG00000012138	ENSSSCG00000044408	0.0624308
ENSSSCG00000012138	ENSSSCG00000044762	0.0710325
ENSSSCG00000012138	ENSSSCG00000045146	0.105939
ENSSSCG00000012138	ENSSSCG00000046837	0.0812812
ENSSSCG00000012138	ENSSSCG00000049557	0.0959828
ENSSSCG00000012138	ENSSSCG00000050714	0.13863
ENSSSCG00000012138	ENSSSCG00000050824	0.0590274
ENSSSCG00000012138	ENSSSCG00000051131	0.128105
ENSSSCG00000012157	ENSSSCG00000012164	0.0929808
ENSSSCG00000012157	ENSSSCG00000012536	0.124477
ENSSSCG00000012157	ENSSSCG00000013060	0.118999
ENSSSCG00000012157	ENSSSCG00000013181	0.0837217
ENSSSCG00000012157	ENSSSCG00000013551	0.107649
ENSSSCG00000012157	ENSSSCG00000013665	0.141414
ENSSSCG00000012157	ENSSSCG00000013933	0.0726779
ENSSSCG00000012157	ENSSSCG00000013983	0.0514272
ENSSSCG00000012157	ENSSSCG00000014047	0.0529178
ENSSSCG00000012157	ENSSSCG00000014851	0.134025
ENSSSCG00000012157	ENSSSCG00000014894	0.134852
ENSSSCG00000012157	ENSSSCG00000014959	0.0660109
ENSSSCG00000012157	ENSSSCG00000015015	0.0743162
ENSSSCG00000012157	ENSSSCG00000015019	0.0508028
ENSSSCG00000012157	ENSSSCG00000015135	0.0920838
ENSSSCG00000012157	ENSSSCG00000015493	0.0643382
ENSSSCG00000012157	ENSSSCG00000016487	0.0891346
ENSSSCG00000012157	ENSSSCG00000016606	0.0650098
ENSSSCG00000012157	ENSSSCG00000016882	0.0751915
ENSSSCG00000012157	ENSSSCG00000017197	0.0501655
ENSSSCG00000012157	ENSSSCG00000017306	0.0724715
ENSSSCG00000012157	ENSSSCG00000017583	0.0656352
ENSSSCG00000012157	ENSSSCG00000018026	0.0782969
ENSSSCG00000012157	ENSSSCG00000021105	0.0674914
ENSSSCG00000012157	ENSSSCG00000021933	0.0815814
ENSSSCG00000012157	ENSSSCG00000022066	0.0669626
ENSSSCG00000012157	ENSSSCG00000022759	0.0928186
ENSSSCG00000012157	ENSSSCG00000023235	0.123578
ENSSSCG00000012157	ENSSSCG00000026246	0.0605369
ENSSSCG00000012157	ENSSSCG00000026297	0.122597
ENSSSCG00000012157	ENSSSCG00000026453	0.0576904
ENSSSCG00000012157	ENSSSCG00000027609	0.0685179
ENSSSCG00000012157	ENSSSCG00000029558	0.111449
ENSSSCG00000012157	ENSSSCG00000029709	0.0982301
ENSSSCG00000012157	ENSSSCG00000029944	0.12757
ENSSSCG00000012157	ENSSSCG00000030626	0.0762484
ENSSSCG00000012157	ENSSSCG00000031441	0.0649739
ENSSSCG00000012157	ENSSSCG00000031735	0.0525606
ENSSSCG00000012157	ENSSSCG00000033822	0.151082
ENSSSCG00000012157	ENSSSCG00000034291	0.102427
ENSSSCG00000012157	ENSSSCG00000034360	0.121791
ENSSSCG00000012157	ENSSSCG00000035092	0.0758718
ENSSSCG00000012157	ENSSSCG00000035739	0.0590777
ENSSSCG00000012157	ENSSSCG00000036322	0.111381
ENSSSCG00000012157	ENSSSCG00000036436	0.0650351
ENSSSCG00000012157	ENSSSCG00000036572	0.0682267
ENSSSCG00000012157	ENSSSCG00000037547	0.0975147
ENSSSCG00000012157	ENSSSCG00000038515	0.133394
ENSSSCG00000012157	ENSSSCG00000038767	0.123228
ENSSSCG00000012157	ENSSSCG00000038848	0.0510826
ENSSSCG00000012157	ENSSSCG00000039163	0.0629701
ENSSSCG00000012157	ENSSSCG00000040031	0.0755643
ENSSSCG00000012157	ENSSSCG00000040498	0.0571584
ENSSSCG00000012157	ENSSSCG00000040769	0.118611
ENSSSCG00000012157	ENSSSCG00000041370	0.137887
ENSSSCG00000012157	ENSSSCG00000042247	0.104302
ENSSSCG00000012157	ENSSSCG00000042383	0.075207
ENSSSCG00000012157	ENSSSCG00000042551	0.0805952
ENSSSCG00000012157	ENSSSCG00000042777	0.0643835
ENSSSCG00000012157	ENSSSCG00000043103	0.129289
ENSSSCG00000012157	ENSSSCG00000043646	0.112446
ENSSSCG00000012157	ENSSSCG00000044028	0.0804489
ENSSSCG00000012157	ENSSSCG00000044281	0.0784473
ENSSSCG00000012157	ENSSSCG00000044375	0.0955016
ENSSSCG00000012157	ENSSSCG00000044408	0.076918
ENSSSCG00000012157	ENSSSCG00000044762	0.0580168
ENSSSCG00000012157	ENSSSCG00000045146	0.0747012
ENSSSCG00000012157	ENSSSCG00000046837	0.0552311
ENSSSCG00000012157	ENSSSCG00000049557	0.0928141
ENSSSCG00000012157	ENSSSCG00000050714	0.128614
ENSSSCG00000012157	ENSSSCG00000050824	0.0917565
ENSSSCG00000012157	ENSSSCG00000051131	0.118025
ENSSSCG00000012164	ENSSSCG00000012536	0.0747694
ENSSSCG00000012164	ENSSSCG00000013060	0.0692954
ENSSSCG00000012164	ENSSSCG00000013551	0.0922872
ENSSSCG00000012164	ENSSSCG00000013665	0.0990128
ENSSSCG00000012164	ENSSSCG00000014851	0.112958
ENSSSCG00000012164	ENSSSCG00000014894	0.0652309
ENSSSCG00000012164	ENSSSCG00000014959	0.0650533
ENSSSCG00000012164	ENSSSCG00000015135	0.0580087
ENSSSCG00000012164	ENSSSCG00000016487	0.0860178
ENSSSCG00000012164	ENSSSCG00000017053	0.0559908
ENSSSCG00000012164	ENSSSCG00000017583	0.0656629
ENSSSCG00000012164	ENSSSCG00000021105	0.0563552
ENSSSCG00000012164	ENSSSCG00000022759	0.0749302
ENSSSCG00000012164	ENSSSCG00000023235	0.0786772
ENSSSCG00000012164	ENSSSCG00000026246	0.0502964
ENSSSCG00000012164	ENSSSCG00000026297	0.0610063
ENSSSCG00000012164	ENSSSCG00000027609	0.0501942
ENSSSCG00000012164	ENSSSCG00000029558	0.0725138
ENSSSCG00000012164	ENSSSCG00000029709	0.0853585
ENSSSCG00000012164	ENSSSCG00000029944	0.0665283
ENSSSCG00000012164	ENSSSCG00000033822	0.0871669
ENSSSCG00000012164	ENSSSCG00000034360	0.0811036
ENSSSCG00000012164	ENSSSCG00000037547	0.0637103
ENSSSCG00000012164	ENSSSCG00000038515	0.0809568
ENSSSCG00000012164	ENSSSCG00000038767	0.0947097
ENSSSCG00000012164	ENSSSCG00000040031	0.0581418
ENSSSCG00000012164	ENSSSCG00000040769	0.050211
ENSSSCG00000012164	ENSSSCG00000041370	0.0802512
ENSSSCG00000012164	ENSSSCG00000042247	0.0650989
ENSSSCG00000012164	ENSSSCG00000042383	0.0563828
ENSSSCG00000012164	ENSSSCG00000043103	0.0661518
ENSSSCG00000012164	ENSSSCG00000044281	0.0508773
ENSSSCG00000012164	ENSSSCG00000046837	0.0646496
ENSSSCG00000012164	ENSSSCG00000049557	0.0843678
ENSSSCG00000012164	ENSSSCG00000050714	0.0874581
ENSSSCG00000012164	ENSSSCG00000051131	0.0650701
ENSSSCG00000012536	ENSSSCG00000013060	0.0875313
ENSSSCG00000012536	ENSSSCG00000013551	0.0879334
ENSSSCG00000012536	ENSSSCG00000013665	0.120774
ENSSSCG00000012536	ENSSSCG00000013933	0.0715867
ENSSSCG00000012536	ENSSSCG00000014047	0.064583
ENSSSCG00000012536	ENSSSCG00000014851	0.134033
ENSSSCG00000012536	ENSSSCG00000014894	0.0968741
ENSSSCG00000012536	ENSSSCG00000014959	0.051673
ENSSSCG00000012536	ENSSSCG00000015015	0.0543649
ENSSSCG00000012536	ENSSSCG00000015019	0.0639872
ENSSSCG00000012536	ENSSSCG00000015135	0.0658076
ENSSSCG00000012536	ENSSSCG00000016487	0.0867441
ENSSSCG00000012536	ENSSSCG00000017053	0.051797
ENSSSCG00000012536	ENSSSCG00000017306	0.0510975
ENSSSCG00000012536	ENSSSCG00000017583	0.103427
ENSSSCG00000012536	ENSSSCG00000018026	0.0799109
ENSSSCG00000012536	ENSSSCG00000021105	0.0947967
ENSSSCG00000012536	ENSSSCG00000021933	0.072047
ENSSSCG00000012536	ENSSSCG00000022066	0.0916701
ENSSSCG00000012536	ENSSSCG00000022759	0.0992344
ENSSSCG00000012536	ENSSSCG00000023235	0.0867844
ENSSSCG00000012536	ENSSSCG00000026297	0.074424
ENSSSCG00000012536	ENSSSCG00000029558	0.100769
ENSSSCG00000012536	ENSSSCG00000029709	0.0753816
ENSSSCG00000012536	ENSSSCG00000029944	0.112653
ENSSSCG00000012536	ENSSSCG00000033822	0.131484
ENSSSCG00000012536	ENSSSCG00000034291	0.075441
ENSSSCG00000012536	ENSSSCG00000034360	0.0915327
ENSSSCG00000012536	ENSSSCG00000035092	0.0749604
ENSSSCG00000012536	ENSSSCG00000036436	0.0573825
ENSSSCG00000012536	ENSSSCG00000037309	0.0527488
ENSSSCG00000012536	ENSSSCG00000037547	0.065862
ENSSSCG00000012536	ENSSSCG00000038515	0.110114
ENSSSCG00000012536	ENSSSCG00000038767	0.103093
ENSSSCG00000012536	ENSSSCG00000039163	0.0505358
ENSSSCG00000012536	ENSSSCG00000040031	0.0848806
ENSSSCG00000012536	ENSSSCG00000040769	0.081086
ENSSSCG00000012536	ENSSSCG00000041370	0.089573
ENSSSCG00000012536	ENSSSCG00000042247	0.0817939
ENSSSCG00000012536	ENSSSCG00000042383	0.0657716
ENSSSCG00000012536	ENSSSCG00000043103	0.113928
ENSSSCG00000012536	ENSSSCG00000043646	0.0607403
ENSSSCG00000012536	ENSSSCG00000044281	0.0630906
ENSSSCG00000012536	ENSSSCG00000044762	0.0689558
ENSSSCG00000012536	ENSSSCG00000045146	0.0839579
ENSSSCG00000012536	ENSSSCG00000046837	0.0723962
ENSSSCG00000012536	ENSSSCG00000049557	0.0702533
ENSSSCG00000012536	ENSSSCG00000050714	0.100191
ENSSSCG00000012536	ENSSSCG00000051131	0.098449
ENSSSCG00000013060	ENSSSCG00000013551	0.0997648
ENSSSCG00000013060	ENSSSCG00000013665	0.110923
ENSSSCG00000013060	ENSSSCG00000013933	0.0551789
ENSSSCG00000013060	ENSSSCG00000014851	0.125299
ENSSSCG00000013060	ENSSSCG00000014894	0.086484
ENSSSCG00000013060	ENSSSCG00000014959	0.0504853
ENSSSCG00000013060	ENSSSCG00000015135	0.0709777
ENSSSCG00000013060	ENSSSCG00000016487	0.0857319
ENSSSCG00000013060	ENSSSCG00000017306	0.0506017
ENSSSCG00000013060	ENSSSCG00000017583	0.0675476
ENSSSCG00000013060	ENSSSCG00000021105	0.0559737
ENSSSCG00000013060	ENSSSCG00000022066	0.0560509
ENSSSCG00000013060	ENSSSCG00000022759	0.0718117
ENSSSCG00000013060	ENSSSCG00000023235	0.085169
ENSSSCG00000013060	ENSSSCG00000026297	0.0827153
ENSSSCG00000013060	ENSSSCG00000029558	0.0809687
ENSSSCG00000013060	ENSSSCG00000029709	0.0688188
ENSSSCG00000013060	ENSSSCG00000029944	0.0866009
ENSSSCG00000013060	ENSSSCG00000033822	0.0976768
ENSSSCG00000013060	ENSSSCG00000034291	0.0514203
ENSSSCG00000013060	ENSSSCG00000034360	0.112547
ENSSSCG00000013060	ENSSSCG00000037547	0.0584187
ENSSSCG00000013060	ENSSSCG00000038515	0.0875964
ENSSSCG00000013060	ENSSSCG00000038767	0.109585
ENSSSCG00000013060	ENSSSCG00000040031	0.0525288
ENSSSCG00000013060	ENSSSCG00000040769	0.0659256
ENSSSCG00000013060	ENSSSCG00000041370	0.079101
ENSSSCG00000013060	ENSSSCG00000042247	0.0595407
ENSSSCG00000013060	ENSSSCG00000042383	0.065448
ENSSSCG00000013060	ENSSSCG00000043103	0.0823466
ENSSSCG00000013060	ENSSSCG00000045146	0.0620825
ENSSSCG00000013060	ENSSSCG00000046837	0.0678009
ENSSSCG00000013060	ENSSSCG00000049557	0.0676994
ENSSSCG00000013060	ENSSSCG00000050714	0.102719
ENSSSCG00000013060	ENSSSCG00000051131	0.0868617
ENSSSCG00000013181	ENSSSCG00000013551	0.0843726
ENSSSCG00000013181	ENSSSCG00000013665	0.0885219
ENSSSCG00000013181	ENSSSCG00000014851	0.105013
ENSSSCG00000013181	ENSSSCG00000015493	0.0751099
ENSSSCG00000013181	ENSSSCG00000016487	0.0509517
ENSSSCG00000013181	ENSSSCG00000017306	0.0532554
ENSSSCG00000013181	ENSSSCG00000022066	0.0521226
ENSSSCG00000013181	ENSSSCG00000022759	0.0775424
ENSSSCG00000013181	ENSSSCG00000027609	0.0591772
ENSSSCG00000013181	ENSSSCG00000029558	0.0647913
ENSSSCG00000013181	ENSSSCG00000029709	0.059675
ENSSSCG00000013181	ENSSSCG00000033822	0.0589863
ENSSSCG00000013181	ENSSSCG00000034360	0.0716245
ENSSSCG00000013181	ENSSSCG00000037547	0.0942279
ENSSSCG00000013181	ENSSSCG00000038515	0.0946808
ENSSSCG00000013181	ENSSSCG00000038767	0.0852379
ENSSSCG00000013181	ENSSSCG00000041370	0.0590599
ENSSSCG00000013181	ENSSSCG00000042383	0.0611029
ENSSSCG00000013181	ENSSSCG00000043103	0.0539282
ENSSSCG00000013551	ENSSSCG00000013665	0.112131
ENSSSCG00000013551	ENSSSCG00000014851	0.112614
ENSSSCG00000013551	ENSSSCG00000014894	0.109108
ENSSSCG00000013551	ENSSSCG00000014959	0.0611077
ENSSSCG00000013551	ENSSSCG00000015015	0.0592795
ENSSSCG00000013551	ENSSSCG00000015135	0.095394
ENSSSCG00000013551	ENSSSCG00000016487	0.0772696
ENSSSCG00000013551	ENSSSCG00000016606	0.0662985
ENSSSCG00000013551	ENSSSCG00000017306	0.0712657
ENSSSCG00000013551	ENSSSCG00000017583	0.0618319
ENSSSCG00000013551	ENSSSCG00000018026	0.0656676
ENSSSCG00000013551	ENSSSCG00000021933	0.0734412
ENSSSCG00000013551	ENSSSCG00000022759	0.0593194
ENSSSCG00000013551	ENSSSCG00000023235	0.109912
ENSSSCG00000013551	ENSSSCG00000026246	0.0632597
ENSSSCG00000013551	ENSSSCG00000026297	0.106674
ENSSSCG00000013551	ENSSSCG00000026453	0.0622029
ENSSSCG00000013551	ENSSSCG00000029558	0.0941822
ENSSSCG00000013551	ENSSSCG00000029709	0.099003
ENSSSCG00000013551	ENSSSCG00000029944	0.0980734
ENSSSCG00000013551	ENSSSCG00000031795	0.0555141
ENSSSCG00000013551	ENSSSCG00000033822	0.130119
ENSSSCG00000013551	ENSSSCG00000034291	0.0796151
ENSSSCG00000013551	ENSSSCG00000034360	0.130719
ENSSSCG00000013551	ENSSSCG00000035092	0.0517065
ENSSSCG00000013551	ENSSSCG00000036322	0.083673
ENSSSCG00000013551	ENSSSCG00000037547	0.088174
ENSSSCG00000013551	ENSSSCG00000038515	0.0946113
ENSSSCG00000013551	ENSSSCG00000038767	0.122347
ENSSSCG00000013551	ENSSSCG00000040031	0.058247
ENSSSCG00000013551	ENSSSCG00000040769	0.083625
ENSSSCG00000013551	ENSSSCG00000041370	0.109687
ENSSSCG00000013551	ENSSSCG00000042247	0.0643814
ENSSSCG00000013551	ENSSSCG00000042383	0.0652162
ENSSSCG00000013551	ENSSSCG00000042551	0.0685541
ENSSSCG00000013551	ENSSSCG00000042777	0.0706903
ENSSSCG00000013551	ENSSSCG00000043103	0.0779347
ENSSSCG00000013551	ENSSSCG00000043646	0.073891
ENSSSCG00000013551	ENSSSCG00000044028	0.067925
ENSSSCG00000013551	ENSSSCG00000044375	0.0603828
ENSSSCG00000013551	ENSSSCG00000044408	0.0767447
ENSSSCG00000013551	ENSSSCG00000045146	0.0769499
ENSSSCG00000013551	ENSSSCG00000048430	0.0517868
ENSSSCG00000013551	ENSSSCG00000049557	0.100929
ENSSSCG00000013551	ENSSSCG00000050714	0.122748
ENSSSCG00000013551	ENSSSCG00000050824	0.0567158
ENSSSCG00000013551	ENSSSCG00000051131	0.0751713
ENSSSCG00000013665	ENSSSCG00000013933	0.0714587
ENSSSCG00000013665	ENSSSCG00000013983	0.0514701
ENSSSCG00000013665	ENSSSCG00000014047	0.053921
ENSSSCG00000013665	ENSSSCG00000014851	0.15304
ENSSSCG00000013665	ENSSSCG00000014894	0.114949
ENSSSCG00000013665	ENSSSCG00000014959	0.060859
ENSSSCG00000013665	ENSSSCG00000015015	0.0691627
ENSSSCG00000013665	ENSSSCG00000015135	0.103678
ENSSSCG00000013665	ENSSSCG00000015493	0.0604984
ENSSSCG00000013665	ENSSSCG00000016487	0.0907365
ENSSSCG00000013665	ENSSSCG00000016882	0.0626922
ENSSSCG00000013665	ENSSSCG00000017197	0.0552963
ENSSSCG00000013665	ENSSSCG00000017306	0.0668394
ENSSSCG00000013665	ENSSSCG00000017583	0.0734922
ENSSSCG00000013665	ENSSSCG00000018026	0.0835893
ENSSSCG00000013665	ENSSSCG00000021105	0.0569169
ENSSSCG00000013665	ENSSSCG00000021933	0.0754989
ENSSSCG00000013665	ENSSSCG00000022066	0.075236
ENSSSCG00000013665	ENSSSCG00000022759	0.0981667
ENSSSCG00000013665	ENSSSCG00000023235	0.109149
ENSSSCG00000013665	ENSSSCG00000026246	0.0705537
ENSSSCG00000013665	ENSSSCG00000026297	0.102129
ENSSSCG00000013665	ENSSSCG00000026453	0.0628898
ENSSSCG00000013665	ENSSSCG00000027609	0.0624707
ENSSSCG00000013665	ENSSSCG00000029558	0.100278
ENSSSCG00000013665	ENSSSCG00000029709	0.108006
ENSSSCG00000013665	ENSSSCG00000029944	0.124374
ENSSSCG00000013665	ENSSSCG00000030626	0.0653949
ENSSSCG00000013665	ENSSSCG00000031441	0.0527253
ENSSSCG00000013665	ENSSSCG00000033822	0.153255
ENSSSCG00000013665	ENSSSCG00000034291	0.104618
ENSSSCG00000013665	ENSSSCG00000034360	0.121143
ENSSSCG00000013665	ENSSSCG00000035092	0.0869299
ENSSSCG00000013665	ENSSSCG00000036322	0.0817233
ENSSSCG00000013665	ENSSSCG00000036436	0.0630948
ENSSSCG00000013665	ENSSSCG00000036572	0.057293
ENSSSCG00000013665	ENSSSCG00000037547	0.101286
ENSSSCG00000013665	ENSSSCG00000038515	0.129721
ENSSSCG00000013665	ENSSSCG00000038767	0.12416
ENSSSCG00000013665	ENSSSCG00000039163	0.0633626
ENSSSCG00000013665	ENSSSCG00000040031	0.0760706
ENSSSCG00000013665	ENSSSCG00000040769	0.123948
ENSSSCG00000013665	ENSSSCG00000041370	0.12548
ENSSSCG00000013665	ENSSSCG00000042247	0.102809
ENSSSCG00000013665	ENSSSCG00000042383	0.0668736
ENSSSCG00000013665	ENSSSCG00000042551	0.0724457
ENSSSCG00000013665	ENSSSCG00000042777	0.0668725
ENSSSCG00000013665	ENSSSCG00000043103	0.11108
ENSSSCG00000013665	ENSSSCG00000043646	0.0874639
ENSSSCG00000013665	ENSSSCG00000044028	0.0757698
ENSSSCG00000013665	ENSSSCG00000044281	0.0686364
ENSSSCG00000013665	ENSSSCG00000044375	0.0680588
ENSSSCG00000013665	ENSSSCG00000044408	0.0656903
ENSSSCG00000013665	ENSSSCG00000044762	0.0599176
ENSSSCG00000013665	ENSSSCG00000045146	0.0873594
ENSSSCG00000013665	ENSSSCG00000046837	0.0580141
ENSSSCG00000013665	ENSSSCG00000049557	0.0927535
ENSSSCG00000013665	ENSSSCG00000050714	0.116274
ENSSSCG00000013665	ENSSSCG00000050824	0.0712743
ENSSSCG00000013665	ENSSSCG00000051131	0.105621
ENSSSCG00000013933	ENSSSCG00000014047	0.0578425
ENSSSCG00000013933	ENSSSCG00000014851	0.0837756
ENSSSCG00000013933	ENSSSCG00000016487	0.05087
ENSSSCG00000013933	ENSSSCG00000017583	0.0542914
ENSSSCG00000013933	ENSSSCG00000021105	0.0658195
ENSSSCG00000013933	ENSSSCG00000022066	0.0951926
ENSSSCG00000013933	ENSSSCG00000022759	0.073244
ENSSSCG00000013933	ENSSSCG00000029558	0.0514383
ENSSSCG00000013933	ENSSSCG00000029944	0.0679553
ENSSSCG00000013933	ENSSSCG00000033822	0.0631061
ENSSSCG00000013933	ENSSSCG00000036436	0.0530805
ENSSSCG00000013933	ENSSSCG00000038515	0.0713661
ENSSSCG00000013933	ENSSSCG00000038767	0.0605418
ENSSSCG00000013933	ENSSSCG00000043103	0.0671086
ENSSSCG00000013933	ENSSSCG00000046837	0.0559679
ENSSSCG00000013933	ENSSSCG00000051131	0.0526536
ENSSSCG00000013983	ENSSSCG00000014047	0.0650788
ENSSSCG00000013983	ENSSSCG00000014851	0.0601272
ENSSSCG00000013983	ENSSSCG00000015493	0.0543567
ENSSSCG00000013983	ENSSSCG00000018026	0.0571538
ENSSSCG00000013983	ENSSSCG00000021105	0.0554463
ENSSSCG00000013983	ENSSSCG00000022066	0.0931289
ENSSSCG00000013983	ENSSSCG00000022759	0.0786838
ENSSSCG00000013983	ENSSSCG00000027609	0.0582927
ENSSSCG00000013983	ENSSSCG00000036436	0.0607574
ENSSSCG00000013983	ENSSSCG00000038515	0.06154
ENSSSCG00000013983	ENSSSCG00000043103	0.0517327
ENSSSCG00000014047	ENSSSCG00000014851	0.0587103
ENSSSCG00000014047	ENSSSCG00000015019	0.0543803
ENSSSCG00000014047	ENSSSCG00000016487	0.0524805
ENSSSCG00000014047	ENSSSCG00000018026	0.0548541
ENSSSCG00000014047	ENSSSCG00000021105	0.0535392
ENSSSCG00000014047	ENSSSCG00000022066	0.0940229
ENSSSCG00000014047	ENSSSCG00000022759	0.0689962
ENSSSCG00000014047	ENSSSCG00000029558	0.0529433
ENSSSCG00000014047	ENSSSCG00000029944	0.0656107
ENSSSCG00000014047	ENSSSCG00000035092	0.0505093
ENSSSCG00000014047	ENSSSCG00000036436	0.0677821
ENSSSCG00000014047	ENSSSCG00000038515	0.0609157
ENSSSCG00000014047	ENSSSCG00000038767	0.0505948
ENSSSCG00000014047	ENSSSCG00000043103	0.0674618
ENSSSCG00000014851	ENSSSCG00000014894	0.131069
ENSSSCG00000014851	ENSSSCG00000014959	0.0778509
ENSSSCG00000014851	ENSSSCG00000015015	0.0901112
ENSSSCG00000014851	ENSSSCG00000015019	0.0552138
ENSSSCG00000014851	ENSSSCG00000015135	0.09934
ENSSSCG00000014851	ENSSSCG00000015493	0.083067
ENSSSCG00000014851	ENSSSCG00000016487	0.0903552
ENSSSCG00000014851	ENSSSCG00000016606	0.0643532
ENSSSCG00000014851	ENSSSCG00000016882	0.0765347
ENSSSCG00000014851	ENSSSCG00000017053	0.051648
ENSSSCG00000014851	ENSSSCG00000017197	0.0669084
ENSSSCG00000014851	ENSSSCG00000017306	0.0734616
ENSSSCG00000014851	ENSSSCG00000017583	0.077623
ENSSSCG00000014851	ENSSSCG00000018026	0.0813967
ENSSSCG00000014851	ENSSSCG00000021105	0.0741798
ENSSSCG00000014851	ENSSSCG00000021933	0.0937692
ENSSSCG00000014851	ENSSSCG00000022066	0.0730294
ENSSSCG00000014851	ENSSSCG00000022759	0.104942
ENSSSCG00000014851	ENSSSCG00000023235	0.12962
ENSSSCG00000014851	ENSSSCG00000026211	0.052783
ENSSSCG00000014851	ENSSSCG00000026246	0.0814115
ENSSSCG00000014851	ENSSSCG00000026297	0.123537
ENSSSCG00000014851	ENSSSCG00000026453	0.0636727
ENSSSCG00000014851	ENSSSCG00000027609	0.0853143
ENSSSCG00000014851	ENSSSCG00000029558	0.121054
ENSSSCG00000014851	ENSSSCG00000029709	0.120547
ENSSSCG00000014851	ENSSSCG00000029944	0.134464
ENSSSCG00000014851	ENSSSCG00000030485	0.0516185
ENSSSCG00000014851	ENSSSCG00000030626	0.0712798
ENSSSCG00000014851	ENSSSCG00000031441	0.0664016
ENSSSCG00000014851	ENSSSCG00000031735	0.0657676
ENSSSCG00000014851	ENSSSCG00000031795	0.0593107
ENSSSCG00000014851	ENSSSCG00000033822	0.168018
ENSSSCG00000014851	ENSSSCG00000034291	0.107421
ENSSSCG00000014851	ENSSSCG00000034360	0.115328
ENSSSCG00000014851	ENSSSCG00000035092	0.0866463
ENSSSCG00000014851	ENSSSCG00000035739	0.0565611
ENSSSCG00000014851	ENSSSCG00000036322	0.110427
ENSSSCG00000014851	ENSSSCG00000036436	0.075846
ENSSSCG00000014851	ENSSSCG00000036572	0.0836572
ENSSSCG00000014851	ENSSSCG00000037309	0.0509237
ENSSSCG00000014851	ENSSSCG00000037547	0.116979
ENSSSCG00000014851	ENSSSCG00000038515	0.149159
ENSSSCG00000014851	ENSSSCG00000038767	0.126136
ENSSSCG00000014851	ENSSSCG00000038848	0.0525241
ENSSSCG00000014851	ENSSSCG00000039089	0.0503947
ENSSSCG00000014851	ENSSSCG00000039163	0.0761572
ENSSSCG00000014851	ENSSSCG00000040031	0.0889189
ENSSSCG00000014851	ENSSSCG00000040769	0.129657
ENSSSCG00000014851	ENSSSCG00000041370	0.160435
ENSSSCG00000014851	ENSSSCG00000042247	0.121607
ENSSSCG00000014851	ENSSSCG00000042383	0.0769705
ENSSSCG00000014851	ENSSSCG00000042551	0.0913133
ENSSSCG00000014851	ENSSSCG00000042777	0.0782505
ENSSSCG00000014851	ENSSSCG00000043103	0.134592
ENSSSCG00000014851	ENSSSCG00000043646	0.0993409
ENSSSCG00000014851	ENSSSCG00000044028	0.0974869
ENSSSCG00000014851	ENSSSCG00000044281	0.0845024
ENSSSCG00000014851	ENSSSCG00000044375	0.0824952
ENSSSCG00000014851	ENSSSCG00000044408	0.0783435
ENSSSCG00000014851	ENSSSCG00000044762	0.060631
ENSSSCG00000014851	ENSSSCG00000045146	0.0815783
ENSSSCG00000014851	ENSSSCG00000046837	0.0639111
ENSSSCG00000014851	ENSSSCG00000048430	0.0568216
ENSSSCG00000014851	ENSSSCG00000049557	0.110082
ENSSSCG00000014851	ENSSSCG00000050714	0.131038
ENSSSCG00000014851	ENSSSCG00000050824	0.0950152
ENSSSCG00000014851	ENSSSCG00000051131	0.124109
ENSSSCG00000014894	ENSSSCG00000014959	0.0533473
ENSSSCG00000014894	ENSSSCG00000015135	0.0746734
ENSSSCG00000014894	ENSSSCG00000016487	0.0932176
ENSSSCG00000014894	ENSSSCG00000017306	0.0718074
ENSSSCG00000014894	ENSSSCG00000017583	0.0690797
ENSSSCG00000014894	ENSSSCG00000018026	0.0809672
ENSSSCG00000014894	ENSSSCG00000021105	0.0590775
ENSSSCG00000014894	ENSSSCG00000021933	0.0721938
ENSSSCG00000014894	ENSSSCG00000022066	0.054862
ENSSSCG00000014894	ENSSSCG00000022759	0.0775582
ENSSSCG00000014894	ENSSSCG00000023235	0.084681
ENSSSCG00000014894	ENSSSCG00000026297	0.0840464
ENSSSCG00000014894	ENSSSCG00000029558	0.104815
ENSSSCG00000014894	ENSSSCG00000029709	0.0781992
ENSSSCG00000014894	ENSSSCG00000029944	0.09771
ENSSSCG00000014894	ENSSSCG00000033822	0.120858
[truncated: 4,411 more rows]
