# Supplementary material for: Key co-expressed genes correlated with blood serum parameters of pigs fed with different fatty acid profile diets
Source: Front Genet. 2024 Jul 3;15:1394971. doi: 10.3389/fgene.2024.1394971 (PMC11252010; doi:10.3389/fgene.2024.1394971)
Supplement: Supplementary file 7 [file Table7.XLS]

## Sheet: Plan1
Supplementary Table S7: Genes and interactions present in Greenyellow module
fromNode	fromNode	toNode	toNode	weight
ENSSSCG00000010299	ANXA7	ENSSSCG00000024484	DEGS1	0.212199
ENSSSCG00000014829	MRPL48	ENSSSCG00000024484	DEGS1	0.210915
ENSSSCG00000022222	MTX2	ENSSSCG00000024484	DEGS1	0.206663
ENSSSCG00000011494	PSMD6	ENSSSCG00000024484	DEGS1	0.206354
ENSSSCG00000013045	OTUB1	ENSSSCG00000024484	DEGS1	0.206171
ENSSSCG00000024484	DEGS1	ENSSSCG00000039882	HTRA2	0.204491
ENSSSCG00000017741	TEFM	ENSSSCG00000024484	DEGS1	0.203168
ENSSSCG00000024484	DEGS1	ENSSSCG00000042703	SNX1	0.202685
ENSSSCG00000024484	DEGS1	ENSSSCG00000033149	DDX47	0.202428
ENSSSCG00000010299	ANXA7	ENSSSCG00000011494	PSMD6	0.202372
ENSSSCG00000014298	PPP2CA	ENSSSCG00000025966	EIF4H	0.201594
ENSSSCG00000000891	LTA4H	ENSSSCG00000024484	DEGS1	0.2008
ENSSSCG00000000547	ENSSSCG00000000547	ENSSSCG00000014298	PPP2CA	0.200516
ENSSSCG00000000547	ENSSSCG00000000547	ENSSSCG00000009237	HPSE	0.200493
ENSSSCG00000010299	ANXA7	ENSSSCG00000013045	OTUB1	0.199813
ENSSSCG00000000547	ENSSSCG00000000547	ENSSSCG00000022222	MTX2	0.198915
ENSSSCG00000024484	DEGS1	ENSSSCG00000035771	MRPS22	0.198712
ENSSSCG00000000547	ENSSSCG00000000547	ENSSSCG00000005507	PSMD5	0.198693
ENSSSCG00000000547	ENSSSCG00000000547	ENSSSCG00000024484	DEGS1	0.198443
ENSSSCG00000024484	DEGS1	ENSSSCG00000037602	ENSSSCG00000037602	0.198332
ENSSSCG00000001960	EAPP	ENSSSCG00000024484	DEGS1	0.197964
ENSSSCG00000000547	ENSSSCG00000000547	ENSSSCG00000025966	EIF4H	0.197837
ENSSSCG00000007272	CHMP4B	ENSSSCG00000024484	DEGS1	0.19757
ENSSSCG00000017822	RPA1	ENSSSCG00000024484	DEGS1	0.197178
ENSSSCG00000009237	HPSE	ENSSSCG00000009532	POGLUT2	0.197054
ENSSSCG00000009532	POGLUT2	ENSSSCG00000025966	EIF4H	0.196555
ENSSSCG00000020696	HMGN4	ENSSSCG00000024484	DEGS1	0.196208
ENSSSCG00000000547	ENSSSCG00000000547	ENSSSCG00000009532	POGLUT2	0.196029
ENSSSCG00000017741	TEFM	ENSSSCG00000033149	DDX47	0.196004
ENSSSCG00000000547	ENSSSCG00000000547	ENSSSCG00000020696	HMGN4	0.195831
ENSSSCG00000013045	OTUB1	ENSSSCG00000017741	TEFM	0.195134
ENSSSCG00000001925	ADPGK	ENSSSCG00000024484	DEGS1	0.195002
ENSSSCG00000009237	HPSE	ENSSSCG00000014298	PPP2CA	0.195002
ENSSSCG00000011494	PSMD6	ENSSSCG00000013045	OTUB1	0.194882
ENSSSCG00000009237	HPSE	ENSSSCG00000025966	EIF4H	0.194665
ENSSSCG00000000547	ENSSSCG00000000547	ENSSSCG00000015943	GORASP2	0.194558
ENSSSCG00000014298	PPP2CA	ENSSSCG00000024484	DEGS1	0.194494
ENSSSCG00000000547	ENSSSCG00000000547	ENSSSCG00000042703	SNX1	0.19409
ENSSSCG00000013883	NIBAN3	ENSSSCG00000024484	DEGS1	0.193802
ENSSSCG00000013045	OTUB1	ENSSSCG00000033149	DDX47	0.193528
ENSSSCG00000010299	ANXA7	ENSSSCG00000013883	NIBAN3	0.193413
ENSSSCG00000014298	PPP2CA	ENSSSCG00000017741	TEFM	0.193243
ENSSSCG00000024484	DEGS1	ENSSSCG00000038423	GLA	0.193227
ENSSSCG00000002508	SETD3	ENSSSCG00000014298	PPP2CA	0.193216
ENSSSCG00000015648	EIF2D	ENSSSCG00000024484	DEGS1	0.193186
ENSSSCG00000013045	OTUB1	ENSSSCG00000014829	MRPL48	0.193034
ENSSSCG00000000547	ENSSSCG00000000547	ENSSSCG00000016827	BRIX1	0.192684
ENSSSCG00000014298	PPP2CA	ENSSSCG00000020696	HMGN4	0.192684
ENSSSCG00000000547	ENSSSCG00000000547	ENSSSCG00000002508	SETD3	0.192536
ENSSSCG00000009237	HPSE	ENSSSCG00000038429	ENSSSCG00000038429	0.192441
ENSSSCG00000021024	ENSSSCG00000021024	ENSSSCG00000024484	DEGS1	0.19217
ENSSSCG00000000547	ENSSSCG00000000547	ENSSSCG00000010299	ANXA7	0.192029
ENSSSCG00000008546	GPN1	ENSSSCG00000025966	EIF4H	0.192026
ENSSSCG00000017741	TEFM	ENSSSCG00000045512	ENSSSCG00000045512	0.191804
ENSSSCG00000009237	HPSE	ENSSSCG00000017741	TEFM	0.191747
ENSSSCG00000010345	GHITM	ENSSSCG00000014298	PPP2CA	0.191084
ENSSSCG00000005507	PSMD5	ENSSSCG00000025966	EIF4H	0.190845
ENSSSCG00000009237	HPSE	ENSSSCG00000015793	UFSP2	0.190594
ENSSSCG00000009237	HPSE	ENSSSCG00000033307	GNG4	0.190542
ENSSSCG00000008546	GPN1	ENSSSCG00000009237	HPSE	0.190409
ENSSSCG00000004103	PCMT1	ENSSSCG00000024484	DEGS1	0.190391
ENSSSCG00000013045	OTUB1	ENSSSCG00000013883	NIBAN3	0.190323
ENSSSCG00000000547	ENSSSCG00000000547	ENSSSCG00000033149	DDX47	0.189896
ENSSSCG00000009237	HPSE	ENSSSCG00000027432	NSUN3	0.189697
ENSSSCG00000024484	DEGS1	ENSSSCG00000032031	QARS1	0.189574
ENSSSCG00000000547	ENSSSCG00000000547	ENSSSCG00000006358	NDUFS2	0.189559
ENSSSCG00000000072	SLC25A17	ENSSSCG00000024484	DEGS1	0.189558
ENSSSCG00000007289	TRPC4AP	ENSSSCG00000025966	EIF4H	0.188937
ENSSSCG00000013883	NIBAN3	ENSSSCG00000033149	DDX47	0.188819
ENSSSCG00000000547	ENSSSCG00000000547	ENSSSCG00000008546	GPN1	0.188785
ENSSSCG00000016827	BRIX1	ENSSSCG00000024484	DEGS1	0.188674
ENSSSCG00000002508	SETD3	ENSSSCG00000025966	EIF4H	0.188623
ENSSSCG00000009237	HPSE	ENSSSCG00000033149	DDX47	0.188557
ENSSSCG00000024484	DEGS1	ENSSSCG00000038895	DCTN6	0.188547
ENSSSCG00000010299	ANXA7	ENSSSCG00000014829	MRPL48	0.188476
ENSSSCG00000000547	ENSSSCG00000000547	ENSSSCG00000017741	TEFM	0.18834
ENSSSCG00000009237	HPSE	ENSSSCG00000020696	HMGN4	0.188283
ENSSSCG00000000547	ENSSSCG00000000547	ENSSSCG00000021024	ENSSSCG00000021024	0.187913
ENSSSCG00000015943	GORASP2	ENSSSCG00000025966	EIF4H	0.18785
ENSSSCG00000009237	HPSE	ENSSSCG00000022222	MTX2	0.187809
ENSSSCG00000013883	NIBAN3	ENSSSCG00000017741	TEFM	0.187803
ENSSSCG00000008225	PTCD3	ENSSSCG00000025966	EIF4H	0.187719
ENSSSCG00000007494	CSTF1	ENSSSCG00000014298	PPP2CA	0.18771
ENSSSCG00000025966	EIF4H	ENSSSCG00000032498	IDH3A	0.18761
ENSSSCG00000006979	MSR1	ENSSSCG00000024484	DEGS1	0.187493
ENSSSCG00000000547	ENSSSCG00000000547	ENSSSCG00000007289	TRPC4AP	0.187435
ENSSSCG00000005507	PSMD5	ENSSSCG00000009237	HPSE	0.187294
ENSSSCG00000015943	GORASP2	ENSSSCG00000024484	DEGS1	0.187203
ENSSSCG00000002508	SETD3	ENSSSCG00000009237	HPSE	0.187197
ENSSSCG00000007272	CHMP4B	ENSSSCG00000013883	NIBAN3	0.187169
ENSSSCG00000014298	PPP2CA	ENSSSCG00000032498	IDH3A	0.187059
ENSSSCG00000010299	ANXA7	ENSSSCG00000042703	SNX1	0.186802
ENSSSCG00000014298	PPP2CA	ENSSSCG00000022222	MTX2	0.186694
ENSSSCG00000024484	DEGS1	ENSSSCG00000033307	GNG4	0.186632
ENSSSCG00000011494	PSMD6	ENSSSCG00000013883	NIBAN3	0.186616
ENSSSCG00000033149	DDX47	ENSSSCG00000045512	ENSSSCG00000045512	0.186521
ENSSSCG00000007272	CHMP4B	ENSSSCG00000013045	OTUB1	0.186506
ENSSSCG00000014298	PPP2CA	ENSSSCG00000033149	DDX47	0.186422
ENSSSCG00000023818	MRPS27	ENSSSCG00000024484	DEGS1	0.186022
ENSSSCG00000000547	ENSSSCG00000000547	ENSSSCG00000015793	UFSP2	0.185951
ENSSSCG00000014298	PPP2CA	ENSSSCG00000015793	UFSP2	0.18587
ENSSSCG00000005355	EXOSC3	ENSSSCG00000024484	DEGS1	0.18573
ENSSSCG00000032498	IDH3A	ENSSSCG00000045512	ENSSSCG00000045512	0.18537
ENSSSCG00000009237	HPSE	ENSSSCG00000042703	SNX1	0.185298
ENSSSCG00000000547	ENSSSCG00000000547	ENSSSCG00000010345	GHITM	0.185205
ENSSSCG00000014298	PPP2CA	ENSSSCG00000030798	FUS	0.185141
ENSSSCG00000010299	ANXA7	ENSSSCG00000039882	HTRA2	0.185114
ENSSSCG00000009237	HPSE	ENSSSCG00000015943	GORASP2	0.185079
ENSSSCG00000000547	ENSSSCG00000000547	ENSSSCG00000039882	HTRA2	0.185042
ENSSSCG00000025966	EIF4H	ENSSSCG00000033402	SARAF	0.185036
ENSSSCG00000014298	PPP2CA	ENSSSCG00000015826	ENSSSCG00000015826	0.185029
ENSSSCG00000000547	ENSSSCG00000000547	ENSSSCG00000007494	CSTF1	0.184957
ENSSSCG00000010299	ANXA7	ENSSSCG00000033149	DDX47	0.184947
ENSSSCG00000009237	HPSE	ENSSSCG00000016827	BRIX1	0.184928
ENSSSCG00000015305	GTPBP10	ENSSSCG00000024484	DEGS1	0.184837
ENSSSCG00000000547	ENSSSCG00000000547	ENSSSCG00000032031	QARS1	0.184773
ENSSSCG00000014298	PPP2CA	ENSSSCG00000031990	DIMT1	0.184769
ENSSSCG00000000547	ENSSSCG00000000547	ENSSSCG00000035771	MRPS22	0.184695
ENSSSCG00000025966	EIF4H	ENSSSCG00000032180	MCM7	0.184504
ENSSSCG00000004276	SMAP1	ENSSSCG00000024484	DEGS1	0.184446
ENSSSCG00000008353	DNAAF10	ENSSSCG00000025966	EIF4H	0.184363
ENSSSCG00000009237	HPSE	ENSSSCG00000032498	IDH3A	0.184335
ENSSSCG00000007272	CHMP4B	ENSSSCG00000010299	ANXA7	0.184263
ENSSSCG00000000547	ENSSSCG00000000547	ENSSSCG00000013062	MTA2	0.184215
ENSSSCG00000010299	ANXA7	ENSSSCG00000037602	ENSSSCG00000037602	0.184033
ENSSSCG00000020696	HMGN4	ENSSSCG00000025966	EIF4H	0.184021
ENSSSCG00000014298	PPP2CA	ENSSSCG00000045512	ENSSSCG00000045512	0.183978
ENSSSCG00000014298	PPP2CA	ENSSSCG00000033307	GNG4	0.183743
ENSSSCG00000022222	MTX2	ENSSSCG00000025966	EIF4H	0.183706
ENSSSCG00000031791	ARF4	ENSSSCG00000038429	ENSSSCG00000038429	0.183675
ENSSSCG00000014298	PPP2CA	ENSSSCG00000040816	NOL7	0.183664
ENSSSCG00000013062	MTA2	ENSSSCG00000024484	DEGS1	0.183643
ENSSSCG00000009237	HPSE	ENSSSCG00000024484	DEGS1	0.18363
ENSSSCG00000000998	RPP40	ENSSSCG00000038429	ENSSSCG00000038429	0.183552
ENSSSCG00000017741	TEFM	ENSSSCG00000025966	EIF4H	0.183533
ENSSSCG00000015793	UFSP2	ENSSSCG00000025966	EIF4H	0.183527
ENSSSCG00000010299	ANXA7	ENSSSCG00000014298	PPP2CA	0.183491
ENSSSCG00000015648	EIF2D	ENSSSCG00000017741	TEFM	0.183318
ENSSSCG00000013883	NIBAN3	ENSSSCG00000014829	MRPL48	0.1833
ENSSSCG00000000202	MCRS1	ENSSSCG00000024484	DEGS1	0.183255
ENSSSCG00000007289	TRPC4AP	ENSSSCG00000009237	HPSE	0.183241
ENSSSCG00000013062	MTA2	ENSSSCG00000014298	PPP2CA	0.182968
ENSSSCG00000009237	HPSE	ENSSSCG00000032031	QARS1	0.182963
ENSSSCG00000015826	ENSSSCG00000015826	ENSSSCG00000025966	EIF4H	0.182828
ENSSSCG00000024484	DEGS1	ENSSSCG00000029212	GDE1	0.182547
ENSSSCG00000014298	PPP2CA	ENSSSCG00000015943	GORASP2	0.182439
ENSSSCG00000009532	POGLUT2	ENSSSCG00000024484	DEGS1	0.182435
ENSSSCG00000000891	LTA4H	ENSSSCG00000010299	ANXA7	0.182434
ENSSSCG00000000891	LTA4H	ENSSSCG00000042703	SNX1	0.182299
ENSSSCG00000025966	EIF4H	ENSSSCG00000028465	ELAC2	0.182202
ENSSSCG00000025966	EIF4H	ENSSSCG00000033307	GNG4	0.18217
ENSSSCG00000000547	ENSSSCG00000000547	ENSSSCG00000033402	SARAF	0.182166
ENSSSCG00000024329	C12orf43	ENSSSCG00000024484	DEGS1	0.182073
ENSSSCG00000000547	ENSSSCG00000000547	ENSSSCG00000009492	GPR180	0.181987
ENSSSCG00000000547	ENSSSCG00000000547	ENSSSCG00000014829	MRPL48	0.181878
ENSSSCG00000009237	HPSE	ENSSSCG00000017822	RPA1	0.181867
ENSSSCG00000000547	ENSSSCG00000000547	ENSSSCG00000017822	RPA1	0.181856
ENSSSCG00000000547	ENSSSCG00000000547	ENSSSCG00000015305	GTPBP10	0.181814
ENSSSCG00000000547	ENSSSCG00000000547	ENSSSCG00000032498	IDH3A	0.181786
ENSSSCG00000020696	HMGN4	ENSSSCG00000033149	DDX47	0.181714
ENSSSCG00000024484	DEGS1	ENSSSCG00000031990	DIMT1	0.181672
ENSSSCG00000010345	GHITM	ENSSSCG00000025966	EIF4H	0.181657
ENSSSCG00000002508	SETD3	ENSSSCG00000024484	DEGS1	0.181575
ENSSSCG00000000547	ENSSSCG00000000547	ENSSSCG00000038466	EIF4E2	0.181563
ENSSSCG00000001960	EAPP	ENSSSCG00000010299	ANXA7	0.18155
ENSSSCG00000013883	NIBAN3	ENSSSCG00000035771	MRPS22	0.181512
ENSSSCG00000009237	HPSE	ENSSSCG00000032180	MCM7	0.181442
ENSSSCG00000000547	ENSSSCG00000000547	ENSSSCG00000008225	PTCD3	0.181343
ENSSSCG00000009237	HPSE	ENSSSCG00000015648	EIF2D	0.181296
ENSSSCG00000010299	ANXA7	ENSSSCG00000017741	TEFM	0.181291
ENSSSCG00000031791	ARF4	ENSSSCG00000045866	ENSSSCG00000045866	0.181289
ENSSSCG00000009532	POGLUT2	ENSSSCG00000014298	PPP2CA	0.181289
ENSSSCG00000013062	MTA2	ENSSSCG00000045512	ENSSSCG00000045512	0.181268
ENSSSCG00000006358	NDUFS2	ENSSSCG00000025966	EIF4H	0.181253
ENSSSCG00000008635	NOL10	ENSSSCG00000031510	POMK	0.181245
ENSSSCG00000001960	EAPP	ENSSSCG00000013883	NIBAN3	0.180982
ENSSSCG00000000547	ENSSSCG00000000547	ENSSSCG00000001960	EAPP	0.180875
ENSSSCG00000013045	OTUB1	ENSSSCG00000045512	ENSSSCG00000045512	0.180857
ENSSSCG00000025966	EIF4H	ENSSSCG00000038429	ENSSSCG00000038429	0.180855
ENSSSCG00000000547	ENSSSCG00000000547	ENSSSCG00000038423	GLA	0.180781
ENSSSCG00000004985	GEMIN2	ENSSSCG00000024484	DEGS1	0.180777
ENSSSCG00000000547	ENSSSCG00000000547	ENSSSCG00000033307	GNG4	0.180754
ENSSSCG00000000547	ENSSSCG00000000547	ENSSSCG00000033843	ETFRF1	0.180745
ENSSSCG00000004374	QRSL1	ENSSSCG00000025966	EIF4H	0.180709
ENSSSCG00000010299	ANXA7	ENSSSCG00000035771	MRPS22	0.180589
ENSSSCG00000024484	DEGS1	ENSSSCG00000030578	MRPL15	0.180454
ENSSSCG00000000891	LTA4H	ENSSSCG00000013045	OTUB1	0.180434
ENSSSCG00000009237	HPSE	ENSSSCG00000028355	ACTG1	0.180387
ENSSSCG00000014298	PPP2CA	ENSSSCG00000033843	ETFRF1	0.180334
ENSSSCG00000013630	DNM2	ENSSSCG00000025966	EIF4H	0.180314
ENSSSCG00000013883	NIBAN3	ENSSSCG00000042703	SNX1	0.180225
ENSSSCG00000000547	ENSSSCG00000000547	ENSSSCG00000015826	ENSSSCG00000015826	0.180223
ENSSSCG00000000547	ENSSSCG00000000547	ENSSSCG00000004103	PCMT1	0.180189
ENSSSCG00000007289	TRPC4AP	ENSSSCG00000009532	POGLUT2	0.180062
ENSSSCG00000013655	ICAM1	ENSSSCG00000024484	DEGS1	0.18003
ENSSSCG00000005507	PSMD5	ENSSSCG00000014298	PPP2CA	0.180013
ENSSSCG00000000998	RPP40	ENSSSCG00000032498	IDH3A	0.180002
ENSSSCG00000024484	DEGS1	ENSSSCG00000024655	PHB2	0.179946
ENSSSCG00000000462	RXYLT1	ENSSSCG00000009237	HPSE	0.179903
ENSSSCG00000005507	PSMD5	ENSSSCG00000024484	DEGS1	0.179891
ENSSSCG00000007919	ENSSSCG00000007919	ENSSSCG00000009237	HPSE	0.17985
ENSSSCG00000009052	ZNF330	ENSSSCG00000025966	EIF4H	0.179828
ENSSSCG00000000891	LTA4H	ENSSSCG00000009237	HPSE	0.179667
ENSSSCG00000000547	ENSSSCG00000000547	ENSSSCG00000031990	DIMT1	0.179621
ENSSSCG00000000891	LTA4H	ENSSSCG00000017741	TEFM	0.179526
ENSSSCG00000008546	GPN1	ENSSSCG00000014298	PPP2CA	0.179514
ENSSSCG00000009237	HPSE	ENSSSCG00000038466	EIF4E2	0.179479
ENSSSCG00000007272	CHMP4B	ENSSSCG00000033149	DDX47	0.179449
ENSSSCG00000009237	HPSE	ENSSSCG00000030798	FUS	0.179446
ENSSSCG00000002138	OSGEP	ENSSSCG00000024484	DEGS1	0.17942
ENSSSCG00000000891	LTA4H	ENSSSCG00000014829	MRPL48	0.179358
ENSSSCG00000000547	ENSSSCG00000000547	ENSSSCG00000013045	OTUB1	0.179338
ENSSSCG00000025966	EIF4H	ENSSSCG00000033843	ETFRF1	0.179245
ENSSSCG00000010802	UCHL5	ENSSSCG00000024484	DEGS1	0.179222
ENSSSCG00000000547	ENSSSCG00000000547	ENSSSCG00000011494	PSMD6	0.179178
ENSSSCG00000024484	DEGS1	ENSSSCG00000045512	ENSSSCG00000045512	0.179156
ENSSSCG00000014829	MRPL48	ENSSSCG00000039882	HTRA2	0.179058
ENSSSCG00000015793	UFSP2	ENSSSCG00000024484	DEGS1	0.179056
ENSSSCG00000007919	ENSSSCG00000007919	ENSSSCG00000025966	EIF4H	0.179044
ENSSSCG00000007289	TRPC4AP	ENSSSCG00000014298	PPP2CA	0.178996
ENSSSCG00000000891	LTA4H	ENSSSCG00000013883	NIBAN3	0.178967
ENSSSCG00000002042	OXA1L	ENSSSCG00000007289	TRPC4AP	0.178951
ENSSSCG00000011494	PSMD6	ENSSSCG00000014298	PPP2CA	0.178819
ENSSSCG00000008225	PTCD3	ENSSSCG00000009237	HPSE	0.178716
ENSSSCG00000020696	HMGN4	ENSSSCG00000045512	ENSSSCG00000045512	0.178712
ENSSSCG00000030183	GOSR2	ENSSSCG00000045512	ENSSSCG00000045512	0.178682
ENSSSCG00000010299	ANXA7	ENSSSCG00000022222	MTX2	0.178649
ENSSSCG00000033307	GNG4	ENSSSCG00000045512	ENSSSCG00000045512	0.178597
ENSSSCG00000007289	TRPC4AP	ENSSSCG00000008546	GPN1	0.178585
ENSSSCG00000000547	ENSSSCG00000000547	ENSSSCG00000001779	ZFAND6	0.178525
ENSSSCG00000000547	ENSSSCG00000000547	ENSSSCG00000011506	UBA3	0.178506
ENSSSCG00000024484	DEGS1	ENSSSCG00000027974	MRPL50	0.178346
ENSSSCG00000001960	EAPP	ENSSSCG00000013045	OTUB1	0.17808
ENSSSCG00000009237	HPSE	ENSSSCG00000030183	GOSR2	0.178075
ENSSSCG00000000547	ENSSSCG00000000547	ENSSSCG00000051205	P2RX4	0.178053
ENSSSCG00000009492	GPR180	ENSSSCG00000024484	DEGS1	0.178013
ENSSSCG00000031791	ARF4	ENSSSCG00000033307	GNG4	0.177996
ENSSSCG00000009237	HPSE	ENSSSCG00000010299	ANXA7	0.177947
ENSSSCG00000013045	OTUB1	ENSSSCG00000039882	HTRA2	0.177818
ENSSSCG00000009237	HPSE	ENSSSCG00000015826	ENSSSCG00000015826	0.177781
ENSSSCG00000025966	EIF4H	ENSSSCG00000033149	DDX47	0.177758
ENSSSCG00000011494	PSMD6	ENSSSCG00000014829	MRPL48	0.177756
ENSSSCG00000013883	NIBAN3	ENSSSCG00000017822	RPA1	0.177735
ENSSSCG00000009237	HPSE	ENSSSCG00000016134	FASTKD2	0.177713
ENSSSCG00000010299	ANXA7	ENSSSCG00000038423	GLA	0.17771
ENSSSCG00000008635	NOL10	ENSSSCG00000014298	PPP2CA	0.17766
ENSSSCG00000013045	OTUB1	ENSSSCG00000015648	EIF2D	0.177592
ENSSSCG00000015826	ENSSSCG00000015826	ENSSSCG00000024484	DEGS1	0.177562
ENSSSCG00000009237	HPSE	ENSSSCG00000015305	GTPBP10	0.177517
ENSSSCG00000000998	RPP40	ENSSSCG00000045866	ENSSSCG00000045866	0.1775
ENSSSCG00000013883	NIBAN3	ENSSSCG00000022222	MTX2	0.177476
ENSSSCG00000000547	ENSSSCG00000000547	ENSSSCG00000025060	ENSSSCG00000025060	0.177475
ENSSSCG00000009237	HPSE	ENSSSCG00000033402	SARAF	0.177419
ENSSSCG00000000998	RPP40	ENSSSCG00000033307	GNG4	0.177383
ENSSSCG00000017776	ERAL1	ENSSSCG00000024484	DEGS1	0.177347
ENSSSCG00000013883	NIBAN3	ENSSSCG00000037602	ENSSSCG00000037602	0.177288
ENSSSCG00000014298	PPP2CA	ENSSSCG00000028355	ACTG1	0.177284
ENSSSCG00000009372	MRPS31	ENSSSCG00000024484	DEGS1	0.17728
ENSSSCG00000013883	NIBAN3	ENSSSCG00000038423	GLA	0.177245
ENSSSCG00000000891	LTA4H	ENSSSCG00000033149	DDX47	0.177219
ENSSSCG00000000891	LTA4H	ENSSSCG00000011494	PSMD6	0.177208
ENSSSCG00000013045	OTUB1	ENSSSCG00000042703	SNX1	0.177163
ENSSSCG00000000547	ENSSSCG00000000547	ENSSSCG00000009052	ZNF330	0.177067
ENSSSCG00000024484	DEGS1	ENSSSCG00000040816	NOL7	0.177062
ENSSSCG00000009237	HPSE	ENSSSCG00000013062	MTA2	0.177061
ENSSSCG00000009237	HPSE	ENSSSCG00000013045	OTUB1	0.177056
ENSSSCG00000009237	HPSE	ENSSSCG00000028465	ELAC2	0.177047
ENSSSCG00000007272	CHMP4B	ENSSSCG00000017741	TEFM	0.177029
ENSSSCG00000024484	DEGS1	ENSSSCG00000038429	ENSSSCG00000038429	0.177015
ENSSSCG00000000547	ENSSSCG00000000547	ENSSSCG00000002042	OXA1L	0.176867
ENSSSCG00000014298	PPP2CA	ENSSSCG00000039798	SLC11A1	0.176784
ENSSSCG00000000547	ENSSSCG00000000547	ENSSSCG00000023818	MRPS27	0.176768
ENSSSCG00000006875	PLPPR4	ENSSSCG00000009237	HPSE	0.176763
ENSSSCG00000025966	EIF4H	ENSSSCG00000028355	ACTG1	0.176723
ENSSSCG00000000462	RXYLT1	ENSSSCG00000024484	DEGS1	0.176723
ENSSSCG00000024484	DEGS1	ENSSSCG00000035132	IDNK	0.176656
ENSSSCG00000025966	EIF4H	ENSSSCG00000030798	FUS	0.176623
ENSSSCG00000000547	ENSSSCG00000000547	ENSSSCG00000038429	ENSSSCG00000038429	0.176604
ENSSSCG00000009237	HPSE	ENSSSCG00000009492	GPR180	0.176564
ENSSSCG00000000891	LTA4H	ENSSSCG00000017822	RPA1	0.176538
ENSSSCG00000038429	ENSSSCG00000038429	ENSSSCG00000045512	ENSSSCG00000045512	0.176511
ENSSSCG00000006157	MSTO1	ENSSSCG00000009237	HPSE	0.176463
ENSSSCG00000000547	ENSSSCG00000000547	ENSSSCG00000000891	LTA4H	0.176422
ENSSSCG00000008353	DNAAF10	ENSSSCG00000009237	HPSE	0.176398
ENSSSCG00000004050	WTAP	ENSSSCG00000009237	HPSE	0.176396
ENSSSCG00000008635	NOL10	ENSSSCG00000045512	ENSSSCG00000045512	0.176301
ENSSSCG00000000547	ENSSSCG00000000547	ENSSSCG00000004374	QRSL1	0.176272
ENSSSCG00000015648	EIF2D	ENSSSCG00000045512	ENSSSCG00000045512	0.176264
ENSSSCG00000014298	PPP2CA	ENSSSCG00000021024	ENSSSCG00000021024	0.176258
ENSSSCG00000006875	PLPPR4	ENSSSCG00000031791	ARF4	0.176257
ENSSSCG00000013045	OTUB1	ENSSSCG00000035771	MRPS22	0.176155
ENSSSCG00000025966	EIF4H	ENSSSCG00000038466	EIF4E2	0.176115
ENSSSCG00000011444	NT5DC2	ENSSSCG00000024484	DEGS1	0.176095
ENSSSCG00000013883	NIBAN3	ENSSSCG00000039882	HTRA2	0.176083
ENSSSCG00000004050	WTAP	ENSSSCG00000024484	DEGS1	0.176004
ENSSSCG00000032266	SLC37A3	ENSSSCG00000038429	ENSSSCG00000038429	0.176002
ENSSSCG00000000998	RPP40	ENSSSCG00000017741	TEFM	0.175994
ENSSSCG00000033149	DDX47	ENSSSCG00000038466	EIF4E2	0.175975
ENSSSCG00000015202	ROBO3	ENSSSCG00000033149	DDX47	0.175899
ENSSSCG00000016827	BRIX1	ENSSSCG00000025966	EIF4H	0.175897
ENSSSCG00000000547	ENSSSCG00000000547	ENSSSCG00000028465	ELAC2	0.175886
ENSSSCG00000008635	NOL10	ENSSSCG00000033149	DDX47	0.175796
ENSSSCG00000004565	CA12	ENSSSCG00000009237	HPSE	0.175762
ENSSSCG00000024484	DEGS1	ENSSSCG00000038466	EIF4E2	0.175759
ENSSSCG00000014298	PPP2CA	ENSSSCG00000025900	SH3BP5L	0.175721
ENSSSCG00000009052	ZNF330	ENSSSCG00000009237	HPSE	0.175706
ENSSSCG00000024484	DEGS1	ENSSSCG00000028949	NUP35	0.175662
ENSSSCG00000010551	BLOC1S2	ENSSSCG00000024484	DEGS1	0.175608
ENSSSCG00000004537	TXNL1	ENSSSCG00000024484	DEGS1	0.175607
ENSSSCG00000001925	ADPGK	ENSSSCG00000013883	NIBAN3	0.175511
ENSSSCG00000016134	FASTKD2	ENSSSCG00000025966	EIF4H	0.175498
ENSSSCG00000000998	RPP40	ENSSSCG00000007919	ENSSSCG00000007919	0.17549
ENSSSCG00000006358	NDUFS2	ENSSSCG00000024484	DEGS1	0.175488
ENSSSCG00000000998	RPP40	ENSSSCG00000011489	ENSSSCG00000011489	0.175462
ENSSSCG00000000547	ENSSSCG00000000547	ENSSSCG00000001638	MRPS10	0.175386
ENSSSCG00000015648	EIF2D	ENSSSCG00000033149	DDX47	0.175361
ENSSSCG00000021024	ENSSSCG00000021024	ENSSSCG00000025966	EIF4H	0.17533
ENSSSCG00000024484	DEGS1	ENSSSCG00000027432	NSUN3	0.175316
ENSSSCG00000000547	ENSSSCG00000000547	ENSSSCG00000003843	PARS2	0.17518
ENSSSCG00000000547	ENSSSCG00000000547	ENSSSCG00000002138	OSGEP	0.175162
ENSSSCG00000000891	LTA4H	ENSSSCG00000010802	UCHL5	0.175128
ENSSSCG00000017741	TEFM	ENSSSCG00000032498	IDH3A	0.175119
ENSSSCG00000024484	DEGS1	ENSSSCG00000033843	ETFRF1	0.175079
ENSSSCG00000000891	LTA4H	ENSSSCG00000020696	HMGN4	0.175073
ENSSSCG00000015826	ENSSSCG00000015826	ENSSSCG00000017741	TEFM	0.174976
ENSSSCG00000006358	NDUFS2	ENSSSCG00000009237	HPSE	0.174968
ENSSSCG00000012318	MAGED1	ENSSSCG00000024484	DEGS1	0.174965
ENSSSCG00000009492	GPR180	ENSSSCG00000022222	MTX2	0.174955
ENSSSCG00000000547	ENSSSCG00000000547	ENSSSCG00000029212	GDE1	0.17492
ENSSSCG00000008635	NOL10	ENSSSCG00000017741	TEFM	0.174887
ENSSSCG00000013062	MTA2	ENSSSCG00000025966	EIF4H	0.174834
ENSSSCG00000009237	HPSE	ENSSSCG00000025060	ENSSSCG00000025060	0.174831
ENSSSCG00000014829	MRPL48	ENSSSCG00000033149	DDX47	0.17483
ENSSSCG00000009237	HPSE	ENSSSCG00000025248	PITPNA	0.174809
ENSSSCG00000016370	SEPTIN2	ENSSSCG00000024484	DEGS1	0.174803
ENSSSCG00000007289	TRPC4AP	ENSSSCG00000015943	GORASP2	0.174742
ENSSSCG00000009237	HPSE	ENSSSCG00000031791	ARF4	0.17472
ENSSSCG00000030183	GOSR2	ENSSSCG00000031791	ARF4	0.174678
ENSSSCG00000017741	TEFM	ENSSSCG00000020696	HMGN4	0.174652
ENSSSCG00000002138	OSGEP	ENSSSCG00000025966	EIF4H	0.174649
ENSSSCG00000015793	UFSP2	ENSSSCG00000033149	DDX47	0.174624
ENSSSCG00000000547	ENSSSCG00000000547	ENSSSCG00000009372	MRPS31	0.174616
ENSSSCG00000011494	PSMD6	ENSSSCG00000033149	DDX47	0.174609
ENSSSCG00000000547	ENSSSCG00000000547	ENSSSCG00000035132	IDNK	0.174609
ENSSSCG00000004565	CA12	ENSSSCG00000031791	ARF4	0.174588
ENSSSCG00000011494	PSMD6	ENSSSCG00000017741	TEFM	0.174576
ENSSSCG00000000547	ENSSSCG00000000547	ENSSSCG00000027432	NSUN3	0.174567
ENSSSCG00000000998	RPP40	ENSSSCG00000032180	MCM7	0.174549
ENSSSCG00000009492	GPR180	ENSSSCG00000025966	EIF4H	0.174538
ENSSSCG00000011042	RSU1	ENSSSCG00000024484	DEGS1	0.17451
ENSSSCG00000008635	NOL10	ENSSSCG00000009237	HPSE	0.174454
ENSSSCG00000027432	NSUN3	ENSSSCG00000031791	ARF4	0.174447
ENSSSCG00000038466	EIF4E2	ENSSSCG00000045512	ENSSSCG00000045512	0.17439
ENSSSCG00000008482	GEMIN6	ENSSSCG00000024484	DEGS1	0.174306
ENSSSCG00000015826	ENSSSCG00000015826	ENSSSCG00000032498	IDH3A	0.174271
ENSSSCG00000002138	OSGEP	ENSSSCG00000014298	PPP2CA	0.174258
ENSSSCG00000006157	MSTO1	ENSSSCG00000024484	DEGS1	0.174245
ENSSSCG00000013062	MTA2	ENSSSCG00000020696	HMGN4	0.174237
ENSSSCG00000010299	ANXA7	ENSSSCG00000023818	MRPS27	0.174233
ENSSSCG00000014298	PPP2CA	ENSSSCG00000033402	SARAF	0.174221
ENSSSCG00000006875	PLPPR4	ENSSSCG00000024484	DEGS1	0.17422
ENSSSCG00000014298	PPP2CA	ENSSSCG00000042703	SNX1	0.1742
ENSSSCG00000000547	ENSSSCG00000000547	ENSSSCG00000001925	ADPGK	0.174087
ENSSSCG00000014298	PPP2CA	ENSSSCG00000038466	EIF4E2	0.174052
ENSSSCG00000024484	DEGS1	ENSSSCG00000034290	MED6	0.174049
ENSSSCG00000000462	RXYLT1	ENSSSCG00000000547	ENSSSCG00000000547	0.174033
ENSSSCG00000005507	PSMD5	ENSSSCG00000009492	GPR180	0.173998
ENSSSCG00000002138	OSGEP	ENSSSCG00000013045	OTUB1	0.173951
ENSSSCG00000014298	PPP2CA	ENSSSCG00000038429	ENSSSCG00000038429	0.173941
ENSSSCG00000031990	DIMT1	ENSSSCG00000033149	DDX47	0.173924
ENSSSCG00000013045	OTUB1	ENSSSCG00000020696	HMGN4	0.173919
ENSSSCG00000009237	HPSE	ENSSSCG00000014829	MRPL48	0.17387
ENSSSCG00000008546	GPN1	ENSSSCG00000024484	DEGS1	0.173843
ENSSSCG00000010802	UCHL5	ENSSSCG00000017741	TEFM	0.173819
ENSSSCG00000017741	TEFM	ENSSSCG00000033307	GNG4	0.173799
ENSSSCG00000000547	ENSSSCG00000000547	ENSSSCG00000005355	EXOSC3	0.173755
ENSSSCG00000000998	RPP40	ENSSSCG00000008635	NOL10	0.173747
ENSSSCG00000004050	WTAP	ENSSSCG00000033149	DDX47	0.173682
ENSSSCG00000000998	RPP40	ENSSSCG00000006875	PLPPR4	0.173646
ENSSSCG00000011489	ENSSSCG00000011489	ENSSSCG00000031791	ARF4	0.173631
ENSSSCG00000007272	CHMP4B	ENSSSCG00000014829	MRPL48	0.173579
ENSSSCG00000000547	ENSSSCG00000000547	ENSSSCG00000045512	ENSSSCG00000045512	0.173569
ENSSSCG00000025966	EIF4H	ENSSSCG00000042703	SNX1	0.173532
ENSSSCG00000024484	DEGS1	ENSSSCG00000025966	EIF4H	0.173499
ENSSSCG00000000998	RPP40	ENSSSCG00000014298	PPP2CA	0.173457
ENSSSCG00000000998	RPP40	ENSSSCG00000043731	ENSSSCG00000043731	0.173446
ENSSSCG00000000998	RPP40	ENSSSCG00000013464	SPPL2B	0.173426
ENSSSCG00000014298	PPP2CA	ENSSSCG00000014905	TMEM126B	0.173414
ENSSSCG00000009237	HPSE	ENSSSCG00000038423	GLA	0.173407
ENSSSCG00000009237	HPSE	ENSSSCG00000017735	RHOT1	0.173405
ENSSSCG00000007289	TRPC4AP	ENSSSCG00000028465	ELAC2	0.173398
ENSSSCG00000010802	UCHL5	ENSSSCG00000020696	HMGN4	0.173394
ENSSSCG00000014298	PPP2CA	ENSSSCG00000032180	MCM7	0.17337
ENSSSCG00000000547	ENSSSCG00000000547	ENSSSCG00000028592	TM2D2	0.173319
ENSSSCG00000014298	PPP2CA	ENSSSCG00000034715	ENSSSCG00000034715	0.173302
ENSSSCG00000004065	TIAM2	ENSSSCG00000031791	ARF4	0.173258
ENSSSCG00000009237	HPSE	ENSSSCG00000035132	IDNK	0.173193
ENSSSCG00000003520	CDC42	ENSSSCG00000025966	EIF4H	0.173184
ENSSSCG00000000891	LTA4H	ENSSSCG00000035771	MRPS22	0.173155
ENSSSCG00000010802	UCHL5	ENSSSCG00000016498	MKRN1	0.173135
ENSSSCG00000009237	HPSE	ENSSSCG00000045512	ENSSSCG00000045512	0.173113
ENSSSCG00000000891	LTA4H	ENSSSCG00000039882	HTRA2	0.1731
ENSSSCG00000011763	MRPL47	ENSSSCG00000024484	DEGS1	0.173099
ENSSSCG00000000998	RPP40	ENSSSCG00000009237	HPSE	0.173083
ENSSSCG00000011494	PSMD6	ENSSSCG00000035771	MRPS22	0.17306
ENSSSCG00000014298	PPP2CA	ENSSSCG00000035771	MRPS22	0.173018
ENSSSCG00000031990	DIMT1	ENSSSCG00000045512	ENSSSCG00000045512	0.17301
ENSSSCG00000007289	TRPC4AP	ENSSSCG00000017741	TEFM	0.172993
ENSSSCG00000016498	MKRN1	ENSSSCG00000045512	ENSSSCG00000045512	0.172949
ENSSSCG00000031791	ARF4	ENSSSCG00000039309	YIPF5	0.172948
ENSSSCG00000000998	RPP40	ENSSSCG00000033149	DDX47	0.172922
ENSSSCG00000030578	MRPL15	ENSSSCG00000045512	ENSSSCG00000045512	0.172915
ENSSSCG00000000891	LTA4H	ENSSSCG00000022222	MTX2	0.172905
ENSSSCG00000015826	ENSSSCG00000015826	ENSSSCG00000045512	ENSSSCG00000045512	0.172875
ENSSSCG00000000547	ENSSSCG00000000547	ENSSSCG00000028355	ACTG1	0.17285
ENSSSCG00000015826	ENSSSCG00000015826	ENSSSCG00000032180	MCM7	0.172831
ENSSSCG00000010299	ANXA7	ENSSSCG00000015943	GORASP2	0.172812
ENSSSCG00000013045	OTUB1	ENSSSCG00000014298	PPP2CA	0.17278
ENSSSCG00000000998	RPP40	ENSSSCG00000038949	NALCN	0.172746
ENSSSCG00000006875	PLPPR4	ENSSSCG00000045512	ENSSSCG00000045512	0.172688
ENSSSCG00000009237	HPSE	ENSSSCG00000013883	NIBAN3	0.172646
ENSSSCG00000005507	PSMD5	ENSSSCG00000016827	BRIX1	0.172645
ENSSSCG00000031791	ARF4	ENSSSCG00000032031	QARS1	0.17259
ENSSSCG00000001925	ADPGK	ENSSSCG00000009237	HPSE	0.172566
ENSSSCG00000003843	PARS2	ENSSSCG00000025966	EIF4H	0.172557
ENSSSCG00000015305	GTPBP10	ENSSSCG00000025966	EIF4H	0.1725
ENSSSCG00000000547	ENSSSCG00000000547	ENSSSCG00000008353	DNAAF10	0.172497
ENSSSCG00000009237	HPSE	ENSSSCG00000021024	ENSSSCG00000021024	0.172476
ENSSSCG00000013883	NIBAN3	ENSSSCG00000038466	EIF4E2	0.172406
ENSSSCG00000032180	MCM7	ENSSSCG00000038429	ENSSSCG00000038429	0.172406
ENSSSCG00000007088	ENSSSCG00000007088	ENSSSCG00000024484	DEGS1	0.172404
ENSSSCG00000024484	DEGS1	ENSSSCG00000033402	SARAF	0.172403
ENSSSCG00000016498	MKRN1	ENSSSCG00000024484	DEGS1	0.172384
ENSSSCG00000015943	GORASP2	ENSSSCG00000022222	MTX2	0.172377
ENSSSCG00000000891	LTA4H	ENSSSCG00000015648	EIF2D	0.172349
ENSSSCG00000004103	PCMT1	ENSSSCG00000009237	HPSE	0.172348
ENSSSCG00000013315	EIF3M	ENSSSCG00000024484	DEGS1	0.172344
ENSSSCG00000000547	ENSSSCG00000000547	ENSSSCG00000013630	DNM2	0.172307
ENSSSCG00000007289	TRPC4AP	ENSSSCG00000010299	ANXA7	0.1723
ENSSSCG00000024484	DEGS1	ENSSSCG00000039798	SLC11A1	0.172298
ENSSSCG00000014298	PPP2CA	ENSSSCG00000029212	GDE1	0.172296
ENSSSCG00000004374	QRSL1	ENSSSCG00000009237	HPSE	0.172287
ENSSSCG00000000547	ENSSSCG00000000547	ENSSSCG00000004929	PARP16	0.17226
ENSSSCG00000009237	HPSE	ENSSSCG00000045866	ENSSSCG00000045866	0.172257
ENSSSCG00000022222	MTX2	ENSSSCG00000045512	ENSSSCG00000045512	0.172257
ENSSSCG00000013045	OTUB1	ENSSSCG00000038423	GLA	0.172251
ENSSSCG00000000547	ENSSSCG00000000547	ENSSSCG00000031791	ARF4	0.172241
ENSSSCG00000000547	ENSSSCG00000000547	ENSSSCG00000032180	MCM7	0.172203
ENSSSCG00000009237	HPSE	ENSSSCG00000039309	YIPF5	0.172188
ENSSSCG00000010802	UCHL5	ENSSSCG00000042703	SNX1	0.172162
ENSSSCG00000000547	ENSSSCG00000000547	ENSSSCG00000010802	UCHL5	0.172158
ENSSSCG00000032180	MCM7	ENSSSCG00000032498	IDH3A	0.172155
ENSSSCG00000016498	MKRN1	ENSSSCG00000017741	TEFM	0.172153
ENSSSCG00000002042	OXA1L	ENSSSCG00000014298	PPP2CA	0.172142
ENSSSCG00000013464	SPPL2B	ENSSSCG00000045512	ENSSSCG00000045512	0.172124
ENSSSCG00000013045	OTUB1	ENSSSCG00000030578	MRPL15	0.172117
ENSSSCG00000009237	HPSE	ENSSSCG00000033303	MBD4	0.172082
ENSSSCG00000000891	LTA4H	ENSSSCG00000001925	ADPGK	0.17206
ENSSSCG00000009237	HPSE	ENSSSCG00000015952	HAT1	0.17206
ENSSSCG00000000998	RPP40	ENSSSCG00000030798	FUS	0.17206
ENSSSCG00000007289	TRPC4AP	ENSSSCG00000024484	DEGS1	0.172005
ENSSSCG00000000547	ENSSSCG00000000547	ENSSSCG00000037602	ENSSSCG00000037602	0.171991
ENSSSCG00000013045	OTUB1	ENSSSCG00000017822	RPA1	0.17196
ENSSSCG00000010345	GHITM	ENSSSCG00000024484	DEGS1	0.171959
ENSSSCG00000014298	PPP2CA	ENSSSCG00000016827	BRIX1	0.171937
ENSSSCG00000001960	EAPP	ENSSSCG00000004103	PCMT1	0.171931
ENSSSCG00000004065	TIAM2	ENSSSCG00000009237	HPSE	0.17193
ENSSSCG00000000547	ENSSSCG00000000547	ENSSSCG00000016134	FASTKD2	0.171923
ENSSSCG00000014829	MRPL48	ENSSSCG00000017741	TEFM	0.17191
ENSSSCG00000015952	HAT1	ENSSSCG00000025966	EIF4H	0.17189
ENSSSCG00000000998	RPP40	ENSSSCG00000027432	NSUN3	0.171869
ENSSSCG00000014298	PPP2CA	ENSSSCG00000039882	HTRA2	0.171862
ENSSSCG00000007494	CSTF1	ENSSSCG00000024484	DEGS1	0.171827
ENSSSCG00000005355	EXOSC3	ENSSSCG00000009237	HPSE	0.17182
ENSSSCG00000032031	QARS1	ENSSSCG00000045512	ENSSSCG00000045512	0.171811
ENSSSCG00000000891	LTA4H	ENSSSCG00000006979	MSR1	0.171806
ENSSSCG00000013045	OTUB1	ENSSSCG00000031990	DIMT1	0.171745
ENSSSCG00000008635	NOL10	ENSSSCG00000013045	OTUB1	0.171649
ENSSSCG00000006358	NDUFS2	ENSSSCG00000014298	PPP2CA	0.1716
ENSSSCG00000013045	OTUB1	ENSSSCG00000022222	MTX2	0.171588
ENSSSCG00000015202	ROBO3	ENSSSCG00000017741	TEFM	0.171582
ENSSSCG00000006979	MSR1	ENSSSCG00000009237	HPSE	0.171561
ENSSSCG00000025966	EIF4H	ENSSSCG00000039309	YIPF5	0.1715
ENSSSCG00000024484	DEGS1	ENSSSCG00000037381	GET1	0.171488
ENSSSCG00000000998	RPP40	ENSSSCG00000004565	CA12	0.171482
ENSSSCG00000000547	ENSSSCG00000000547	ENSSSCG00000004985	GEMIN2	0.171463
ENSSSCG00000000547	ENSSSCG00000000547	ENSSSCG00000038362	ENSSSCG00000038362	0.171412
ENSSSCG00000025060	ENSSSCG00000025060	ENSSSCG00000025966	EIF4H	0.171369
ENSSSCG00000009492	GPR180	ENSSSCG00000015943	GORASP2	0.17136
ENSSSCG00000015793	UFSP2	ENSSSCG00000031791	ARF4	0.171331
ENSSSCG00000005507	PSMD5	ENSSSCG00000011506	UBA3	0.171323
ENSSSCG00000000998	RPP40	ENSSSCG00000025248	PITPNA	0.171312
ENSSSCG00000013045	OTUB1	ENSSSCG00000037602	ENSSSCG00000037602	0.171285
ENSSSCG00000010802	UCHL5	ENSSSCG00000022222	MTX2	0.171278
ENSSSCG00000000547	ENSSSCG00000000547	ENSSSCG00000008602	LAPTM4A	0.171241
ENSSSCG00000015826	ENSSSCG00000015826	ENSSSCG00000033149	DDX47	0.171227
ENSSSCG00000009237	HPSE	ENSSSCG00000013315	EIF3M	0.171223
ENSSSCG00000004103	PCMT1	ENSSSCG00000022222	MTX2	0.17121
ENSSSCG00000000998	RPP40	ENSSSCG00000025966	EIF4H	0.171179
ENSSSCG00000015943	GORASP2	ENSSSCG00000045512	ENSSSCG00000045512	0.171159
ENSSSCG00000014829	MRPL48	ENSSSCG00000045512	ENSSSCG00000045512	0.171147
ENSSSCG00000009237	HPSE	ENSSSCG00000033843	ETFRF1	0.171145
ENSSSCG00000009237	HPSE	ENSSSCG00000016370	SEPTIN2	0.171114
ENSSSCG00000025966	EIF4H	ENSSSCG00000030183	GOSR2	0.171099
ENSSSCG00000006261	TCEA1	ENSSSCG00000024484	DEGS1	0.171087
ENSSSCG00000025966	EIF4H	ENSSSCG00000035132	IDNK	0.171058
ENSSSCG00000000891	LTA4H	ENSSSCG00000016827	BRIX1	0.171042
ENSSSCG00000013464	SPPL2B	ENSSSCG00000045866	ENSSSCG00000045866	0.171036
ENSSSCG00000013883	NIBAN3	ENSSSCG00000015648	EIF2D	0.171018
ENSSSCG00000000998	RPP40	ENSSSCG00000004050	WTAP	0.170981
ENSSSCG00000009237	HPSE	ENSSSCG00000010802	UCHL5	0.170935
ENSSSCG00000009237	HPSE	ENSSSCG00000035771	MRPS22	0.170923
ENSSSCG00000003645	UTP11	ENSSSCG00000008635	NOL10	0.170915
ENSSSCG00000007289	TRPC4AP	ENSSSCG00000016134	FASTKD2	0.170872
ENSSSCG00000000998	RPP40	ENSSSCG00000030183	GOSR2	0.170824
ENSSSCG00000025966	EIF4H	ENSSSCG00000027432	NSUN3	0.17082
ENSSSCG00000000072	SLC25A17	ENSSSCG00000000547	ENSSSCG00000000547	0.170789
ENSSSCG00000008635	NOL10	ENSSSCG00000024484	DEGS1	0.170698
ENSSSCG00000009237	HPSE	ENSSSCG00000030578	MRPL15	0.170684
ENSSSCG00000004103	PCMT1	ENSSSCG00000038423	GLA	0.170679
ENSSSCG00000021652	LSM8	ENSSSCG00000025966	EIF4H	0.170677
ENSSSCG00000007289	TRPC4AP	ENSSSCG00000028592	TM2D2	0.170675
ENSSSCG00000032498	IDH3A	ENSSSCG00000033149	DDX47	0.170576
ENSSSCG00000016087	TYW5	ENSSSCG00000024484	DEGS1	0.170573
ENSSSCG00000013464	SPPL2B	ENSSSCG00000031791	ARF4	0.170557
ENSSSCG00000007289	TRPC4AP	ENSSSCG00000015793	UFSP2	0.170549
ENSSSCG00000004103	PCMT1	ENSSSCG00000010299	ANXA7	0.170536
ENSSSCG00000014905	TMEM126B	ENSSSCG00000025966	EIF4H	0.170532
ENSSSCG00000008167	CNOT11	ENSSSCG00000031791	ARF4	0.170519
ENSSSCG00000004050	WTAP	ENSSSCG00000008635	NOL10	0.17051
ENSSSCG00000024484	DEGS1	ENSSSCG00000032498	IDH3A	0.17051
ENSSSCG00000000547	ENSSSCG00000000547	ENSSSCG00000011048	SUV39H2	0.170489
ENSSSCG00000000547	ENSSSCG00000000547	ENSSSCG00000007088	ENSSSCG00000007088	0.170489
ENSSSCG00000007272	CHMP4B	ENSSSCG00000045512	ENSSSCG00000045512	0.170448
ENSSSCG00000000998	RPP40	ENSSSCG00000031510	POMK	0.17043
ENSSSCG00000000547	ENSSSCG00000000547	ENSSSCG00000033278	ATP6V1D	0.170428
ENSSSCG00000013883	NIBAN3	ENSSSCG00000020696	HMGN4	0.170413
ENSSSCG00000000547	0	ENSSSCG00000014905	TMEM126B	0.170393
ENSSSCG00000007494	CSTF1	ENSSSCG00000025966	EIF4H	0.1703
ENSSSCG00000014829	MRPL48	ENSSSCG00000017822	RPA1	0.170291
ENSSSCG00000008167	CNOT11	ENSSSCG00000009237	HPSE	0.170288
ENSSSCG00000025966	EIF4H	ENSSSCG00000051205	P2RX4	0.17024
ENSSSCG00000009532	POGLUT2	ENSSSCG00000032180	MCM7	0.170152
ENSSSCG00000007272	CHMP4B	ENSSSCG00000037602	ENSSSCG00000037602	0.170099
ENSSSCG00000025966	EIF4H	ENSSSCG00000032031	QARS1	0.170085
ENSSSCG00000009237	HPSE	ENSSSCG00000043731	ENSSSCG00000043731	0.170085
ENSSSCG00000007919	ENSSSCG00000007919	ENSSSCG00000024484	DEGS1	0.170074
ENSSSCG00000015202	ROBO3	ENSSSCG00000024484	DEGS1	0.170069
ENSSSCG00000010299	ANXA7	ENSSSCG00000031990	DIMT1	0.170067
ENSSSCG00000002508	SETD3	ENSSSCG00000045512	ENSSSCG00000045512	0.170044
ENSSSCG00000001779	ZFAND6	ENSSSCG00000009237	HPSE	0.170024
ENSSSCG00000010299	ANXA7	ENSSSCG00000045512	ENSSSCG00000045512	0.170017
ENSSSCG00000000998	RPP40	ENSSSCG00000045512	ENSSSCG00000045512	0.170015
ENSSSCG00000013045	OTUB1	ENSSSCG00000013062	MTA2	0.170006
ENSSSCG00000012318	MAGED1	ENSSSCG00000033149	DDX47	0.169984
ENSSSCG00000000998	RPP40	ENSSSCG00000033303	MBD4	0.169983
ENSSSCG00000002504	AK7	ENSSSCG00000009237	HPSE	0.169975
ENSSSCG00000010299	ANXA7	ENSSSCG00000017822	RPA1	0.169975
ENSSSCG00000000547	ENSSSCG00000000547	ENSSSCG00000015952	HAT1	0.169949
ENSSSCG00000000547	ENSSSCG00000000547	ENSSSCG00000030798	FUS	0.169946
ENSSSCG00000007494	CSTF1	ENSSSCG00000033149	DDX47	0.169934
ENSSSCG00000024484	DEGS1	ENSSSCG00000027516	CIR1	0.169916
ENSSSCG00000000072	SLC25A17	ENSSSCG00000004103	PCMT1	0.169904
ENSSSCG00000024484	DEGS1	ENSSSCG00000050204	ENSSSCG00000050204	0.169904
ENSSSCG00000024484	DEGS1	ENSSSCG00000025060	ENSSSCG00000025060	0.169903
ENSSSCG00000001779	ZFAND6	ENSSSCG00000025966	EIF4H	0.169902
ENSSSCG00000001960	EAPP	ENSSSCG00000033149	DDX47	0.169893
ENSSSCG00000000547	ENSSSCG00000000547	ENSSSCG00000011042	RSU1	0.16988
ENSSSCG00000007289	TRPC4AP	ENSSSCG00000042703	SNX1	0.169879
ENSSSCG00000002138	OSGEP	ENSSSCG00000017741	TEFM	0.169864
ENSSSCG00000010802	UCHL5	ENSSSCG00000014298	PPP2CA	0.16986
ENSSSCG00000014829	MRPL48	ENSSSCG00000037602	ENSSSCG00000037602	0.169827
ENSSSCG00000000547	ENSSSCG00000000547	ENSSSCG00000013883	NIBAN3	0.169786
ENSSSCG00000000891	LTA4H	ENSSSCG00000001960	EAPP	0.16976
ENSSSCG00000013464	SPPL2B	ENSSSCG00000024484	DEGS1	0.169744
ENSSSCG00000000547	ENSSSCG00000000547	ENSSSCG00000004537	TXNL1	0.169727
ENSSSCG00000031791	ARF4	ENSSSCG00000038466	EIF4E2	0.169722
ENSSSCG00000008602	LAPTM4A	ENSSSCG00000024484	DEGS1	0.169711
ENSSSCG00000013045	OTUB1	ENSSSCG00000015202	ROBO3	0.169707
ENSSSCG00000002138	OSGEP	ENSSSCG00000045512	ENSSSCG00000045512	0.169689
ENSSSCG00000006979	MSR1	ENSSSCG00000010802	UCHL5	0.169685
ENSSSCG00000025966	EIF4H	ENSSSCG00000031791	ARF4	0.169664
ENSSSCG00000000998	RPP40	ENSSSCG00000028355	ACTG1	0.169647
ENSSSCG00000017741	TEFM	ENSSSCG00000031990	DIMT1	0.169647
ENSSSCG00000009237	HPSE	ENSSSCG00000016498	MKRN1	0.169636
ENSSSCG00000009237	HPSE	ENSSSCG00000039882	HTRA2	0.169587
ENSSSCG00000020696	HMGN4	ENSSSCG00000032498	IDH3A	0.169579
ENSSSCG00000017741	TEFM	ENSSSCG00000034715	ENSSSCG00000034715	0.169543
ENSSSCG00000007919	ENSSSCG00000007919	ENSSSCG00000031791	ARF4	0.169538
ENSSSCG00000007919	ENSSSCG00000007919	ENSSSCG00000033307	GNG4	0.16951
ENSSSCG00000010802	UCHL5	ENSSSCG00000045512	ENSSSCG00000045512	0.169509
ENSSSCG00000013883	NIBAN3	ENSSSCG00000045512	ENSSSCG00000045512	0.169503
ENSSSCG00000010299	ANXA7	ENSSSCG00000025966	EIF4H	0.169488
ENSSSCG00000000998	RPP40	ENSSSCG00000020696	HMGN4	0.169455
ENSSSCG00000031791	ARF4	ENSSSCG00000033149	DDX47	0.169421
ENSSSCG00000000462	RXYLT1	ENSSSCG00000025966	EIF4H	0.169403
ENSSSCG00000020696	HMGN4	ENSSSCG00000031791	ARF4	0.1694
ENSSSCG00000009237	HPSE	ENSSSCG00000051205	P2RX4	0.169396
ENSSSCG00000012318	MAGED1	ENSSSCG00000032031	QARS1	0.169395
ENSSSCG00000010802	UCHL5	ENSSSCG00000017822	RPA1	0.169379
ENSSSCG00000009237	HPSE	ENSSSCG00000009372	MRPS31	0.169372
ENSSSCG00000000891	LTA4H	ENSSSCG00000037602	ENSSSCG00000037602	0.169343
ENSSSCG00000003645	UTP11	ENSSSCG00000004050	WTAP	0.16927
ENSSSCG00000004103	PCMT1	ENSSSCG00000021024	ENSSSCG00000021024	0.169252
ENSSSCG00000004103	PCMT1	ENSSSCG00000004537	TXNL1	0.169241
ENSSSCG00000004565	CA12	ENSSSCG00000032266	SLC37A3	0.169226
ENSSSCG00000000547	ENSSSCG00000000547	ENSSSCG00000030578	MRPL15	0.169225
ENSSSCG00000013062	MTA2	ENSSSCG00000033149	DDX47	0.169221
ENSSSCG00000017741	TEFM	ENSSSCG00000031791	ARF4	0.169128
ENSSSCG00000035771	MRPS22	ENSSSCG00000039882	HTRA2	0.169114
ENSSSCG00000017822	RPA1	ENSSSCG00000031791	ARF4	0.169079
ENSSSCG00000000547	ENSSSCG00000000547	ENSSSCG00000024655	PHB2	0.169079
ENSSSCG00000013045	OTUB1	ENSSSCG00000032031	QARS1	0.169062
ENSSSCG00000013232	ENSSSCG00000013232	ENSSSCG00000024484	DEGS1	0.16897
ENSSSCG00000010345	GHITM	ENSSSCG00000015943	GORASP2	0.168966
ENSSSCG00000014298	PPP2CA	ENSSSCG00000031510	POMK	0.168958
ENSSSCG00000013883	NIBAN3	ENSSSCG00000030578	MRPL15	0.16892
ENSSSCG00000010802	UCHL5	ENSSSCG00000013062	MTA2	0.16892
ENSSSCG00000014298	PPP2CA	ENSSSCG00000015202	ROBO3	0.16892
ENSSSCG00000000547	ENSSSCG00000000547	ENSSSCG00000007919	ENSSSCG00000007919	0.168904
ENSSSCG00000015793	UFSP2	ENSSSCG00000017741	TEFM	0.168899
ENSSSCG00000016370	SEPTIN2	ENSSSCG00000025966	EIF4H	0.168888
ENSSSCG00000001638	MRPS10	ENSSSCG00000025966	EIF4H	0.16886
ENSSSCG00000006358	NDUFS2	ENSSSCG00000007289	TRPC4AP	0.168847
ENSSSCG00000014298	PPP2CA	ENSSSCG00000030578	MRPL15	0.168839
ENSSSCG00000000547	ENSSSCG00000000547	ENSSSCG00000039309	YIPF5	0.16881
ENSSSCG00000000547	ENSSSCG00000000547	ENSSSCG00000017042	UBLCP1	0.168789
ENSSSCG00000004050	WTAP	ENSSSCG00000014298	PPP2CA	0.168779
ENSSSCG00000000547	ENSSSCG00000000547	ENSSSCG00000015648	EIF2D	0.168763
ENSSSCG00000008353	DNAAF10	ENSSSCG00000014298	PPP2CA	0.168711
ENSSSCG00000003645	UTP11	ENSSSCG00000031510	POMK	0.168678
ENSSSCG00000004374	QRSL1	ENSSSCG00000007289	TRPC4AP	0.168657
ENSSSCG00000002042	OXA1L	ENSSSCG00000025966	EIF4H	0.168653
ENSSSCG00000007272	CHMP4B	ENSSSCG00000011494	PSMD6	0.168587
ENSSSCG00000024484	DEGS1	ENSSSCG00000033180	PSMD10	0.168565
ENSSSCG00000000998	RPP40	ENSSSCG00000039798	SLC11A1	0.168549
ENSSSCG00000010802	UCHL5	ENSSSCG00000013045	OTUB1	0.168527
ENSSSCG00000012318	MAGED1	ENSSSCG00000013045	OTUB1	0.168527
ENSSSCG00000017741	TEFM	ENSSSCG00000038429	ENSSSCG00000038429	0.168526
ENSSSCG00000014372	IK	ENSSSCG00000045512	ENSSSCG00000045512	0.168512
ENSSSCG00000010860	PSEN2	ENSSSCG00000014298	PPP2CA	0.168506
ENSSSCG00000002042	OXA1L	ENSSSCG00000015943	GORASP2	0.168494
ENSSSCG00000007289	TRPC4AP	ENSSSCG00000015826	ENSSSCG00000015826	0.168476
ENSSSCG00000033149	DDX47	ENSSSCG00000033307	GNG4	0.16846
ENSSSCG00000006979	MSR1	ENSSSCG00000013883	NIBAN3	0.168456
ENSSSCG00000003843	PARS2	ENSSSCG00000009237	ENSSSCG00000009237	0.168419
ENSSSCG00000045512	ENSSSCG00000045512	ENSSSCG00000045866	ENSSSCG00000045866	0.168417
ENSSSCG00000009237	HPSE	ENSSSCG00000031990	DIMT1	0.168393
ENSSSCG00000025966	EIF4H	ENSSSCG00000031990	DIMT1	0.16829
ENSSSCG00000005507	PSMD5	ENSSSCG00000015943	GORASP2	0.168278
ENSSSCG00000009237	HPSE	ENSSSCG00000011042	RSU1	0.16826
ENSSSCG00000003645	UTP11	ENSSSCG00000015793	UFSP2	0.168188
ENSSSCG00000009237	HPSE	ENSSSCG00000013464	SPPL2B	0.168154
ENSSSCG00000016370	SEPTIN2	ENSSSCG00000017741	TEFM	0.168132
ENSSSCG00000004929	PARP16	ENSSSCG00000007289	TRPC4AP	0.168109
ENSSSCG00000010802	UCHL5	ENSSSCG00000015648	EIF2D	0.168107
ENSSSCG00000017741	TEFM	ENSSSCG00000038466	EIF4E2	0.168096
ENSSSCG00000004103	PCMT1	ENSSSCG00000035771	MRPS22	0.168095
ENSSSCG00000004929	PARP16	ENSSSCG00000024484	DEGS1	0.168074
ENSSSCG00000014298	PPP2CA	ENSSSCG00000016087	TYW5	0.168073
ENSSSCG00000001779	ZFAND6	ENSSSCG00000009492	GPR180	0.168053
ENSSSCG00000003843	PARS2	ENSSSCG00000024484	DEGS1	0.168053
ENSSSCG00000002042	OXA1L	ENSSSCG00000010299	ANXA7	0.168051
ENSSSCG00000003520	CDC42	ENSSSCG00000009237	HPSE	0.168032
ENSSSCG00000001638	MRPS10	ENSSSCG00000024484	DEGS1	0.168016
ENSSSCG00000009237	HPSE	ENSSSCG00000012318	MAGED1	0.167984
ENSSSCG00000005355	EXOSC3	ENSSSCG00000025966	EIF4H	0.167966
ENSSSCG00000013045	OTUB1	ENSSSCG00000023818	MRPS27	0.167964
ENSSSCG00000000072	SLC25A17	ENSSSCG00000013883	NIBAN3	0.167947
ENSSSCG00000033149	DDX47	ENSSSCG00000035771	MRPS22	0.167931
ENSSSCG00000030798	FUS	ENSSSCG00000033149	DDX47	0.167914
ENSSSCG00000015648	EIF2D	ENSSSCG00000016498	MKRN1	0.16791
ENSSSCG00000000547	ENSSSCG00000000547	ENSSSCG00000004050	WTAP	0.167895
ENSSSCG00000033149	DDX47	ENSSSCG00000042703	SNX1	0.167864
ENSSSCG00000006261	TCEA1	ENSSSCG00000013883	NIBAN3	0.167858
ENSSSCG00000007622	PTCD1	ENSSSCG00000024484	DEGS1	0.167848
ENSSSCG00000013883	NIBAN3	ENSSSCG00000032031	QARS1	0.167842
ENSSSCG00000007494	CSTF1	ENSSSCG00000009237	HPSE	0.167835
ENSSSCG00000000547	ENSSSCG00000000547	ENSSSCG00000013232	ENSSSCG00000013232	0.167814
ENSSSCG00000009532	POGLUT2	ENSSSCG00000010802	UCHL5	0.167745
ENSSSCG00000004103	PCMT1	ENSSSCG00000009492	GPR180	0.167691
ENSSSCG00000002138	OSGEP	ENSSSCG00000009237	HPSE	0.167667
ENSSSCG00000014829	MRPL48	ENSSSCG00000035771	MRPS22	0.167591
ENSSSCG00000005507	PSMD5	ENSSSCG00000007289	TRPC4AP	0.167583
ENSSSCG00000035771	MRPS22	ENSSSCG00000045512	ENSSSCG00000045512	0.167554
ENSSSCG00000032031	QARS1	ENSSSCG00000033149	DDX47	0.167549
ENSSSCG00000030798	FUS	ENSSSCG00000031791	ARF4	0.167548
ENSSSCG00000013883	NIBAN3	ENSSSCG00000014298	PPP2CA	0.167538
ENSSSCG00000000998	RPP40	ENSSSCG00000014372	IK	0.167536
ENSSSCG00000039798	SLC11A1	ENSSSCG00000045512	ENSSSCG00000045512	0.167496
ENSSSCG00000010802	UCHL5	ENSSSCG00000033149	DDX47	0.167475
ENSSSCG00000013883	NIBAN3	ENSSSCG00000015943	GORASP2	0.167453
ENSSSCG00000003520	CDC42	ENSSSCG00000008353	DNAAF10	0.167444
ENSSSCG00000005507	PSMD5	ENSSSCG00000042703	SNX1	0.167411
ENSSSCG00000000547	ENSSSCG00000000547	ENSSSCG00000016370	SEPTIN2	0.167404
ENSSSCG00000013883	NIBAN3	ENSSSCG00000031990	DIMT1	0.167377
ENSSSCG00000006157	MSTO1	ENSSSCG00000025966	EIF4H	0.167371
ENSSSCG00000010802	UCHL5	ENSSSCG00000032031	QARS1	0.167371
ENSSSCG00000001960	EAPP	ENSSSCG00000035771	MRPS22	0.167357
ENSSSCG00000005507	PSMD5	ENSSSCG00000010345	GHITM	0.167337
ENSSSCG00000000547	ENSSSCG00000000547	ENSSSCG00000007272	CHMP4B	0.167327
ENSSSCG00000000998	RPP40	ENSSSCG00000015131	GRIK4	0.167303
ENSSSCG00000017065	MRPL22	ENSSSCG00000024484	DEGS1	0.167289
ENSSSCG00000009237	HPSE	ENSSSCG00000031510	POMK	0.167287
ENSSSCG00000001925	ADPGK	ENSSSCG00000014298	PPP2CA	0.167285
ENSSSCG00000000891	LTA4H	ENSSSCG00000009532	POGLUT2	0.167261
ENSSSCG00000017822	RPA1	ENSSSCG00000045512	ENSSSCG00000045512	0.167242
ENSSSCG00000008635	NOL10	ENSSSCG00000032498	IDH3A	0.167213
ENSSSCG00000032180	MCM7	ENSSSCG00000033307	GNG4	0.167209
ENSSSCG00000002042	OXA1L	ENSSSCG00000009237	HPSE	0.167192
ENSSSCG00000004103	PCMT1	ENSSSCG00000039882	HTRA2	0.16719
ENSSSCG00000000547	ENSSSCG00000000547	ENSSSCG00000017776	ERAL1	0.167182
ENSSSCG00000000891	LTA4H	ENSSSCG00000013655	ICAM1	0.16716
ENSSSCG00000003520	CDC42	ENSSSCG00000005507	PSMD5	0.167136
ENSSSCG00000000547	ENSSSCG00000000547	ENSSSCG00000017735	RHOT1	0.167134
ENSSSCG00000009237	HPSE	ENSSSCG00000011494	PSMD6	0.167134
ENSSSCG00000005355	EXOSC3	ENSSSCG00000010802	UCHL5	0.167121
ENSSSCG00000035132	IDNK	ENSSSCG00000045512	ENSSSCG00000045512	0.16709
ENSSSCG00000013464	SPPL2B	ENSSSCG00000015648	EIF2D	0.167081
ENSSSCG00000013655	ICAM1	ENSSSCG00000013883	NIBAN3	0.167046
ENSSSCG00000007919	ENSSSCG00000007919	ENSSSCG00000038429	ENSSSCG00000038429	0.167022
ENSSSCG00000011494	PSMD6	ENSSSCG00000042703	SNX1	0.167019
ENSSSCG00000007289	TRPC4AP	ENSSSCG00000008225	PTCD3	0.167014
ENSSSCG00000022222	MTX2	ENSSSCG00000035771	MRPS22	0.167004
ENSSSCG00000013315	EIF3M	ENSSSCG00000031791	ARF4	0.166988
ENSSSCG00000006875	PLPPR4	ENSSSCG00000013464	SPPL2B	0.16695
ENSSSCG00000005507	PSMD5	ENSSSCG00000020696	HMGN4	0.166946
ENSSSCG00000007289	TRPC4AP	ENSSSCG00000010345	GHITM	0.166945
ENSSSCG00000000547	ENSSSCG00000000547	ENSSSCG00000040816	NOL7	0.166923
ENSSSCG00000022222	MTX2	ENSSSCG00000033149	DDX47	0.166923
ENSSSCG00000000891	LTA4H	ENSSSCG00000038423	GLA	0.166907
ENSSSCG00000002138	OSGEP	ENSSSCG00000007289	TRPC4AP	0.166876
ENSSSCG00000032266	SLC37A3	ENSSSCG00000032498	IDH3A	0.166814
ENSSSCG00000004103	PCMT1	ENSSSCG00000013883	NIBAN3	0.166794
ENSSSCG00000000547	ENSSSCG00000000547	ENSSSCG00000021652	LSM8	0.166764
ENSSSCG00000003645	UTP11	ENSSSCG00000009237	HPSE	0.166762
ENSSSCG00000014298	PPP2CA	ENSSSCG00000014829	MRPL48	0.166746
ENSSSCG00000004050	WTAP	ENSSSCG00000045512	ENSSSCG00000045512	0.166733
ENSSSCG00000010802	UCHL5	ENSSSCG00000013883	NIBAN3	0.166714
ENSSSCG00000009237	HPSE	ENSSSCG00000011489	ENSSSCG00000011489	0.166701
ENSSSCG00000009532	POGLUT2	ENSSSCG00000045512	ENSSSCG00000045512	0.166686
ENSSSCG00000034715	ENSSSCG00000034715	ENSSSCG00000045512	ENSSSCG00000045512	0.166668
ENSSSCG00000013464	SPPL2B	ENSSSCG00000038429	ENSSSCG00000038429	0.166655
ENSSSCG00000013883	NIBAN3	ENSSSCG00000038895	DCTN6	0.166648
ENSSSCG00000030578	MRPL15	ENSSSCG00000031791	ARF4	0.166643
ENSSSCG00000004537	TXNL1	ENSSSCG00000009237	HPSE	0.166643
ENSSSCG00000007919	ENSSSCG00000007919	ENSSSCG00000032180	MCM7	0.166632
ENSSSCG00000002042	OXA1L	ENSSSCG00000033149	DDX47	0.166622
ENSSSCG00000007088	ENSSSCG00000007088	ENSSSCG00000009492	GPR180	0.166607
ENSSSCG00000004050	WTAP	ENSSSCG00000020696	HMGN4	0.16657
ENSSSCG00000008546	GPN1	ENSSSCG00000015943	GORASP2	0.166563
ENSSSCG00000000891	LTA4H	ENSSSCG00000014298	PPP2CA	0.166557
ENSSSCG00000000547	ENSSSCG00000000547	ENSSSCG00000030183	GOSR2	0.166537
ENSSSCG00000015943	GORASP2	ENSSSCG00000031990	DIMT1	0.166529
ENSSSCG00000030578	MRPL15	ENSSSCG00000033149	DDX47	0.166528
ENSSSCG00000003520	CDC42	ENSSSCG00000014298	PPP2CA	0.166494
ENSSSCG00000013045	OTUB1	ENSSSCG00000035132	IDNK	0.166494
ENSSSCG00000033307	GNG4	ENSSSCG00000038429	ENSSSCG00000038429	0.16647
ENSSSCG00000008546	GPN1	ENSSSCG00000031791	ARF4	0.166441
ENSSSCG00000005507	PSMD5	ENSSSCG00000008546	GPN1	0.166439
ENSSSCG00000017741	TEFM	ENSSSCG00000017822	RPA1	0.166433
ENSSSCG00000009237	HPSE	ENSSSCG00000013630	DNM2	0.166419
ENSSSCG00000000891	LTA4H	ENSSSCG00000045512	ENSSSCG00000045512	0.166367
ENSSSCG00000017822	RPA1	ENSSSCG00000025966	EIF4H	0.166348
ENSSSCG00000013062	MTA2	ENSSSCG00000031990	DIMT1	0.166344
ENSSSCG00000032498	IDH3A	ENSSSCG00000034715	ENSSSCG00000034715	0.166342
ENSSSCG00000024484	DEGS1	ENSSSCG00000030183	GOSR2	0.16632
ENSSSCG00000013883	NIBAN3	ENSSSCG00000021024	ENSSSCG00000021024	0.166309
ENSSSCG00000002504	AK7	ENSSSCG00000031791	ARF4	0.166292
ENSSSCG00000017741	TEFM	ENSSSCG00000037602	ENSSSCG00000037602	0.166285
ENSSSCG00000025966	EIF4H	ENSSSCG00000045512	ENSSSCG00000045512	0.16628
ENSSSCG00000002508	SETD3	ENSSSCG00000013062	MTA2	0.166271
ENSSSCG00000013045	OTUB1	ENSSSCG00000015826	ENSSSCG00000015826	0.166251
ENSSSCG00000001925	ADPGK	ENSSSCG00000004103	PCMT1	0.166248
ENSSSCG00000011494	PSMD6	ENSSSCG00000039882	HTRA2	0.166242
ENSSSCG00000025966	EIF4H	ENSSSCG00000039882	HTRA2	0.16624
ENSSSCG00000010860	PSEN2	ENSSSCG00000025966	EIF4H	0.166195
ENSSSCG00000010299	ANXA7	ENSSSCG00000020696	HMGN4	0.166135
ENSSSCG00000013464	SPPL2B	ENSSSCG00000017741	TEFM	0.166121
ENSSSCG00000014298	PPP2CA	ENSSSCG00000030183	GOSR2	0.166113
ENSSSCG00000001925	ADPGK	ENSSSCG00000038895	DCTN6	0.166093
ENSSSCG00000031791	ARF4	ENSSSCG00000032498	IDH3A	0.16609
ENSSSCG00000002138	OSGEP	ENSSSCG00000016370	SEPTIN2	0.166084
ENSSSCG00000003645	UTP11	ENSSSCG00000025248	PITPNA	0.166082
ENSSSCG00000005383	ALG2	ENSSSCG00000014298	PPP2CA	0.166061
ENSSSCG00000000462	RXYLT1	ENSSSCG00000000998	RPP40	0.166059
ENSSSCG00000002508	SETD3	ENSSSCG00000005507	PSMD5	0.166043
ENSSSCG00000000072	SLC25A17	ENSSSCG00000013045	OTUB1	0.16602
ENSSSCG00000010299	ANXA7	ENSSSCG00000010802	UCHL5	0.165992
ENSSSCG00000000891	LTA4H	ENSSSCG00000005355	EXOSC3	0.16599
ENSSSCG00000012318	MAGED1	ENSSSCG00000017741	TEFM	0.165973
ENSSSCG00000004103	PCMT1	ENSSSCG00000025966	EIF4H	0.165972
ENSSSCG00000008546	GPN1	ENSSSCG00000016134	FASTKD2	0.165958
ENSSSCG00000002138	OSGEP	ENSSSCG00000033149	DDX47	0.165948
ENSSSCG00000017741	TEFM	ENSSSCG00000035132	IDNK	0.165939
ENSSSCG00000007919	ENSSSCG00000007919	ENSSSCG00000045512	ENSSSCG00000045512	0.165926
ENSSSCG00000009237	HPSE	ENSSSCG00000028592	TM2D2	0.16591
ENSSSCG00000014298	PPP2CA	ENSSSCG00000033180	PSMD10	0.165887
ENSSSCG00000008353	DNAAF10	ENSSSCG00000032180	MCM7	0.16586
ENSSSCG00000004929	PARP16	ENSSSCG00000009237	HPSE	0.165851
ENSSSCG00000017822	RPA1	ENSSSCG00000042703	SNX1	0.165841
ENSSSCG00000010802	UCHL5	ENSSSCG00000033307	GNG4	0.16584
ENSSSCG00000033149	DDX47	ENSSSCG00000035132	IDNK	0.165822
ENSSSCG00000013062	MTA2	ENSSSCG00000032498	IDH3A	0.165788
ENSSSCG00000014829	MRPL48	ENSSSCG00000038423	GLA	0.165775
ENSSSCG00000032498	IDH3A	ENSSSCG00000038429	ENSSSCG00000038429	0.165771
ENSSSCG00000017822	RPA1	ENSSSCG00000039882	HTRA2	0.165705
ENSSSCG00000031791	ARF4	ENSSSCG00000032180	MCM7	0.165671
ENSSSCG00000009747	STX2	ENSSSCG00000031791	ARF4	0.165647
ENSSSCG00000003983	SMAP2	ENSSSCG00000032498	IDH3A	0.165579
ENSSSCG00000002508	SETD3	ENSSSCG00000007289	TRPC4AP	0.165569
ENSSSCG00000021718	METTL17	ENSSSCG00000045512	ENSSSCG00000045512	0.165556
ENSSSCG00000002042	OXA1L	ENSSSCG00000024484	DEGS1	0.165542
ENSSSCG00000014298	PPP2CA	ENSSSCG00000016370	SEPTIN2	0.16552
ENSSSCG00000013045	OTUB1	ENSSSCG00000015943	GORASP2	0.165512
ENSSSCG00000035771	MRPS22	ENSSSCG00000042703	SNX1	0.165507
ENSSSCG00000010802	UCHL5	ENSSSCG00000035771	MRPS22	0.165492
ENSSSCG00000000364	SARNP	ENSSSCG00000009237	HPSE	0.165468
ENSSSCG00000000891	LTA4H	ENSSSCG00000004103	PCMT1	0.165446
ENSSSCG00000025966	EIF4H	ENSSSCG00000028592	TM2D2	0.165417
ENSSSCG00000004050	WTAP	ENSSSCG00000017741	TEFM	0.165413
ENSSSCG00000012318	MAGED1	ENSSSCG00000014829	MRPL48	0.165408
ENSSSCG00000000891	LTA4H	ENSSSCG00000033307	GNG4	0.165406
ENSSSCG00000013062	MTA2	ENSSSCG00000017741	TEFM	0.165402
ENSSSCG00000007494	CSTF1	ENSSSCG00000013062	MTA2	0.165358
ENSSSCG00000009237	HPSE	ENSSSCG00000037602	ENSSSCG00000037602	0.165343
ENSSSCG00000005507	PSMD5	ENSSSCG00000022222	MTX2	0.165342
ENSSSCG00000033149	DDX47	ENSSSCG00000038429	#N/A	0.165325
ENSSSCG00000000998	RPP40	ENSSSCG00000015648	EIF2D	0.165293
ENSSSCG00000008635	NOL10	ENSSSCG00000025966	EIF4H	0.165256
ENSSSCG00000001779	ZFAND6	ENSSSCG00000005507	PSMD5	0.165244
ENSSSCG00000020696	HMGN4	ENSSSCG00000032180	MCM7	0.165239
ENSSSCG00000011494	PSMD6	ENSSSCG00000037602	ENSSSCG00000037602	0.165234
ENSSSCG00000000891	LTA4H	ENSSSCG00000032031	QARS1	0.165231
ENSSSCG00000005355	EXOSC3	ENSSSCG00000014298	PPP2CA	0.165227
ENSSSCG00000015793	UFSP2	ENSSSCG00000045512	ENSSSCG00000045512	0.165221
ENSSSCG00000014298	PPP2CA	ENSSSCG00000035132	IDNK	0.165212
ENSSSCG00000004565	CA12	ENSSSCG00000025966	EIF4H	0.165211
ENSSSCG00000001925	ADPGK	ENSSSCG00000013045	OTUB1	0.165205
ENSSSCG00000015943	GORASP2	ENSSSCG00000035771	MRPS22	0.165154
ENSSSCG00000010299	ANXA7	ENSSSCG00000015305	GTPBP10	0.165143
ENSSSCG00000000547	ENSSSCG00000000547	ENSSSCG00000006875	PLPPR4	0.165111
ENSSSCG00000028694	ATP6V1B2	ENSSSCG00000031791	ARF4	0.165101
ENSSSCG00000009532	POGLUT2	ENSSSCG00000013883	NIBAN3	0.165097
ENSSSCG00000011494	PSMD6	ENSSSCG00000045512	ENSSSCG00000045512	0.165077
ENSSSCG00000009237	HPSE	ENSSSCG00000010860	PSEN2	0.165053
ENSSSCG00000005507	PSMD5	ENSSSCG00000009532	POGLUT2	0.165035
ENSSSCG00000000998	RPP40	ENSSSCG00000031791	ARF4	0.165013
ENSSSCG00000012318	MAGED1	ENSSSCG00000017822	RPA1	0.165006
ENSSSCG00000025966	EIF4H	ENSSSCG00000028479	ENSSSCG00000028479	0.165
ENSSSCG00000009237	HPSE	ENSSSCG00000017776	ERAL1	0.164947
ENSSSCG00000003520	CDC42	ENSSSCG00000009052	ZNF330	0.16492
ENSSSCG00000000998	RPP40	ENSSSCG00000003645	UTP11	0.164899
ENSSSCG00000008602	LAPTM4A	ENSSSCG00000015943	GORASP2	0.164874
ENSSSCG00000000547	ENSSSCG00000000547	ENSSSCG00000012318	MAGED1	0.164844
ENSSSCG00000004103	PCMT1	ENSSSCG00000023818	MRPS27	0.164843
ENSSSCG00000014298	PPP2CA	ENSSSCG00000031791	ARF4	0.164832
ENSSSCG00000000891	LTA4H	ENSSSCG00000007272	CHMP4B	0.164821
ENSSSCG00000030798	FUS	ENSSSCG00000032498	IDH3A	0.164777
ENSSSCG00000017741	TEFM	ENSSSCG00000032031	QARS1	0.164773
ENSSSCG00000002504	AK7	ENSSSCG00000024484	DEGS1	0.164739
ENSSSCG00000000547	ENSSSCG00000000547	ENSSSCG00000004276	SMAP1	0.164719
ENSSSCG00000001925	ADPGK	ENSSSCG00000010299	ANXA7	0.164705
ENSSSCG00000009492	GPR180	ENSSSCG00000016827	BRIX1	0.164687
ENSSSCG00000033149	DDX47	ENSSSCG00000037602	ENSSSCG00000037602	0.164667
ENSSSCG00000007919	ENSSSCG00000007919	ENSSSCG00000014298	PPP2CA	0.164629
ENSSSCG00000005587	NEK6	ENSSSCG00000024484	DEGS1	0.164617
ENSSSCG00000000547	ENSSSCG00000000547	ENSSSCG00000000998	RPP40	0.164571
ENSSSCG00000025966	EIF4H	ENSSSCG00000035771	MRPS22	0.16453
ENSSSCG00000008602	LAPTM4A	ENSSSCG00000009492	GPR180	0.164492
ENSSSCG00000038895	DCTN6	ENSSSCG00000045512	ENSSSCG00000045512	0.164488
ENSSSCG00000004050	WTAP	ENSSSCG00000013883	NIBAN3	0.164477
ENSSSCG00000004103	PCMT1	ENSSSCG00000028949	NUP35	0.164445
ENSSSCG00000002508	SETD3	ENSSSCG00000032498	IDH3A	0.164429
ENSSSCG00000013062	MTA2	ENSSSCG00000013883	NIBAN3	0.16442
ENSSSCG00000031990	DIMT1	ENSSSCG00000032498	IDH3A	0.164409
ENSSSCG00000017822	RPA1	ENSSSCG00000038423	GLA	0.164403
ENSSSCG00000030798	FUS	ENSSSCG00000045512	ENSSSCG00000045512	0.164402
ENSSSCG00000017741	TEFM	ENSSSCG00000039882	HTRA2	0.164369
ENSSSCG00000000891	LTA4H	ENSSSCG00000004050	WTAP	0.164352
ENSSSCG00000017735	RHOT1	ENSSSCG00000031791	ARF4	0.164343
ENSSSCG00000008225	PTCD3	ENSSSCG00000014298	PPP2CA	0.164323
ENSSSCG00000020696	HMGN4	ENSSSCG00000032031	QARS1	0.164305
ENSSSCG00000016134	FASTKD2	ENSSSCG00000028592	TM2D2	0.164303
ENSSSCG00000000891	LTA4H	ENSSSCG00000021024	ENSSSCG00000021024	0.164301
ENSSSCG00000000547	ENSSSCG00000000547	ENSSSCG00000001762	CIB2	0.164271
ENSSSCG00000001430	ATF6B	ENSSSCG00000024484	DEGS1	0.164246
ENSSSCG00000003645	UTP11	ENSSSCG00000030798	FUS	0.164231
ENSSSCG00000016134	FASTKD2	ENSSSCG00000032266	SLC37A3	0.164228
ENSSSCG00000009492	GPR180	ENSSSCG00000038423	GLA	0.164219
ENSSSCG00000003645	UTP11	ENSSSCG00000038429	ENSSSCG00000038429	0.164203
ENSSSCG00000010802	UCHL5	ENSSSCG00000016827	BRIX1	0.164203
ENSSSCG00000013045	OTUB1	ENSSSCG00000015793	UFSP2	0.164192
ENSSSCG00000013883	NIBAN3	ENSSSCG00000015793	UFSP2	0.164183
ENSSSCG00000002138	OSGEP	ENSSSCG00000010299	ANXA7	0.164174
ENSSSCG00000003520	CDC42	ENSSSCG00000008225	PTCD3	0.16415
ENSSSCG00000004050	WTAP	ENSSSCG00000015793	UFSP2	0.164147
ENSSSCG00000010860	PSEN2	ENSSSCG00000031791	ARF4	0.164146
ENSSSCG00000017741	TEFM	ENSSSCG00000032180	MCM7	0.16413
ENSSSCG00000009237	HPSE	ENSSSCG00000021652	LSM8	0.164112
ENSSSCG00000014829	MRPL48	ENSSSCG00000015648	EIF2D	0.164105
ENSSSCG00000000998	RPP40	ENSSSCG00000006157	MSTO1	0.164093
ENSSSCG00000002508	SETD3	ENSSSCG00000010802	UCHL5	0.164092
ENSSSCG00000024484	DEGS1	ENSSSCG00000033735	ENSSSCG00000033735	0.16408
ENSSSCG00000011051	HSPA14	ENSSSCG00000025966	EIF4H	0.164064
ENSSSCG00000009532	POGLUT2	ENSSSCG00000015943	GORASP2	0.164063
ENSSSCG00000007289	TRPC4AP	ENSSSCG00000011494	PSMD6	0.164059
ENSSSCG00000011048	SUV39H2	ENSSSCG00000025966	EIF4H	0.16402
ENSSSCG00000000547	ENSSSCG00000000547	ENSSSCG00000003520	CDC42	0.164018
ENSSSCG00000007919	ENSSSCG00000007919	ENSSSCG00000016370	SEPTIN2	0.164016
ENSSSCG00000009532	POGLUT2	ENSSSCG00000031791	ARF4	0.164013
ENSSSCG00000009237	HPSE	ENSSSCG00000011444	NT5DC2	0.164008
ENSSSCG00000000462	RXYLT1	ENSSSCG00000031791	ARF4	0.164003
ENSSSCG00000007095	POLR3F	ENSSSCG00000014298	PPP2CA	0.163974
ENSSSCG00000025060	ENSSSCG00000025060	ENSSSCG00000031791	ARF4	0.163965
ENSSSCG00000016370	SEPTIN2	ENSSSCG00000033149	DDX47	0.163963
ENSSSCG00000005507	PSMD5	ENSSSCG00000009052	ZNF330	0.163962
ENSSSCG00000004103	PCMT1	ENSSSCG00000005507	PSMD5	0.16396
ENSSSCG00000009492	GPR180	ENSSSCG00000035771	MRPS22	0.163951
ENSSSCG00000030183	GOSR2	ENSSSCG00000032266	SLC37A3	0.163939
ENSSSCG00000009237	HPSE	ENSSSCG00000017042	UBLCP1	0.163927
ENSSSCG00000001762	CIB2	ENSSSCG00000009237	HPSE	0.163905
ENSSSCG00000001638	MRPS10	ENSSSCG00000014298	PPP2CA	0.163895
ENSSSCG00000007289	TRPC4AP	ENSSSCG00000038466	EIF4E2	0.163888
ENSSSCG00000004103	PCMT1	ENSSSCG00000027974	MRPL50	0.163883
ENSSSCG00000000998	RPP40	ENSSSCG00000015423	DNAJC2	0.163879
ENSSSCG00000010802	UCHL5	ENSSSCG00000011494	PSMD6	0.16386
ENSSSCG00000006875	PLPPR4	ENSSSCG00000025966	EIF4H	0.163852
ENSSSCG00000007272	CHMP4B	ENSSSCG00000014298	PPP2CA	0.163852
ENSSSCG00000013045	OTUB1	ENSSSCG00000038466	EIF4E2	0.163832
ENSSSCG00000000998	RPP40	ENSSSCG00000013062	MTA2	0.163818
ENSSSCG00000013045	OTUB1	ENSSSCG00000025966	EIF4H	0.163816
ENSSSCG00000002508	SETD3	ENSSSCG00000015943	GORASP2	0.163782
ENSSSCG00000007919	ENSSSCG00000007919	ENSSSCG00000015826	ENSSSCG00000015826	0.163768
ENSSSCG00000006875	PLPPR4	ENSSSCG00000033149	DDX47	0.163757
ENSSSCG00000009492	GPR180	ENSSSCG00000015305	GTPBP10	0.163754
ENSSSCG00000024484	DEGS1	ENSSSCG00000028355	ACTG1	0.163747
ENSSSCG00000005507	PSMD5	ENSSSCG00000015793	UFSP2	0.163746
ENSSSCG00000009237	HPSE	ENSSSCG00000028694	ATP6V1B2	0.163745
ENSSSCG00000017822	RPA1	ENSSSCG00000033149	DDX47	0.163725
ENSSSCG00000005507	PSMD5	ENSSSCG00000008225	PTCD3	0.163705
ENSSSCG00000001779	ZFAND6	ENSSSCG00000004103	PCMT1	0.163689
ENSSSCG00000002138	OSGEP	ENSSSCG00000013883	NIBAN3	0.163677
ENSSSCG00000009492	GPR180	ENSSSCG00000014298	PPP2CA	0.163663
ENSSSCG00000004537	TXNL1	ENSSSCG00000025966	EIF4H	0.163656
ENSSSCG00000015305	GTPBP10	ENSSSCG00000015943	GORASP2	0.163653
ENSSSCG00000009492	GPR180	ENSSSCG00000010299	ANXA7	0.163646
ENSSSCG00000010802	UCHL5	ENSSSCG00000014829	MRPL48	0.163634
ENSSSCG00000000998	RPP40	ENSSSCG00000015202	ROBO3	0.16363
ENSSSCG00000024484	DEGS1	ENSSSCG00000051205	P2RX4	0.163617
ENSSSCG00000009237	HPSE	ENSSSCG00000010345	GHITM	0.163606
ENSSSCG00000033149	DDX47	ENSSSCG00000039882	HTRA2	0.163579
ENSSSCG00000025966	EIF4H	ENSSSCG00000033303	MBD4	0.16355
ENSSSCG00000004050	WTAP	ENSSSCG00000031510	POMK	0.163528
ENSSSCG00000001925	ADPGK	ENSSSCG00000022222	MTX2	0.163527
ENSSSCG00000015943	GORASP2	ENSSSCG00000042703	SNX1	0.163525
ENSSSCG00000013883	NIBAN3	ENSSSCG00000015202	ROBO3	0.163515
ENSSSCG00000004103	PCMT1	ENSSSCG00000042703	SNX1	0.1635
ENSSSCG00000001960	EAPP	ENSSSCG00000009237	HPSE	0.163482
ENSSSCG00000009237	HPSE	ENSSSCG00000024655	PHB2	0.163481
ENSSSCG00000033149	DDX47	ENSSSCG00000039798	SLC11A1	0.163455
ENSSSCG00000007289	TRPC4AP	ENSSSCG00000020696	HMGN4	0.16345
ENSSSCG00000004103	PCMT1	ENSSSCG00000016827	BRIX1	0.163447
ENSSSCG00000010551	BLOC1S2	ENSSSCG00000014298	PPP2CA	0.163446
ENSSSCG00000016370	SEPTIN2	ENSSSCG00000031791	ARF4	0.163341
ENSSSCG00000013045	OTUB1	ENSSSCG00000033307	GNG4	0.163329
ENSSSCG00000002042	OXA1L	ENSSSCG00000017741	TEFM	0.163328
ENSSSCG00000009492	GPR180	ENSSSCG00000013232	ENSSSCG00000013232	0.163314
ENSSSCG00000000547	ENSSSCG00000000547	ENSSSCG00000010860	PSEN2	0.163307
ENSSSCG00000032266	SLC37A3	ENSSSCG00000033307	GNG4	0.163278
ENSSSCG00000025248	PITPNA	ENSSSCG00000032266	SLC37A3	0.16327
ENSSSCG00000013045	OTUB1	ENSSSCG00000016370	SEPTIN2	0.163269
ENSSSCG00000017741	TEFM	ENSSSCG00000042703	SNX1	0.163267
ENSSSCG00000009237	HPSE	ENSSSCG00000039798	SLC11A1	0.163254
ENSSSCG00000022222	MTX2	ENSSSCG00000038895	DCTN6	0.163249
ENSSSCG00000011494	PSMD6	ENSSSCG00000017822	RPA1	0.163236
ENSSSCG00000000891	LTA4H	ENSSSCG00000025966	EIF4H	0.163223
ENSSSCG00000017741	TEFM	ENSSSCG00000030798	FUS	0.163212
ENSSSCG00000000998	RPP40	ENSSSCG00000004065	TIAM2	0.163196
ENSSSCG00000009237	HPSE	ENSSSCG00000014905	TMEM126B	0.163188
ENSSSCG00000005507	PSMD5	ENSSSCG00000033402	SARAF	0.163186
ENSSSCG00000033149	DDX47	ENSSSCG00000038895	DCTN6	0.163182
ENSSSCG00000000547	ENSSSCG00000000547	ENSSSCG00000028949	NUP35	0.163178
ENSSSCG00000013883	NIBAN3	ENSSSCG00000035132	IDNK	0.163172
ENSSSCG00000006261	TCEA1	ENSSSCG00000013045	OTUB1	0.163161
ENSSSCG00000014298	PPP2CA	ENSSSCG00000015648	EIF2D	0.16316
ENSSSCG00000007272	CHMP4B	ENSSSCG00000009237	HPSE	0.16316
ENSSSCG00000024484	DEGS1	ENSSSCG00000039309	YIPF5	0.163138
ENSSSCG00000024484	DEGS1	ENSSSCG00000033278	ATP6V1D	0.163117
ENSSSCG00000005507	PSMD5	ENSSSCG00000007494	CSTF1	0.163111
ENSSSCG00000009492	GPR180	ENSSSCG00000042703	SNX1	0.163107
ENSSSCG00000007289	TRPC4AP	ENSSSCG00000045512	ENSSSCG00000045512	0.163083
ENSSSCG00000004929	PARP16	ENSSSCG00000025966	EIF4H	0.163066
ENSSSCG00000023495	PITHD1	ENSSSCG00000024484	DEGS1	0.163059
ENSSSCG00000004050	WTAP	ENSSSCG00000013045	OTUB1	0.163043
ENSSSCG00000011494	PSMD6	ENSSSCG00000015943	GORASP2	0.163033
ENSSSCG00000012318	MAGED1	ENSSSCG00000030578	MRPL15	0.163033
ENSSSCG00000028465	ELAC2	ENSSSCG00000032180	MCM7	0.163029
ENSSSCG00000000998	RPP40	ENSSSCG00000015793	UFSP2	0.163001
ENSSSCG00000031791	ARF4	ENSSSCG00000045512	ENSSSCG00000045512	0.162999
ENSSSCG00000015943	GORASP2	ENSSSCG00000038362	ENSSSCG00000038362	0.162993
ENSSSCG00000025966	EIF4H	ENSSSCG00000031510	POMK	0.162992
ENSSSCG00000000202	MCRS1	ENSSSCG00000045512	ENSSSCG00000045512	0.162977
ENSSSCG00000014905	TMEM126B	ENSSSCG00000024484	DEGS1	0.162958
ENSSSCG00000000891	LTA4H	ENSSSCG00000024655	PHB2	0.162942
ENSSSCG00000000998	RPP40	ENSSSCG00000023305	ENSSSCG00000023305	0.162932
ENSSSCG00000001960	EAPP	ENSSSCG00000014829	MRPL48	0.162924
ENSSSCG00000015648	EIF2D	ENSSSCG00000031791	ARF4	0.162902
ENSSSCG00000000072	SLC25A17	ENSSSCG00000009237	HPSE	0.162897
ENSSSCG00000017741	TEFM	ENSSSCG00000031510	POMK	0.162897
ENSSSCG00000007919	ENSSSCG00000007919	ENSSSCG00000017741	TEFM	0.162897
ENSSSCG00000001638	MRPS10	ENSSSCG00000009237	HPSE	0.162888
ENSSSCG00000025966	EIF4H	ENSSSCG00000030578	MRPL15	0.162886
ENSSSCG00000004985	GEMIN2	ENSSSCG00000009237	HPSE	0.162836
ENSSSCG00000025248	PITPNA	ENSSSCG00000025966	EIF4H	0.162834
ENSSSCG00000014829	MRPL48	ENSSSCG00000022222	MTX2	0.162819
ENSSSCG00000009237	HPSE	ENSSSCG00000011048	SUV39H2	0.162792
ENSSSCG00000001638	MRPS10	ENSSSCG00000004103	PCMT1	0.162785
ENSSSCG00000023245	NONO	ENSSSCG00000027432	NSUN3	0.162772
ENSSSCG00000014829	MRPL48	ENSSSCG00000042703	SNX1	0.162767
ENSSSCG00000000547	ENSSSCG00000000547	ENSSSCG00000026488	UBE2E1	0.162765
ENSSSCG00000004103	PCMT1	ENSSSCG00000015305	GTPBP10	0.16275
ENSSSCG00000015943	GORASP2	ENSSSCG00000039882	HTRA2	0.162745
ENSSSCG00000000998	RPP40	ENSSSCG00000015826	ENSSSCG00000015826	0.162729
ENSSSCG00000009492	GPR180	ENSSSCG00000025060	ENSSSCG00000025060	0.162726
ENSSSCG00000014829	MRPL48	ENSSSCG00000016370	SEPTIN2	0.162724
ENSSSCG00000004103	PCMT1	ENSSSCG00000007088	ENSSSCG00000007088	0.162715
ENSSSCG00000000547	ENSSSCG00000000547	ENSSSCG00000006979	MSR1	0.162713
ENSSSCG00000010299	ANXA7	ENSSSCG00000012318	MAGED1	0.162691
ENSSSCG00000015423	DNAJC2	ENSSSCG00000038429	ENSSSCG00000038429	0.162689
ENSSSCG00000000998	RPP40	ENSSSCG00000013315	EIF3M	0.162684
ENSSSCG00000000547	ENSSSCG00000000547	ENSSSCG00000011444	NT5DC2	0.162684
ENSSSCG00000013883	NIBAN3	ENSSSCG00000033307	GNG4	0.162679
ENSSSCG00000024484	DEGS1	ENSSSCG00000034035	TMEM69	0.162671
ENSSSCG00000004578	ANXA2	ENSSSCG00000024484	DEGS1	0.162666
ENSSSCG00000007919	ENSSSCG00000007919	ENSSSCG00000045866	ENSSSCG00000045866	0.162647
ENSSSCG00000022222	MTX2	ENSSSCG00000039882	HTRA2	0.162621
ENSSSCG00000015305	GTPBP10	ENSSSCG00000017822	RPA1	0.162596
ENSSSCG00000016370	SEPTIN2	ENSSSCG00000030578	MRPL15	0.162573
ENSSSCG00000015943	GORASP2	ENSSSCG00000033149	DDX47	0.162515
ENSSSCG00000005507	PSMD5	ENSSSCG00000038362	ENSSSCG00000038362	0.162439
ENSSSCG00000006358	NDUFS2	ENSSSCG00000032180	MCM7	0.162435
ENSSSCG00000011489	ENSSSCG00000011489	ENSSSCG00000032266	SLC37A3	0.162427
ENSSSCG00000003645	UTP11	ENSSSCG00000015423	DNAJC2	0.162422
ENSSSCG00000000998	RPP40	ENSSSCG00000032031	QARS1	0.162418
ENSSSCG00000015943	GORASP2	ENSSSCG00000021024	ENSSSCG00000021024	0.162415
ENSSSCG00000030798	FUS	ENSSSCG00000032266	SLC37A3	0.162411
ENSSSCG00000006875	PLPPR4	ENSSSCG00000013045	OTUB1	0.162405
ENSSSCG00000011506	UBA3	ENSSSCG00000024484	DEGS1	0.162396
ENSSSCG00000007289	TRPC4AP	ENSSSCG00000032498	IDH3A	0.162395
ENSSSCG00000015943	GORASP2	ENSSSCG00000017741	TEFM	0.162394
ENSSSCG00000014905	TMEM126B	ENSSSCG00000015943	GORASP2	0.162388
ENSSSCG00000039882	HTRA2	ENSSSCG00000045512	ENSSSCG00000045512	0.162376
ENSSSCG00000000998	RPP40	ENSSSCG00000003983	SMAP2	0.162359
ENSSSCG00000024484	DEGS1	ENSSSCG00000030798	FUS	0.162314
ENSSSCG00000005587	NEK6	ENSSSCG00000031791	ARF4	0.162309
ENSSSCG00000032266	SLC37A3	ENSSSCG00000045866	#N/A	0.1623
ENSSSCG00000024484	DEGS1	ENSSSCG00000043731	ENSSSCG00000043731	0.162298
ENSSSCG00000009492	GPR180	ENSSSCG00000021024	ENSSSCG00000021024	0.162261
ENSSSCG00000013883	NIBAN3	ENSSSCG00000015305	GTPBP10	0.162258
ENSSSCG00000024484	DEGS1	ENSSSCG00000050178	ENSSSCG00000050178	0.162248
ENSSSCG00000017741	TEFM	ENSSSCG00000022222	MTX2	0.162222
ENSSSCG00000003645	UTP11	ENSSSCG00000010860	PSEN2	0.162197
ENSSSCG00000010802	UCHL5	ENSSSCG00000038429	ENSSSCG00000038429	0.162187
ENSSSCG00000000202	MCRS1	ENSSSCG00000010802	UCHL5	0.162184
ENSSSCG00000021024	ENSSSCG00000021024	ENSSSCG00000045512	ENSSSCG00000045512	0.162166
ENSSSCG00000001960	EAPP	ENSSSCG00000038423	GLA	0.162131
ENSSSCG00000000998	RPP40	ENSSSCG00000034715	ENSSSCG00000034715	0.162117
ENSSSCG00000000998	RPP40	ENSSSCG00000038466	EIF4E2	0.162094
ENSSSCG00000007272	CHMP4B	ENSSSCG00000035771	MRPS22	0.162091
ENSSSCG00000000547	ENSSSCG00000000547	ENSSSCG00000031572	MFF	0.162077
ENSSSCG00000000547	ENSSSCG00000000547	ENSSSCG00000011763	MRPL47	0.162074
ENSSSCG00000004050	WTAP	ENSSSCG00000031791	ARF4	0.162027
ENSSSCG00000004050	WTAP	ENSSSCG00000025966	EIF4H	0.162025
ENSSSCG00000011444	NT5DC2	ENSSSCG00000013883	NIBAN3	0.162021
ENSSSCG00000001430	ATF6B	ENSSSCG00000013045	OTUB1	0.161965
ENSSSCG00000004103	PCMT1	ENSSSCG00000014829	MRPL48	0.161949
ENSSSCG00000000547	ENSSSCG00000000547	ENSSSCG00000027974	MRPL50	0.161894
ENSSSCG00000008635	NOL10	ENSSSCG00000016498	MKRN1	0.161873
ENSSSCG00000000547	ENSSSCG00000000547	ENSSSCG00000026922	DRAM2	0.161864
ENSSSCG00000009532	POGLUT2	ENSSSCG00000013045	OTUB1	0.161858
ENSSSCG00000003843	PARS2	ENSSSCG00000032180	MCM7	0.161846
ENSSSCG00000000547	ENSSSCG00000000547	ENSSSCG00000050204	ENSSSCG00000050204	0.161838
ENSSSCG00000010299	ANXA7	ENSSSCG00000016370	SEPTIN2	0.161829
ENSSSCG00000001925	ADPGK	ENSSSCG00000025966	EIF4H	0.161819
ENSSSCG00000034715	ENSSSCG00000034715	ENSSSCG00000038429	ENSSSCG00000038429	0.161816
ENSSSCG00000006875	PLPPR4	ENSSSCG00000013883	NIBAN3	0.161807
ENSSSCG00000000547	ENSSSCG00000000547	ENSSSCG00000009140	CASP6	0.161802
ENSSSCG00000009372	MRPS31	ENSSSCG00000017822	RPA1	0.161791
ENSSSCG00000014298	PPP2CA	ENSSSCG00000016300	ATG16L1	0.161785
ENSSSCG00000012318	MAGED1	ENSSSCG00000031791	ARF4	0.161784
ENSSSCG00000007289	TRPC4AP	ENSSSCG00000033149	DDX47	0.161778
ENSSSCG00000010299	ANXA7	ENSSSCG00000021024	ENSSSCG00000021024	0.161765
ENSSSCG00000000547	ENSSSCG00000000547	ENSSSCG00000008635	NOL10	0.161764
ENSSSCG00000009532	POGLUT2	ENSSSCG00000033149	DDX47	0.161759
ENSSSCG00000007289	TRPC4AP	ENSSSCG00000035132	IDNK	0.161759
ENSSSCG00000011444	NT5DC2	ENSSSCG00000031791	ARF4	0.161755
ENSSSCG00000001430	ATF6B	ENSSSCG00000045512	ENSSSCG00000045512	0.161754
ENSSSCG00000015648	EIF2D	ENSSSCG00000017822	RPA1	0.161735
ENSSSCG00000017776	ERAL1	ENSSSCG00000025966	EIF4H	0.161733
ENSSSCG00000007289	TRPC4AP	ENSSSCG00000016370	SEPTIN2	0.161728
ENSSSCG00000000072	SLC25A17	ENSSSCG00000010299	ANXA7	0.161709
ENSSSCG00000028355	ACTG1	ENSSSCG00000032180	MCM7	0.161706
ENSSSCG00000032498	IDH3A	ENSSSCG00000033307	GNG4	0.161703
ENSSSCG00000002508	SETD3	ENSSSCG00000017741	TEFM	0.16169
ENSSSCG00000016134	FASTKD2	ENSSSCG00000031791	ARF4	0.161685
ENSSSCG00000000998	RPP40	ENSSSCG00000009532	POGLUT2	0.161676
ENSSSCG00000004103	PCMT1	ENSSSCG00000013045	OTUB1	0.161656
ENSSSCG00000003843	PARS2	ENSSSCG00000007289	TRPC4AP	0.161656
ENSSSCG00000001779	ZFAND6	ENSSSCG00000024484	DEGS1	0.161647
ENSSSCG00000008167	CNOT11	ENSSSCG00000025966	EIF4H	0.161633
ENSSSCG00000009532	POGLUT2	ENSSSCG00000017741	TEFM	0.161588
ENSSSCG00000000891	LTA4H	ENSSSCG00000013062	MTA2	0.161566
ENSSSCG00000013045	OTUB1	ENSSSCG00000013655	ICAM1	0.161557
ENSSSCG00000005587	NEK6	ENSSSCG00000009237	HPSE	0.161554
ENSSSCG00000004103	PCMT1	ENSSSCG00000015943	GORASP2	0.161525
ENSSSCG00000024484	DEGS1	ENSSSCG00000045866	ENSSSCG00000045866	0.161524
ENSSSCG00000013464	SPPL2B	ENSSSCG00000033307	GNG4	0.161522
ENSSSCG00000007919	ENSSSCG00000007919	ENSSSCG00000011489	ENSSSCG00000011489	0.16148
ENSSSCG00000010802	UCHL5	ENSSSCG00000015943	GORASP2	0.161478
ENSSSCG00000001925	ADPGK	ENSSSCG00000033149	DDX47	0.16147
ENSSSCG00000015648	EIF2D	ENSSSCG00000038429	ENSSSCG00000038429	0.161466
ENSSSCG00000001762	CIB2	ENSSSCG00000025966	EIF4H	0.161437
ENSSSCG00000012980	KAT5	ENSSSCG00000033149	DDX47	0.161434
ENSSSCG00000000891	LTA4H	ENSSSCG00000002508	SETD3	0.161431
ENSSSCG00000028355	ACTG1	ENSSSCG00000033149	DDX47	0.161422
ENSSSCG00000010299	ANXA7	ENSSSCG00000015793	UFSP2	0.161371
ENSSSCG00000009492	GPR180	ENSSSCG00000039882	HTRA2	0.161368
ENSSSCG00000001779	ZFAND6	ENSSSCG00000039309	YIPF5	0.161361
ENSSSCG00000009532	POGLUT2	ENSSSCG00000016370	SEPTIN2	0.161354
ENSSSCG00000003983	SMAP2	ENSSSCG00000014372	IK	0.161346
ENSSSCG00000032498	IDH3A	ENSSSCG00000038466	EIF4E2	0.161314
ENSSSCG00000025966	EIF4H	ENSSSCG00000038423	GLA	0.161313
ENSSSCG00000004103	PCMT1	ENSSSCG00000024329	C12orf43	0.161312
ENSSSCG00000004103	PCMT1	ENSSSCG00000011494	PSMD6	0.161291
ENSSSCG00000005507	PSMD5	ENSSSCG00000026488	UBE2E1	0.161269
ENSSSCG00000014829	MRPL48	ENSSSCG00000015305	GTPBP10	0.161171
ENSSSCG00000000547	ENSSSCG00000000547	ENSSSCG00000028479	ENSSSCG00000028479	0.161148
ENSSSCG00000009140	CASP6	ENSSSCG00000025966	EIF4H	0.161145
ENSSSCG00000010299	ANXA7	ENSSSCG00000016827	BRIX1	0.161133
ENSSSCG00000002508	SETD3	ENSSSCG00000032180	MCM7	0.161122
ENSSSCG00000006157	MSTO1	ENSSSCG00000032180	MCM7	0.161119
ENSSSCG00000015305	GTPBP10	ENSSSCG00000038423	GLA	0.161105
ENSSSCG00000009237	HPSE	ENSSSCG00000011051	HSPA14	0.161105
ENSSSCG00000000891	LTA4H	ENSSSCG00000015793	UFSP2	0.161087
ENSSSCG00000010299	ANXA7	ENSSSCG00000013062	MTA2	0.161083
ENSSSCG00000028355	ACTG1	ENSSSCG00000032498	IDH3A	0.161049
ENSSSCG00000017822	RPA1	ENSSSCG00000022222	MTX2	0.161043
ENSSSCG00000003520	CDC42	ENSSSCG00000033402	SARAF	0.16104
ENSSSCG00000000891	LTA4H	ENSSSCG00000012318	MAGED1	0.161025
ENSSSCG00000011506	UBA3	ENSSSCG00000025966	EIF4H	0.161006
ENSSSCG00000002042	OXA1L	ENSSSCG00000045512	ENSSSCG00000045512	0.161006
ENSSSCG00000014829	MRPL48	ENSSSCG00000015943	GORASP2	0.160996
ENSSSCG00000008546	GPN1	ENSSSCG00000015793	UFSP2	0.160992
ENSSSCG00000013630	DNM2	ENSSSCG00000014298	PPP2CA	0.160969
ENSSSCG00000005507	PSMD5	ENSSSCG00000010299	ANXA7	0.160956
ENSSSCG00000013062	MTA2	ENSSSCG00000031791	ARF4	0.160954
ENSSSCG00000013883	NIBAN3	ENSSSCG00000034290	MED6	0.160946
ENSSSCG00000009492	GPR180	ENSSSCG00000017822	RPA1	0.160946
ENSSSCG00000013464	SPPL2B	ENSSSCG00000033149	DDX47	0.160944
ENSSSCG00000000891	LTA4H	ENSSSCG00000011042	RSU1	0.160921
ENSSSCG00000009237	HPSE	ENSSSCG00000011506	UBA3	0.160918
ENSSSCG00000006875	PLPPR4	ENSSSCG00000007919	ENSSSCG00000007919	0.160915
ENSSSCG00000000202	MCRS1	ENSSSCG00000038895	DCTN6	0.160877
ENSSSCG00000014298	PPP2CA	ENSSSCG00000023818	MRPS27	0.160823
ENSSSCG00000025966	EIF4H	ENSSSCG00000029212	GDE1	0.160811
ENSSSCG00000000891	LTA4H	ENSSSCG00000031990	DIMT1	0.160755
ENSSSCG00000009372	MRPS31	ENSSSCG00000013883	NIBAN3	0.16073
ENSSSCG00000010299	ANXA7	ENSSSCG00000033180	PSMD10	0.160726
ENSSSCG00000024484	DEGS1	ENSSSCG00000028465	ELAC2	0.160712
ENSSSCG00000009237	HPSE	ENSSSCG00000029212	GDE1	0.160698
ENSSSCG00000017735	RHOT1	ENSSSCG00000025966	EIF4H	0.160693
ENSSSCG00000009237	HPSE	ENSSSCG00000026922	DRAM2	0.160692
ENSSSCG00000000547	ENSSSCG00000000547	ENSSSCG00000011051	HSPA14	0.160689
ENSSSCG00000000547	ENSSSCG00000000547	ENSSSCG00000002504	AK7	0.160673
ENSSSCG00000009492	GPR180	ENSSSCG00000009532	POGLUT2	0.160669
ENSSSCG00000000891	LTA4H	ENSSSCG00000024329	C12orf43	0.160666
ENSSSCG00000030798	FUS	ENSSSCG00000032180	MCM7	0.160652
ENSSSCG00000009237	HPSE	ENSSSCG00000031572	MFF	0.160646
ENSSSCG00000013045	OTUB1	ENSSSCG00000021024	ENSSSCG00000021024	0.160641
ENSSSCG00000004103	PCMT1	ENSSSCG00000011444	NT5DC2	0.160631
ENSSSCG00000005507	PSMD5	ENSSSCG00000031791	ARF4	0.160626
ENSSSCG00000008974	SDAD1	ENSSSCG00000009237	HPSE	0.160625
ENSSSCG00000005587	NEK6	ENSSSCG00000025966	EIF4H	0.160617
ENSSSCG00000004065	TIAM2	ENSSSCG00000025966	EIF4H	0.160612
ENSSSCG00000031791	ARF4	ENSSSCG00000032266	SLC37A3	0.160588
ENSSSCG00000010802	UCHL5	ENSSSCG00000032498	IDH3A	0.160575
ENSSSCG00000011494	PSMD6	ENSSSCG00000025966	EIF4H	0.160562
ENSSSCG00000012318	MAGED1	ENSSSCG00000038423	GLA	0.160546
ENSSSCG00000002508	SETD3	ENSSSCG00000033149	DDX47	0.160545
ENSSSCG00000010299	ANXA7	ENSSSCG00000014368	ENSSSCG00000014368	0.16054
ENSSSCG00000000547	ENSSSCG00000000547	ENSSSCG00000006157	MSTO1	0.160525
ENSSSCG00000010802	UCHL5	ENSSSCG00000030183	GOSR2	0.160516
ENSSSCG00000033149	DDX47	ENSSSCG00000038423	GLA	0.160506
ENSSSCG00000016370	SEPTIN2	ENSSSCG00000033307	GNG4	0.1605
ENSSSCG00000015793	UFSP2	ENSSSCG00000016134	FASTKD2	0.160494
ENSSSCG00000000202	MCRS1	ENSSSCG00000029212	GDE1	0.160474
ENSSSCG00000016370	SEPTIN2	ENSSSCG00000045512	ENSSSCG00000045512	0.160465
ENSSSCG00000014298	PPP2CA	ENSSSCG00000033278	ATP6V1D	0.16045
ENSSSCG00000010860	PSEN2	ENSSSCG00000033149	DDX47	0.160447
ENSSSCG00000010802	UCHL5	ENSSSCG00000025966	EIF4H	0.160437
ENSSSCG00000017042	UBLCP1	ENSSSCG00000025966	EIF4H	0.160417
ENSSSCG00000000547	ENSSSCG00000000547	ENSSSCG00000005383	ALG2	0.160413
ENSSSCG00000014298	PPP2CA	ENSSSCG00000027432	NSUN3	0.16039
ENSSSCG00000014298	PPP2CA	ENSSSCG00000022190	UBE2V2	0.160362
ENSSSCG00000013883	NIBAN3	ENSSSCG00000016827	BRIX1	0.160362
ENSSSCG00000000547	ENSSSCG00000000547	ENSSSCG00000014961	CWC15	0.160361
ENSSSCG00000025966	EIF4H	ENSSSCG00000045866	ENSSSCG00000045866	0.160356
ENSSSCG00000013883	NIBAN3	ENSSSCG00000023818	MRPS27	0.160279
ENSSSCG00000014298	PPP2CA	ENSSSCG00000032031	QARS1	0.160164
ENSSSCG00000012318	MAGED1	ENSSSCG00000013883	NIBAN3	0.16016
ENSSSCG00000007289	TRPC4AP	ENSSSCG00000013045	OTUB1	0.160152
ENSSSCG00000007272	CHMP4B	ENSSSCG00000017822	RPA1	0.160147
ENSSSCG00000012318	MAGED1	ENSSSCG00000015793	UFSP2	0.160132
ENSSSCG00000015648	EIF2D	ENSSSCG00000032031	QARS1	0.160128
ENSSSCG00000003520	CDC42	ENSSSCG00000009532	POGLUT2	0.160128
ENSSSCG00000007289	TRPC4AP	ENSSSCG00000013630	DNM2	0.160127
ENSSSCG00000001960	EAPP	ENSSSCG00000009492	GPR180	0.160102
ENSSSCG00000008635	NOL10	ENSSSCG00000015423	DNAJC2	0.160092
ENSSSCG00000031510	POMK	ENSSSCG00000045512	ENSSSCG00000045512	0.160072
ENSSSCG00000001960	EAPP	ENSSSCG00000017822	RPA1	0.160071
ENSSSCG00000015202	ROBO3	ENSSSCG00000045512	ENSSSCG00000045512	0.160069
ENSSSCG00000017822	RPA1	ENSSSCG00000020696	HMGN4	0.160067
ENSSSCG00000009237	HPSE	ENSSSCG00000015202	ROBO3	0.160063
ENSSSCG00000017822	RPA1	ENSSSCG00000035771	MRPS22	0.160036
ENSSSCG00000003983	SMAP2	ENSSSCG00000008635	NOL10	0.160017
ENSSSCG00000004374	QRSL1	ENSSSCG00000005507	PSMD5	0.160009
ENSSSCG00000005112	WDR89	ENSSSCG00000014298	PPP2CA	0.160003
ENSSSCG00000009492	GPR180	ENSSSCG00000014961	CWC15	0.159984756257812
ENSSSCG00000002042	OXA1L	ENSSSCG00000013045	OTUB1	0.159975563812009
ENSSSCG00000009237	HPSE	ENSSSCG00000016153	UNC80	0.15997494721965
ENSSSCG00000014372	IK	ENSSSCG00000039798	SLC11A1	0.159971895321828
ENSSSCG00000032180	MCM7	ENSSSCG00000033303	MBD4	0.159968134727701
ENSSSCG00000011494	PSMD6	ENSSSCG00000022222	MTX2	0.159960462620542
ENSSSCG00000009237	HPSE	ENSSSCG00000009747	STX2	0.159929814185393
ENSSSCG00000000891	LTA4H	ENSSSCG00000016498	MKRN1	0.159923380413095
ENSSSCG00000005507	PSMD5	ENSSSCG00000023245	NONO	0.159916288092214
ENSSSCG00000011489	ENSSSCG00000011489	ENSSSCG00000045512	ENSSSCG00000045512	0.159897354635551
ENSSSCG00000004103	PCMT1	ENSSSCG00000014298	PPP2CA	0.159890666869416
ENSSSCG00000033149	DDX47	ENSSSCG00000045866	ENSSSCG00000045866	0.159882035359821
ENSSSCG00000001925	ADPGK	ENSSSCG00000011494	PSMD6	0.159870863760247
ENSSSCG00000003520	CDC42	ENSSSCG00000008546	GPN1	0.159842123031789
ENSSSCG00000008546	GPN1	ENSSSCG00000009492	GPR180	0.159840451121696
ENSSSCG00000000072	SLC25A17	ENSSSCG00000000891	LTA4H	0.159827342043903
ENSSSCG00000008635	NOL10	ENSSSCG00000013883	NIBAN3	0.15979387147159
ENSSSCG00000024484	DEGS1	ENSSSCG00000025900	SH3BP5L	0.15979378342655
ENSSSCG00000000202	MCRS1	ENSSSCG00000000547	ENSSSCG00000000547	0.159791904348965
ENSSSCG00000024484	DEGS1	ENSSSCG00000035081	CCDC106	0.15978436801712
ENSSSCG00000025966	EIF4H	ENSSSCG00000039798	SLC11A1	0.159777674507541
ENSSSCG00000014372	IK	ENSSSCG00000038949	NALCN	0.159771168224202
ENSSSCG00000013045	OTUB1	ENSSSCG00000032498	IDH3A	0.159764450141396
ENSSSCG00000014829	MRPL48	ENSSSCG00000025966	EIF4H	0.159756912573226
ENSSSCG00000009492	GPR180	ENSSSCG00000039309	YIPF5	0.159739184910593
ENSSSCG00000007494	CSTF1	ENSSSCG00000032498	IDH3A	0.159729961238217
ENSSSCG00000007289	TRPC4AP	ENSSSCG00000032180	MCM7	0.159723425001311
ENSSSCG00000000547	ENSSSCG00000000547	ENSSSCG00000038895	DCTN6	0.159717704013661
ENSSSCG00000013045	OTUB1	ENSSSCG00000038895	DCTN6	0.15970829250439
ENSSSCG00000032180	MCM7	ENSSSCG00000033843	ETFRF1	0.159690304527077
ENSSSCG00000000891	LTA4H	ENSSSCG00000015943	GORASP2	0.15965725064177
ENSSSCG00000020696	HMGN4	ENSSSCG00000035771	MRPS22	0.159644359898658
ENSSSCG00000004065	TIAM2	ENSSSCG00000016998	NPM1	0.159637947272601
ENSSSCG00000010860	PSEN2	ENSSSCG00000032266	SLC37A3	0.15963634334985
ENSSSCG00000000891	LTA4H	ENSSSCG00000015305	GTPBP10	0.159634290714151
ENSSSCG00000033843	ETFRF1	ENSSSCG00000039309	YIPF5	0.159627990154234
ENSSSCG00000008167	CNOT11	ENSSSCG00000023245	NONO	0.159627190748537
ENSSSCG00000003645	UTP11	ENSSSCG00000027432	NSUN3	0.159625862496749
ENSSSCG00000008546	GPN1	ENSSSCG00000017741	TEFM	0.159608741342122
ENSSSCG00000009237	HPSE	ENSSSCG00000034715	ENSSSCG00000034715	0.159606320222945
ENSSSCG00000017741	TEFM	ENSSSCG00000045866	ENSSSCG00000045866	0.159605167841135
ENSSSCG00000013464	SPPL2B	ENSSSCG00000038949	NALCN	0.159600960241736
ENSSSCG00000010299	ANXA7	ENSSSCG00000030578	MRPL15	0.159600165243117
ENSSSCG00000005507	PSMD5	ENSSSCG00000011048	SUV39H2	0.159593373386505
ENSSSCG00000004565	CA12	ENSSSCG00000016998	NPM1	0.15959334373133
ENSSSCG00000010551	BLOC1S2	ENSSSCG00000038895	DCTN6	0.159588808344737
ENSSSCG00000014298	PPP2CA	ENSSSCG00000015305	GTPBP10	0.159585576742549
ENSSSCG00000000202	MCRS1	ENSSSCG00000000891	LTA4H	0.159527159668102
ENSSSCG00000028355	ACTG1	ENSSSCG00000031791	ARF4	0.159516169296704
ENSSSCG00000006544	UBE2Q1	ENSSSCG00000024484	DEGS1	0.159475304935781
ENSSSCG00000014298	PPP2CA	ENSSSCG00000028592	TM2D2	0.15946079010368
ENSSSCG00000000547	ENSSSCG00000000547	ENSSSCG00000013315	EIF3M	0.15946004923393
ENSSSCG00000001638	MRPS10	ENSSSCG00000005507	PSMD5	0.159447626406578
ENSSSCG00000032180	MCM7	ENSSSCG00000045866	ENSSSCG00000045866	0.159431091218091
ENSSSCG00000004276	SMAP1	ENSSSCG00000013883	NIBAN3	0.159422206547313
ENSSSCG00000007272	CHMP4B	ENSSSCG00000012318	MAGED1	0.15942034972533
ENSSSCG00000000547	ENSSSCG00000000547	ENSSSCG00000008167	CNOT11	0.159419885384084
ENSSSCG00000000891	LTA4H	ENSSSCG00000027432	NSUN3	0.159406081067009
ENSSSCG00000016370	SEPTIN2	ENSSSCG00000017822	RPA1	0.159398854312974
ENSSSCG00000012318	MAGED1	ENSSSCG00000016370	SEPTIN2	0.159394171832168
ENSSSCG00000001762	CIB2	ENSSSCG00000014298	PPP2CA	0.159393316995357
ENSSSCG00000004050	WTAP	ENSSSCG00000030798	FUS	0.159390302840686
ENSSSCG00000025966	EIF4H	ENSSSCG00000028949	NUP35	0.159387324604537
ENSSSCG00000024484	DEGS1	ENSSSCG00000025010	UNC50	0.159382588305873
ENSSSCG00000001430	ATF6B	ENSSSCG00000013883	NIBAN3	0.159370534352548
ENSSSCG00000016370	SEPTIN2	ENSSSCG00000035771	MRPS22	0.159355331894091
ENSSSCG00000000891	LTA4H	ENSSSCG00000006261	TCEA1	0.159354972022367
ENSSSCG00000007289	TRPC4AP	ENSSSCG00000021652	LSM8	0.159352207550953
ENSSSCG00000002042	OXA1L	ENSSSCG00000013883	NIBAN3	0.159344218264163
ENSSSCG00000016370	SEPTIN2	ENSSSCG00000039882	HTRA2	0.159343839297855
ENSSSCG00000010802	UCHL5	ENSSSCG00000013655	ICAM1	0.159341867323489
ENSSSCG00000017741	TEFM	ENSSSCG00000030578	MRPL15	0.159339481555676
ENSSSCG00000014298	PPP2CA	ENSSSCG00000037602	ENSSSCG00000037602	0.159325145358491
ENSSSCG00000000547	ENSSSCG00000000547	ENSSSCG00000017065	MRPL22	0.159323932196674
ENSSSCG00000010299	ANXA7	ENSSSCG00000015648	EIF2D	0.159317756021554
ENSSSCG00000009237	HPSE	ENSSSCG00000023245	NONO	0.159316806336923
ENSSSCG00000013062	MTA2	ENSSSCG00000035771	MRPS22	0.159282969745847
ENSSSCG00000032180	MCM7	ENSSSCG00000045512	ENSSSCG00000045512	0.159277442780027
ENSSSCG00000017741	TEFM	ENSSSCG00000035771	MRPS22	0.159274245385443
ENSSSCG00000004103	PCMT1	ENSSSCG00000008602	LAPTM4A	0.159272471223773
ENSSSCG00000010802	UCHL5	ENSSSCG00000038466	EIF4E2	0.159263551124216
ENSSSCG00000003645	UTP11	ENSSSCG00000020696	HMGN4	0.159260585840289
ENSSSCG00000000547	ENSSSCG00000000547	ENSSSCG00000037314	TMCO1	0.159259254391362
ENSSSCG00000024484	DEGS1	ENSSSCG00000038362	ENSSSCG00000038362	0.159257182701134
ENSSSCG00000016370	SEPTIN2	ENSSSCG00000028465	ELAC2	0.159210586118846
ENSSSCG00000002042	OXA1L	ENSSSCG00000008546	GPN1	0.159210131605592
ENSSSCG00000010299	ANXA7	ENSSSCG00000038895	DCTN6	0.159184041007062
ENSSSCG00000003520	CDC42	ENSSSCG00000032180	MCM7	0.159179717025332
ENSSSCG00000024484	DEGS1	ENSSSCG00000032180	MCM7	0.159173692263588
ENSSSCG00000025966	EIF4H	ENSSSCG00000026922	DRAM2	0.159170764183858
ENSSSCG00000004103	PCMT1	ENSSSCG00000033149	DDX47	0.159154065570501
ENSSSCG00000001960	EAPP	ENSSSCG00000014298	PPP2CA	0.159148844260451
ENSSSCG00000033278	ATP6V1D	ENSSSCG00000045512	ENSSSCG00000045512	0.159143359212212
ENSSSCG00000007289	TRPC4AP	ENSSSCG00000031990	DIMT1	0.159114540078282
ENSSSCG00000007919	ENSSSCG00000007919	ENSSSCG00000028355	ACTG1	0.159104935831184
ENSSSCG00000000891	LTA4H	ENSSSCG00000023818	MRPS27	0.15910219720585
ENSSSCG00000008602	LAPTM4A	ENSSSCG00000035771	MRPS22	0.159091881032411
ENSSSCG00000010331	ANXA11	ENSSSCG00000024484	DEGS1	0.159073457481891
ENSSSCG00000031510	POMK	ENSSSCG00000032498	IDH3A	0.159067063545113
ENSSSCG00000014989	DCUN1D5	ENSSSCG00000025966	EIF4H	0.159064747809649
ENSSSCG00000035771	MRPS22	ENSSSCG00000038423	GLA	0.1590589416652
ENSSSCG00000013045	OTUB1	ENSSSCG00000015305	GTPBP10	0.159034963715694
ENSSSCG00000007622	PTCD1	ENSSSCG00000013045	OTUB1	0.159028973542907
ENSSSCG00000010802	UCHL5	ENSSSCG00000031990	DIMT1	0.159020439508576
ENSSSCG00000024484	DEGS1	ENSSSCG00000033168	TMEM161A	0.159014807484228
ENSSSCG00000001925	ADPGK	ENSSSCG00000042703	SNX1	0.15901231136393
ENSSSCG00000001762	CIB2	ENSSSCG00000024484	DEGS1	0.158989291997917
ENSSSCG00000016087	TYW5	ENSSSCG00000045512	ENSSSCG00000045512	0.158973649129928
ENSSSCG00000011489	ENSSSCG00000011489	ENSSSCG00000025966	EIF4H	0.158970528187836
ENSSSCG00000005507	PSMD5	ENSSSCG00000035771	MRPS22	0.15896598875758
ENSSSCG00000013464	SPPL2B	ENSSSCG00000032031	QARS1	0.15895075816458
ENSSSCG00000013883	NIBAN3	ENSSSCG00000016498	MKRN1	0.158928672980405
ENSSSCG00000011444	NT5DC2	ENSSSCG00000039309	YIPF5	0.158926840937373
ENSSSCG00000000998	RPP40	ENSSSCG00000039309	YIPF5	0.158900608485429
ENSSSCG00000024484	DEGS1	ENSSSCG00000026922	DRAM2	0.158894346935563
ENSSSCG00000015793	UFSP2	ENSSSCG00000015943	GORASP2	0.158880515210935
ENSSSCG00000001925	ADPGK	ENSSSCG00000006979	MSR1	0.158866114409871
ENSSSCG00000009532	POGLUT2	ENSSSCG00000010299	ANXA7	0.158862391540512
ENSSSCG00000000891	LTA4H	ENSSSCG00000038895	DCTN6	0.158857566942975
ENSSSCG00000016370	SEPTIN2	ENSSSCG00000038429	ENSSSCG00000038429	0.158846224028805
ENSSSCG00000016370	SEPTIN2	ENSSSCG00000020696	HMGN4	0.158834100210157
ENSSSCG00000009532	POGLUT2	ENSSSCG00000032498	IDH3A	0.158827969558652
ENSSSCG00000005507	PSMD5	ENSSSCG00000010802	UCHL5	0.158803397093168
ENSSSCG00000010802	UCHL5	ENSSSCG00000039882	HTRA2	0.158782666704535
ENSSSCG00000004565	CA12	ENSSSCG00000016436	CHPF2	0.158779691130421
ENSSSCG00000000202	MCRS1	ENSSSCG00000009237	HPSE	0.158778291861061
ENSSSCG00000002508	SETD3	ENSSSCG00000009532	POGLUT2	0.158763105477154
ENSSSCG00000013045	OTUB1	ENSSSCG00000025900	SH3BP5L	0.158762231087091
ENSSSCG00000009492	GPR180	ENSSSCG00000031791	ARF4	0.158758207130261
ENSSSCG00000025966	EIF4H	ENSSSCG00000033278	ATP6V1D	0.158743123214568
ENSSSCG00000008546	GPN1	ENSSSCG00000010299	ANXA7	0.158741679136962
ENSSSCG00000035771	MRPS22	ENSSSCG00000037602	ENSSSCG00000037602	0.158725581765217
ENSSSCG00000004565	CA12	ENSSSCG00000032180	MCM7	0.158721395696173
ENSSSCG00000015826	ENSSSCG00000015826	ENSSSCG00000016370	SEPTIN2	0.158718497536638
ENSSSCG00000004103	PCMT1	ENSSSCG00000004276	SMAP1	0.158697693495489
ENSSSCG00000029212	GDE1	ENSSSCG00000038895	DCTN6	0.15868114071224
ENSSSCG00000009492	GPR180	ENSSSCG00000028479	ENSSSCG00000028479	0.158676729749914
ENSSSCG00000004050	WTAP	ENSSSCG00000010802	UCHL5	0.158634171909153
ENSSSCG00000000891	LTA4H	ENSSSCG00000008635	NOL10	0.158611586498888
ENSSSCG00000001960	EAPP	ENSSSCG00000011494	PSMD6	0.158608584767472
ENSSSCG00000025248	PITPNA	ENSSSCG00000031510	POMK	0.158602141159645
ENSSSCG00000015648	EIF2D	ENSSSCG00000025966	EIF4H	0.158602124682695
ENSSSCG00000003645	UTP11	ENSSSCG00000028355	ACTG1	0.158598169924388
ENSSSCG00000000547	ENSSSCG00000000547	ENSSSCG00000039798	SLC11A1	0.158592569381707
ENSSSCG00000000998	RPP40	ENSSSCG00000016498	MKRN1	0.158569272194692
ENSSSCG00000024484	DEGS1	ENSSSCG00000038026	RAB12	0.158563261360087
ENSSSCG00000025248	PITPNA	ENSSSCG00000032498	IDH3A	0.15854863125961
ENSSSCG00000010802	UCHL5	ENSSSCG00000024655	PHB2	0.158544930638339
ENSSSCG00000007272	CHMP4B	ENSSSCG00000039882	HTRA2	0.158537356874992
ENSSSCG00000005507	PSMD5	ENSSSCG00000013062	MTA2	0.158525901544069
ENSSSCG00000038429	ENSSSCG00000038429	ENSSSCG00000045866	ENSSSCG00000045866	0.158509720286792
ENSSSCG00000008546	GPN1	ENSSSCG00000033149	DDX47	0.158497611292948
ENSSSCG00000005507	PSMD5	ENSSSCG00000006358	NDUFS2	0.158487371028712
ENSSSCG00000007088	ENSSSCG00000007088	ENSSSCG00000025966	EIF4H	0.158486369399811
ENSSSCG00000013045	OTUB1	ENSSSCG00000039798	SLC11A1	0.158478786263844
ENSSSCG00000004103	PCMT1	ENSSSCG00000033402	SARAF	0.158464047506634
ENSSSCG00000003645	UTP11	ENSSSCG00000032498	IDH3A	0.158454133254267
ENSSSCG00000009237	HPSE	ENSSSCG00000011322	CCR1	0.158449409160671
ENSSSCG00000045512	ENSSSCG00000045512	ENSSSCG00000050204	ENSSSCG00000050204	0.158446423288701
ENSSSCG00000000547	ENSSSCG00000000547	ENSSSCG00000013001	MRPL49	0.158434757530827
ENSSSCG00000015943	GORASP2	ENSSSCG00000038466	EIF4E2	0.158432879646086
ENSSSCG00000008353	DNAAF10	ENSSSCG00000024484	DEGS1	0.158424341830839
ENSSSCG00000038949	NALCN	ENSSSCG00000045512	ENSSSCG00000045512	0.158422869862371
ENSSSCG00000008635	NOL10	ENSSSCG00000013062	MTA2	0.158420401099527
ENSSSCG00000017735	RHOT1	ENSSSCG00000023245	NONO	0.15841881548155
ENSSSCG00000015943	GORASP2	ENSSSCG00000035132	IDNK	0.158417824177764
ENSSSCG00000024484	DEGS1	ENSSSCG00000038615	TAF9	0.158416856880014
ENSSSCG00000009237	HPSE	ENSSSCG00000050204	ENSSSCG00000050204	0.158414767775267
ENSSSCG00000003645	UTP11	ENSSSCG00000031791	ARF4	0.158411536333904
ENSSSCG00000016370	SEPTIN2	ENSSSCG00000032031	QARS1	0.158404077353938
ENSSSCG00000007289	TRPC4AP	ENSSSCG00000010802	UCHL5	0.158395832343207
ENSSSCG00000001925	ADPGK	ENSSSCG00000010802	UCHL5	0.158390802231413
ENSSSCG00000014298	PPP2CA	ENSSSCG00000028465	ELAC2	0.158390615688854
ENSSSCG00000004537	TXNL1	ENSSSCG00000009492	GPR180	0.158387996361871
ENSSSCG00000009052	ZNF330	ENSSSCG00000014298	PPP2CA	0.158385262533846
ENSSSCG00000025900	SH3BP5L	ENSSSCG00000033149	DDX47	0.158380650778618
ENSSSCG00000027432	NSUN3	ENSSSCG00000033303	MBD4	0.158364194816236
ENSSSCG00000003645	UTP11	ENSSSCG00000025966	EIF4H	0.158363190432489
ENSSSCG00000021652	LSM8	ENSSSCG00000024484	DEGS1	0.158361335785417
ENSSSCG00000006875	PLPPR4	ENSSSCG00000014298	PPP2CA	0.158347417098678
ENSSSCG00000031791	ARF4	ENSSSCG00000033843	ETFRF1	0.158345137142067
ENSSSCG00000000891	LTA4H	ENSSSCG00000038429	ENSSSCG00000038429	0.158343052969188
ENSSSCG00000012318	MAGED1	ENSSSCG00000020696	HMGN4	0.158341368056128
ENSSSCG00000000998	RPP40	ENSSSCG00000032266	SLC37A3	0.158327775945393
ENSSSCG00000009702	FBXO8	ENSSSCG00000024484	DEGS1	0.158321298516393
ENSSSCG00000008635	NOL10	ENSSSCG00000032266	SLC37A3	0.158320828063894
ENSSSCG00000021024	ENSSSCG00000021024	ENSSSCG00000033149	DDX47	0.158317291162862
ENSSSCG00000001779	ZFAND6	ENSSSCG00000023245	NONO	0.15831315974776
ENSSSCG00000007272	CHMP4B	ENSSSCG00000038895	DCTN6	0.158310050565272
ENSSSCG00000009237	HPSE	ENSSSCG00000033278	ATP6V1D	0.15828854753328
ENSSSCG00000023245	NONO	ENSSSCG00000033303	MBD4	0.158286003404913
ENSSSCG00000007919	ENSSSCG00000007919	ENSSSCG00000030798	FUS	0.158266081713815
ENSSSCG00000042703	SNX1	ENSSSCG00000045512	ENSSSCG00000045512	0.158246174987158
ENSSSCG00000002508	SETD3	ENSSSCG00000013045	OTUB1	0.158236991246553
ENSSSCG00000006979	MSR1	ENSSSCG00000013045	OTUB1	0.158224900155566
ENSSSCG00000010299	ANXA7	ENSSSCG00000032031	QARS1	0.158207183174229
ENSSSCG00000005507	PSMD5	ENSSSCG00000028592	TM2D2	0.158201381705849
ENSSSCG00000032180	MCM7	ENSSSCG00000033402	SARAF	0.158182602430177
ENSSSCG00000024484	DEGS1	ENSSSCG00000034715	ENSSSCG00000034715	0.158182386304702
ENSSSCG00000025900	SH3BP5L	ENSSSCG00000045512	ENSSSCG00000045512	0.158155395108666
ENSSSCG00000015943	GORASP2	ENSSSCG00000016370	SEPTIN2	0.15813604598287
ENSSSCG00000025966	EIF4H	ENSSSCG00000034715	ENSSSCG00000034715	0.158133880966215
ENSSSCG00000009372	MRPS31	ENSSSCG00000010299	ANXA7	0.158121556128357
ENSSSCG00000008546	GPN1	ENSSSCG00000045512	ENSSSCG00000045512	0.158119290309264
ENSSSCG00000017822	RPA1	ENSSSCG00000037602	ENSSSCG00000037602	0.158116981682039
ENSSSCG00000024484	DEGS1	ENSSSCG00000038955	CAMLG	0.158112447920242
ENSSSCG00000003645	UTP11	ENSSSCG00000032266	SLC37A3	0.158105241842355
ENSSSCG00000000018	KIAA0930	ENSSSCG00000009237	HPSE	0.158084668212136
ENSSSCG00000015423	DNAJC2	ENSSSCG00000031510	POMK	0.15807510865329
ENSSSCG00000000462	RXYLT1	ENSSSCG00000032180	MCM7	0.158073804818394
ENSSSCG00000014298	PPP2CA	ENSSSCG00000016134	FASTKD2	0.158063086356578
ENSSSCG00000010802	UCHL5	ENSSSCG00000027432	NSUN3	0.158031116215671
ENSSSCG00000004929	PARP16	ENSSSCG00000016134	FASTKD2	0.158028014375072
ENSSSCG00000000364	SARNP	ENSSSCG00000000547	ENSSSCG00000000547	0.158013717057066
ENSSSCG00000009372	MRPS31	ENSSSCG00000025966	EIF4H	0.158006244636113
ENSSSCG00000013315	EIF3M	ENSSSCG00000033307	GNG4	0.15797034143881
ENSSSCG00000007919	ENSSSCG00000007919	ENSSSCG00000032498	IDH3A	0.157959231498299
ENSSSCG00000009237	HPSE	ENSSSCG00000024329	C12orf43	0.157952871881433
ENSSSCG00000008635	NOL10	ENSSSCG00000015793	UFSP2	0.157928624251929
ENSSSCG00000021024	ENSSSCG00000021024	ENSSSCG00000035771	MRPS22	0.15791739277562
ENSSSCG00000009492	GPR180	ENSSSCG00000010345	GHITM	0.157916759462749
ENSSSCG00000000462	RXYLT1	ENSSSCG00000014298	PPP2CA	0.157901503495374
ENSSSCG00000001925	ADPGK	ENSSSCG00000001960	EAPP	0.157894945533309
ENSSSCG00000000998	RPP40	ENSSSCG00000010331	ANXA11	0.157887629736502
ENSSSCG00000015305	GTPBP10	ENSSSCG00000016370	SEPTIN2	0.157883392405578
ENSSSCG00000009237	HPSE	ENSSSCG00000038895	DCTN6	0.157851830264158
ENSSSCG00000016370	SEPTIN2	ENSSSCG00000038423	GLA	0.157824651929566
ENSSSCG00000013315	EIF3M	ENSSSCG00000027432	NSUN3	0.157797682649924
ENSSSCG00000000998	RPP40	ENSSSCG00000013045	OTUB1	0.157783646729544
ENSSSCG00000014298	PPP2CA	ENSSSCG00000017822	RPA1	0.15776784615862
ENSSSCG00000000462	RXYLT1	ENSSSCG00000000891	LTA4H	0.157765430603677
ENSSSCG00000027432	NSUN3	ENSSSCG00000045512	ENSSSCG00000045512	0.157757373361083
ENSSSCG00000024484	DEGS1	ENSSSCG00000031572	MFF	0.157750984485984
ENSSSCG00000013315	EIF3M	ENSSSCG00000025966	EIF4H	0.157748141764061
ENSSSCG00000000072	SLC25A17	ENSSSCG00000001925	ADPGK	0.157740009595376
ENSSSCG00000010299	ANXA7	ENSSSCG00000038466	EIF4E2	0.15771088792733
ENSSSCG00000002042	OXA1L	ENSSSCG00000035771	MRPS22	0.157710871084359
ENSSSCG00000016300	ATG16L1	ENSSSCG00000025966	EIF4H	0.157707814972651
ENSSSCG00000013883	NIBAN3	ENSSSCG00000025966	EIF4H	0.157696234085471
ENSSSCG00000025060	ENSSSCG00000025060	ENSSSCG00000039309	YIPF5	0.157691372667774
ENSSSCG00000010299	ANXA7	ENSSSCG00000035132	IDNK	0.157688204008011
ENSSSCG00000015793	UFSP2	ENSSSCG00000032266	SLC37A3	0.157683080804492
ENSSSCG00000016998	NPM1	ENSSSCG00000033303	MBD4	0.157674403117895
ENSSSCG00000000891	LTA4H	ENSSSCG00000016370	SEPTIN2	0.157674026958834
ENSSSCG00000008546	GPN1	ENSSSCG00000032180	MCM7	0.157666200493257
ENSSSCG00000030183	GOSR2	ENSSSCG00000033307	GNG4	0.157645371088732
ENSSSCG00000017735	RHOT1	ENSSSCG00000024484	DEGS1	0.157644277995525
ENSSSCG00000016827	BRIX1	ENSSSCG00000042703	SNX1	0.157643503887092
ENSSSCG00000006157	MSTO1	ENSSSCG00000007919	ENSSSCG00000007919	0.157638114710284
ENSSSCG00000027432	NSUN3	ENSSSCG00000032180	MCM7	0.157625058567642
ENSSSCG00000007919	ENSSSCG00000007919	ENSSSCG00000033149	DDX47	0.157617339675778
ENSSSCG00000032031	QARS1	ENSSSCG00000032180	MCM7	0.157609487693384
ENSSSCG00000004276	SMAP1	ENSSSCG00000010299	ANXA7	0.157609065543692
ENSSSCG00000015793	UFSP2	ENSSSCG00000032498	IDH3A	0.157605112313018
ENSSSCG00000024484	DEGS1	ENSSSCG00000028397	ENSSSCG00000028397	0.15759554574377
ENSSSCG00000008225	PTCD3	ENSSSCG00000016134	FASTKD2	0.157592269870099
ENSSSCG00000002042	OXA1L	ENSSSCG00000016134	FASTKD2	0.157585240253472
ENSSSCG00000009237	HPSE	ENSSSCG00000023818	MRPS27	0.157582332605836
ENSSSCG00000000547	ENSSSCG00000000547	ENSSSCG00000023245	NONO	0.157557270574108
ENSSSCG00000003520	CDC42	ENSSSCG00000015952	HAT1	0.157556900103475
ENSSSCG00000006358	NDUFS2	ENSSSCG00000045512	ENSSSCG00000045512	0.157555825897498
ENSSSCG00000009237	HPSE	ENSSSCG00000021644	ENSSSCG00000021644	0.157554629705043
ENSSSCG00000001638	MRPS10	ENSSSCG00000009492	GPR180	0.157535236825244
ENSSSCG00000001779	ZFAND6	ENSSSCG00000031791	ARF4	0.157508255465128
ENSSSCG00000012318	MAGED1	ENSSSCG00000035771	MRPS22	0.157498370185613
ENSSSCG00000024484	DEGS1	ENSSSCG00000031791	ARF4	0.157493731681225
ENSSSCG00000000547	ENSSSCG00000000547	ENSSSCG00000014250	C5orf63	0.157490709972804
ENSSSCG00000009237	HPSE	ENSSSCG00000032266	SLC37A3	0.157475377670053
ENSSSCG00000016498	MKRN1	ENSSSCG00000033149	DDX47	0.157458789867018
ENSSSCG00000002042	OXA1L	ENSSSCG00000038466	EIF4E2	0.157447100980956
ENSSSCG00000006157	MSTO1	ENSSSCG00000014298	PPP2CA	0.157445176775072
ENSSSCG00000038423	GLA	ENSSSCG00000039882	HTRA2	0.157444918786088
ENSSSCG00000013045	OTUB1	ENSSSCG00000038429	ENSSSCG00000038429	0.157440280770571
ENSSSCG00000029212	GDE1	ENSSSCG00000045512	ENSSSCG00000045512	0.157438284178033
ENSSSCG00000005587	NEK6	ENSSSCG00000039309	YIPF5	0.157430051066326
ENSSSCG00000038895	DCTN6	ENSSSCG00000039798	SLC11A1	0.157422792962964
ENSSSCG00000005383	ALG2	ENSSSCG00000025966	EIF4H	0.157418743456335
ENSSSCG00000010299	ANXA7	ENSSSCG00000013001	MRPL49	0.157416403678934
ENSSSCG00000003843	PARS2	ENSSSCG00000016370	SEPTIN2	0.157416211234607
ENSSSCG00000017822	RPA1	ENSSSCG00000033307	GNG4	0.157408821019205
ENSSSCG00000007289	TRPC4AP	ENSSSCG00000014829	MRPL48	0.157404833193457
ENSSSCG00000017822	RPA1	ENSSSCG00000032031	QARS1	0.1573934366228
ENSSSCG00000014298	PPP2CA	ENSSSCG00000025248	PITPNA	0.157392209256107
ENSSSCG00000008635	NOL10	ENSSSCG00000010802	UCHL5	0.157391657312941
ENSSSCG00000033307	GNG4	ENSSSCG00000039309	YIPF5	0.157389518265611
ENSSSCG00000000998	RPP40	ENSSSCG00000010860	PSEN2	0.15738171877521
ENSSSCG00000012318	MAGED1	ENSSSCG00000013464	SPPL2B	0.15738130740372
ENSSSCG00000031791	ARF4	ENSSSCG00000033303	MBD4	0.157372805524497
ENSSSCG00000000891	LTA4H	ENSSSCG00000004276	SMAP1	0.157361535589923
ENSSSCG00000013062	MTA2	ENSSSCG00000022222	MTX2	0.157348008948301
ENSSSCG00000000891	LTA4H	ENSSSCG00000035132	IDNK	0.157344823468316
ENSSSCG00000000998	RPP40	ENSSSCG00000016370	SEPTIN2	0.157327410389613
ENSSSCG00000012318	MAGED1	ENSSSCG00000038429	ENSSSCG00000038429	0.15732482761065
ENSSSCG00000033149	DDX47	ENSSSCG00000034715	ENSSSCG00000034715	0.157313554332192
ENSSSCG00000002508	SETD3	ENSSSCG00000010299	ANXA7	0.157307946087734
ENSSSCG00000000891	LTA4H	ENSSSCG00000038466	EIF4E2	0.157305772033553
ENSSSCG00000007919	ENSSSCG00000007919	ENSSSCG00000009532	POGLUT2	0.157300016922684
ENSSSCG00000000547	ENSSSCG00000000547	ENSSSCG00000016498	MKRN1	0.157288741399321
ENSSSCG00000008546	GPN1	ENSSSCG00000016370	SEPTIN2	0.157264090339902
ENSSSCG00000015423	DNAJC2	ENSSSCG00000045866	ENSSSCG00000045866	0.157262729194267
ENSSSCG00000009556	CUL4A	ENSSSCG00000025966	EIF4H	0.15726211302136
ENSSSCG00000000202	MCRS1	ENSSSCG00000001925	ADPGK	0.15726173202201
ENSSSCG00000002138	OSGEP	ENSSSCG00000007919	ENSSSCG00000007919	0.157236595490317
ENSSSCG00000008546	GPN1	ENSSSCG00000013883	NIBAN3	0.157229837799121
ENSSSCG00000010802	UCHL5	ENSSSCG00000038895	DCTN6	0.157222011422229
ENSSSCG00000009492	GPR180	ENSSSCG00000038362	ENSSSCG00000038362	0.157210555363166
ENSSSCG00000010802	UCHL5	ENSSSCG00000013315	EIF3M	0.157186998449977
ENSSSCG00000031990	DIMT1	ENSSSCG00000035771	MRPS22	0.157174281253382
ENSSSCG00000023818	MRPS27	ENSSSCG00000025966	EIF4H	0.157172239630394
ENSSSCG00000033180	PSMD10	ENSSSCG00000035771	MRPS22	0.157170529375842
ENSSSCG00000001925	ADPGK	ENSSSCG00000010551	BLOC1S2	0.157166889042795
ENSSSCG00000016498	MKRN1	ENSSSCG00000020696	HMGN4	0.157165796822887
ENSSSCG00000007289	TRPC4AP	ENSSSCG00000051205	P2RX4	0.157161838048112
ENSSSCG00000025966	EIF4H	ENSSSCG00000040816	NOL7	0.157159329178268
ENSSSCG00000003520	CDC42	ENSSSCG00000015793	UFSP2	0.157157707628685
ENSSSCG00000000547	ENSSSCG00000000547	ENSSSCG00000007095	POLR3F	0.157143817548101
ENSSSCG00000017741	TEFM	ENSSSCG00000030183	GOSR2	0.157134730979772
ENSSSCG00000005600	PPP6C	ENSSSCG00000031791	ARF4	0.157121064569985
ENSSSCG00000000547	ENSSSCG00000000547	ENSSSCG00000024329	C12orf43	0.15710773607879
ENSSSCG00000000998	RPP40	ENSSSCG00000038762	BTF3L4	0.157067361545179
ENSSSCG00000001925	ADPGK	ENSSSCG00000021024	ENSSSCG00000021024	0.157065145376888
ENSSSCG00000016370	SEPTIN2	ENSSSCG00000025060	ENSSSCG00000025060	0.157046768795137
ENSSSCG00000007289	TRPC4AP	ENSSSCG00000022222	MTX2	0.157042751302146
ENSSSCG00000009492	GPR180	ENSSSCG00000011444	NT5DC2	0.156994533611775
ENSSSCG00000008546	GPN1	ENSSSCG00000028592	TM2D2	0.156990697107638
ENSSSCG00000004565	CA12	ENSSSCG00000015423	DNAJC2	0.15698703181224
ENSSSCG00000030183	GOSR2	ENSSSCG00000033149	DDX47	0.156980087196558
ENSSSCG00000013062	MTA2	ENSSSCG00000038466	EIF4E2	0.156976197884289
ENSSSCG00000013883	NIBAN3	ENSSSCG00000038955	CAMLG	0.15695868470291
ENSSSCG00000025966	EIF4H	ENSSSCG00000043731	ENSSSCG00000043731	0.15695554458354
ENSSSCG00000015952	HAT1	ENSSSCG00000024484	DEGS1	0.156924425494528
ENSSSCG00000000891	LTA4H	ENSSSCG00000005507	PSMD5	0.156916677722415
ENSSSCG00000012318	MAGED1	ENSSSCG00000045512	ENSSSCG00000045512	0.156896402225562
ENSSSCG00000008635	NOL10	ENSSSCG00000031791	ARF4	0.156894905488712
ENSSSCG00000011783	EIF2B5	ENSSSCG00000031791	ARF4	0.156893290501027
ENSSSCG00000025966	EIF4H	ENSSSCG00000028694	ATP6V1B2	0.156891117512538
ENSSSCG00000014298	PPP2CA	ENSSSCG00000028949	NUP35	0.156889537680116
ENSSSCG00000013883	NIBAN3	ENSSSCG00000016370	SEPTIN2	0.156870029478088
ENSSSCG00000011489	ENSSSCG00000011489	ENSSSCG00000013464	SPPL2B	0.1568635425854
ENSSSCG00000015793	UFSP2	ENSSSCG00000016370	SEPTIN2	0.15685406940913
ENSSSCG00000005587	NEK6	ENSSSCG00000007919	ENSSSCG00000007919	0.156844167228204
ENSSSCG00000007289	TRPC4AP	ENSSSCG00000035771	MRPS22	0.156837476090016
ENSSSCG00000009492	GPR180	ENSSSCG00000010802	UCHL5	0.156834443094469
ENSSSCG00000002042	OXA1L	ENSSSCG00000031791	ARF4	0.156812857015877
ENSSSCG00000004103	PCMT1	ENSSSCG00000009702	FBXO8	0.156809609627421
ENSSSCG00000002508	SETD3	ENSSSCG00000031791	ARF4	0.156794697821549
ENSSSCG00000015423	DNAJC2	ENSSSCG00000031791	ARF4	0.15678474546874
ENSSSCG00000013655	ICAM1	ENSSSCG00000045512	ENSSSCG00000045512	0.156783448617763
ENSSSCG00000013883	NIBAN3	ENSSSCG00000030183	GOSR2	0.156779481741608
ENSSSCG00000003520	CDC42	ENSSSCG00000033303	MBD4	0.156773313586969
ENSSSCG00000008602	LAPTM4A	ENSSSCG00000010299	ANXA7	0.156763266571219
ENSSSCG00000030183	GOSR2	ENSSSCG00000032498	IDH3A	0.156731758887558
ENSSSCG00000005102	AEN	ENSSSCG00000024484	DEGS1	0.156725726254718
ENSSSCG00000006261	TCEA1	ENSSSCG00000033149	DDX47	0.156718391272415
ENSSSCG00000024484	DEGS1	ENSSSCG00000037314	TMCO1	0.156701471408049
ENSSSCG00000009492	GPR180	ENSSSCG00000033278	ATP6V1D	0.156700923669195
ENSSSCG00000025248	PITPNA	ENSSSCG00000045512	ENSSSCG00000045512	0.156676605980352
ENSSSCG00000007095	POLR3F	ENSSSCG00000024484	DEGS1	0.156673227111247
ENSSSCG00000006157	MSTO1	ENSSSCG00000017741	TEFM	0.156664901304857
ENSSSCG00000010802	UCHL5	ENSSSCG00000029212	GDE1	0.156650750317961
ENSSSCG00000014298	PPP2CA	ENSSSCG00000038895	DCTN6	0.156639724684585
ENSSSCG00000015943	GORASP2	ENSSSCG00000031791	ARF4	0.156624723894364
ENSSSCG00000005587	NEK6	ENSSSCG00000016370	SEPTIN2	0.156623378264327
ENSSSCG00000010860	PSEN2	ENSSSCG00000032498	IDH3A	0.156620403666645
ENSSSCG00000016998	NPM1	ENSSSCG00000027432	NSUN3	0.156604805495243
ENSSSCG00000004103	PCMT1	ENSSSCG00000017822	RPA1	0.156591965778626
ENSSSCG00000012318	MAGED1	ENSSSCG00000015648	EIF2D	0.156587501968068
ENSSSCG00000004537	TXNL1	ENSSSCG00000016370	SEPTIN2	0.156581813585944
ENSSSCG00000013315	EIF3M	ENSSSCG00000032031	QARS1	0.156580942362246
ENSSSCG00000032180	MCM7	ENSSSCG00000033149	DDX47	0.156580550927443
ENSSSCG00000010299	ANXA7	ENSSSCG00000010345	GHITM	0.156580095590583
ENSSSCG00000003983	SMAP2	ENSSSCG00000030798	FUS	0.156578014018653
ENSSSCG00000010802	UCHL5	ENSSSCG00000021024	ENSSSCG00000021024	0.156577076419251
ENSSSCG00000006979	MSR1	ENSSSCG00000045512	ENSSSCG00000045512	0.156570368966195
ENSSSCG00000011494	PSMD6	ENSSSCG00000038895	DCTN6	0.156544035715359
ENSSSCG00000009747	STX2	ENSSSCG00000016998	NPM1	0.156518537957128
ENSSSCG00000033843	ETFRF1	ENSSSCG00000045512	ENSSSCG00000045512	0.156504368265406
ENSSSCG00000005600	PPP6C	ENSSSCG00000009237	HPSE	0.156494383925942
ENSSSCG00000010802	UCHL5	ENSSSCG00000015793	UFSP2	0.156481771049496
ENSSSCG00000004374	QRSL1	ENSSSCG00000014298	PPP2CA	0.156480445860628
ENSSSCG00000004374	QRSL1	ENSSSCG00000009492	GPR180	0.156472337169802
ENSSSCG00000031510	POMK	ENSSSCG00000033149	DDX47	0.156464018348971
ENSSSCG00000013883	NIBAN3	ENSSSCG00000028949	NUP35	0.156463352860307
ENSSSCG00000013062	MTA2	ENSSSCG00000015943	GORASP2	0.156456864830164
ENSSSCG00000009237	HPSE	ENSSSCG00000028949	NUP35	0.156456678217945
ENSSSCG00000009492	GPR180	ENSSSCG00000033402	SARAF	0.156450471745311
ENSSSCG00000000547	ENSSSCG00000000547	ENSSSCG00000009702	FBXO8	0.156428666642227
ENSSSCG00000007919	ENSSSCG00000007919	ENSSSCG00000033843	ETFRF1	0.156422387478015
ENSSSCG00000013315	EIF3M	ENSSSCG00000038429	ENSSSCG00000038429	0.156419493296347
ENSSSCG00000000462	RXYLT1	ENSSSCG00000007919	ENSSSCG00000007919	0.156417704509229
ENSSSCG00000011444	NT5DC2	ENSSSCG00000025966	EIF4H	0.156415387764083
ENSSSCG00000014298	PPP2CA	ENSSSCG00000038362	ENSSSCG00000038362	0.156413832662739
ENSSSCG00000008225	PTCD3	ENSSSCG00000015943	GORASP2	0.156386901933359
ENSSSCG00000017042	UBLCP1	ENSSSCG00000031791	ARF4	0.156382396252337
ENSSSCG00000000998	RPP40	ENSSSCG00000006979	MSR1	0.156376303917398
ENSSSCG00000015793	UFSP2	ENSSSCG00000032180	MCM7	0.156372259525832
ENSSSCG00000013464	SPPL2B	ENSSSCG00000034715	ENSSSCG00000034715	0.156366963194065
ENSSSCG00000012980	KAT5	ENSSSCG00000017741	TEFM	0.156363281054265
ENSSSCG00000013062	MTA2	ENSSSCG00000015793	UFSP2	0.156359202471734
ENSSSCG00000000462	RXYLT1	ENSSSCG00000013315	EIF3M	0.15635141442546
ENSSSCG00000007289	TRPC4AP	ENSSSCG00000013062	MTA2	0.156330816185848
ENSSSCG00000000998	RPP40	ENSSSCG00000024484	DEGS1	0.156304330238827
ENSSSCG00000016827	BRIX1	ENSSSCG00000017822	RPA1	0.156298260268128
ENSSSCG00000014829	MRPL48	ENSSSCG00000033735	ENSSSCG00000033735	0.156263330588696
ENSSSCG00000013045	OTUB1	ENSSSCG00000038955	CAMLG	0.156255264283666
ENSSSCG00000012318	MAGED1	ENSSSCG00000042703	SNX1	0.156232829726437
ENSSSCG00000014961	CWC15	ENSSSCG00000025966	EIF4H	0.15622504496583
ENSSSCG00000024484	DEGS1	ENSSSCG00000025806	FAM118B	0.156221620233936
ENSSSCG00000000547	ENSSSCG00000000547	ENSSSCG00000005600	PPP6C	0.156219965691786
ENSSSCG00000002508	SETD3	ENSSSCG00000009492	GPR180	0.156208189375569
ENSSSCG00000012523	ENSSSCG00000012523	ENSSSCG00000024484	DEGS1	0.156206222779014
ENSSSCG00000001925	ADPGK	ENSSSCG00000029212	GDE1	0.15620488836735
ENSSSCG00000007088	ENSSSCG00000007088	ENSSSCG00000009237	HPSE	0.156201571303247
ENSSSCG00000011444	NT5DC2	ENSSSCG00000016370	SEPTIN2	0.156199144580135
ENSSSCG00000000547	ENSSSCG00000000547	ENSSSCG00000045866	ENSSSCG00000045866	0.156196810314736
ENSSSCG00000004929	PARP16	ENSSSCG00000014298	PPP2CA	0.156180236959896
ENSSSCG00000000998	RPP40	ENSSSCG00000033843	ETFRF1	0.156167367174512
ENSSSCG00000002138	OSGEP	ENSSSCG00000014829	MRPL48	0.156161885084993
ENSSSCG00000007289	TRPC4AP	ENSSSCG00000011048	SUV39H2	0.156147366791938
ENSSSCG00000025248	PITPNA	ENSSSCG00000032180	MCM7	0.15612111172278
ENSSSCG00000021024	ENSSSCG00000021024	ENSSSCG00000022222	MTX2	0.156120831540531
ENSSSCG00000000547	ENSSSCG00000000547	ENSSSCG00000025248	PITPNA	0.156114392048225
ENSSSCG00000015943	GORASP2	ENSSSCG00000020696	HMGN4	0.156092902519579
ENSSSCG00000011529	TRNT1	ENSSSCG00000024484	DEGS1	0.15608737059457
ENSSSCG00000037602	ENSSSCG00000037602	ENSSSCG00000042703	SNX1	0.156086241988874
ENSSSCG00000000998	RPP40	ENSSSCG00000010802	UCHL5	0.156085491638196
ENSSSCG00000002138	OSGEP	ENSSSCG00000032498	IDH3A	0.156051904614373
ENSSSCG00000000547	ENSSSCG00000000547	ENSSSCG00000005587	NEK6	0.156046461233543
ENSSSCG00000001925	ADPGK	ENSSSCG00000045512	ENSSSCG00000045512	0.156040700904087
ENSSSCG00000000547	ENSSSCG00000000547	ENSSSCG00000028397	ENSSSCG00000028397	0.156040560387414
ENSSSCG00000016827	BRIX1	ENSSSCG00000023245	NONO	0.156036359999753
ENSSSCG00000032031	QARS1	ENSSSCG00000042703	SNX1	0.156035420685425
ENSSSCG00000013062	MTA2	ENSSSCG00000040816	NOL7	0.156029326437818
ENSSSCG00000004050	WTAP	ENSSSCG00000013062	MTA2	0.156023589655652
ENSSSCG00000017741	TEFM	ENSSSCG00000038895	DCTN6	0.156010224896154
ENSSSCG00000007919	ENSSSCG00000007919	ENSSSCG00000013464	SPPL2B	0.156001012406076
ENSSSCG00000024484	DEGS1	ENSSSCG00000031510	POMK	0.155983590701491
ENSSSCG00000009492	GPR180	ENSSSCG00000013883	NIBAN3	0.15598053618053
ENSSSCG00000014829	MRPL48	ENSSSCG00000032031	QARS1	0.155971319142781
ENSSSCG00000001960	EAPP	ENSSSCG00000012318	MAGED1	0.155971283603923
ENSSSCG00000004103	PCMT1	ENSSSCG00000011763	MRPL47	0.155958919286104
ENSSSCG00000000998	RPP40	ENSSSCG00000002508	SETD3	0.155939833942436
ENSSSCG00000007289	TRPC4AP	ENSSSCG00000015305	GTPBP10	0.155938610294372
ENSSSCG00000020696	HMGN4	ENSSSCG00000031510	POMK	0.155936513668007
ENSSSCG00000003983	SMAP2	ENSSSCG00000045512	ENSSSCG00000045512	0.155929105180633
ENSSSCG00000006358	NDUFS2	ENSSSCG00000015943	GORASP2	0.155911444953484
ENSSSCG00000000202	MCRS1	ENSSSCG00000010551	BLOC1S2	0.155904920470946
ENSSSCG00000025966	EIF4H	ENSSSCG00000032266	SLC37A3	0.155902197209952
ENSSSCG00000001960	EAPP	ENSSSCG00000032031	QARS1	0.155899574487294
ENSSSCG00000017741	TEFM	ENSSSCG00000025900	SH3BP5L	0.155894537443229
ENSSSCG00000000998	RPP40	ENSSSCG00000016300	ATG16L1	0.155886236302219
ENSSSCG00000000998	RPP40	ENSSSCG00000030578	MRPL15	0.155878269494443
ENSSSCG00000009492	GPR180	ENSSSCG00000020696	HMGN4	0.155875060459294
ENSSSCG00000007289	TRPC4AP	ENSSSCG00000031791	ARF4	0.155848462646213
ENSSSCG00000000998	RPP40	ENSSSCG00000017507	ENSSSCG00000017507	0.15584037928383
ENSSSCG00000008635	NOL10	ENSSSCG00000030798	FUS	0.155838123771066
ENSSSCG00000011494	PSMD6	ENSSSCG00000038423	GLA	0.155834711964707
ENSSSCG00000004537	TXNL1	ENSSSCG00000013883	NIBAN3	0.155833531393751
ENSSSCG00000010299	ANXA7	ENSSSCG00000023172	ENSSSCG00000023172	0.155828439677467
ENSSSCG00000022222	MTX2	ENSSSCG00000042703	SNX1	0.155818406292241
ENSSSCG00000012980	KAT5	ENSSSCG00000024484	DEGS1	0.155806395315475
ENSSSCG00000035771	MRPS22	ENSSSCG00000038895	DCTN6	0.155802905912908
ENSSSCG00000009492	GPR180	ENSSSCG00000013062	MTA2	0.15580049412133
ENSSSCG00000007919	ENSSSCG00000007919	ENSSSCG00000039798	SLC11A1	0.155761909450045
ENSSSCG00000007289	TRPC4AP	ENSSSCG00000013883	NIBAN3	0.15575213971307
ENSSSCG00000015423	DNAJC2	ENSSSCG00000030798	FUS	0.155749590436286
ENSSSCG00000000891	LTA4H	ENSSSCG00000000998	RPP40	0.155722595973646
ENSSSCG00000007919	ENSSSCG00000007919	ENSSSCG00000034715	ENSSSCG00000034715	0.155698456515658
ENSSSCG00000010299	ANXA7	ENSSSCG00000038362	ENSSSCG00000038362	0.15567374777032
ENSSSCG00000009372	MRPS31	ENSSSCG00000012318	MAGED1	0.155670995018494
ENSSSCG00000016370	SEPTIN2	ENSSSCG00000039309	YIPF5	0.155656887815396
ENSSSCG00000006875	PLPPR4	ENSSSCG00000012318	MAGED1	0.155631576909852
ENSSSCG00000000072	SLC25A17	ENSSSCG00000024329	C12orf43	0.155629335899898
ENSSSCG00000008515	MEMO1	ENSSSCG00000009492	GPR180	0.15562739711799
ENSSSCG00000013315	EIF3M	ENSSSCG00000017741	TEFM	0.155618377796982
ENSSSCG00000004276	SMAP1	ENSSSCG00000009237	HPSE	0.15560992195186
ENSSSCG00000007272	CHMP4B	ENSSSCG00000016370	SEPTIN2	0.155606700717158
ENSSSCG00000010802	UCHL5	ENSSSCG00000050204	ENSSSCG00000050204	0.155605990216813
ENSSSCG00000021644	ENSSSCG00000021644	ENSSSCG00000025966	EIF4H	0.155605608632952
ENSSSCG00000007095	POLR3F	ENSSSCG00000033149	DDX47	0.155586681210946
ENSSSCG00000030798	FUS	ENSSSCG00000038429	ENSSSCG00000038429	0.155582790788704
ENSSSCG00000007289	TRPC4AP	ENSSSCG00000023818	MRPS27	0.155575768321326
ENSSSCG00000009492	GPR180	ENSSSCG00000011494	PSMD6	0.15557446247592
ENSSSCG00000009372	MRPS31	ENSSSCG00000038423	GLA	0.155572868178848
ENSSSCG00000000547	ENSSSCG00000000547	ENSSSCG00000010551	BLOC1S2	0.155558118625648
ENSSSCG00000013883	NIBAN3	ENSSSCG00000031791	ARF4	0.155556325171754
ENSSSCG00000027432	NSUN3	ENSSSCG00000033149	DDX47	0.155556006207484
ENSSSCG00000011042	RSU1	ENSSSCG00000023245	NONO	0.155546243984868
ENSSSCG00000013464	SPPL2B	ENSSSCG00000025966	EIF4H	0.155543498682696
ENSSSCG00000014298	PPP2CA	ENSSSCG00000047899	ENSSSCG00000047899	0.155531072291379
ENSSSCG00000008635	NOL10	ENSSSCG00000038429	ENSSSCG00000038429	0.155517629960318
ENSSSCG00000006875	PLPPR4	ENSSSCG00000017741	TEFM	0.155499758414595
ENSSSCG00000008225	PTCD3	ENSSSCG00000032180	MCM7	0.155488747647587
ENSSSCG00000006232	RAB2A	ENSSSCG00000031791	ARF4	0.155486084345483
ENSSSCG00000000891	LTA4H	ENSSSCG00000009372	MRPS31	0.155485661154093
ENSSSCG00000016827	BRIX1	ENSSSCG00000035771	MRPS22	0.155454037218969
ENSSSCG00000009773	RILPL1	ENSSSCG00000016498	MKRN1	0.15545396479376
ENSSSCG00000009492	GPR180	ENSSSCG00000011506	UBA3	0.155453375913661
ENSSSCG00000000202	MCRS1	ENSSSCG00000020696	HMGN4	0.155452072463311
ENSSSCG00000010802	UCHL5	ENSSSCG00000037602	ENSSSCG00000037602	0.155451657185877
ENSSSCG00000015793	UFSP2	ENSSSCG00000030798	FUS	0.155447383177861
ENSSSCG00000004065	TIAM2	ENSSSCG00000016436	CHPF2	0.155434163436752
ENSSSCG00000001779	ZFAND6	ENSSSCG00000006232	RAB2A	0.15542298316391
ENSSSCG00000005383	ALG2	ENSSSCG00000005507	PSMD5	0.155419377722982
ENSSSCG00000009492	GPR180	ENSSSCG00000031572	MFF	0.155411621778361
ENSSSCG00000011489	ENSSSCG00000011489	ENSSSCG00000015423	DNAJC2	0.155406985836811
ENSSSCG00000016134	FASTKD2	ENSSSCG00000021644	ENSSSCG00000021644	0.155403418716838
ENSSSCG00000015943	GORASP2	ENSSSCG00000038423	GLA	0.155402752721217
ENSSSCG00000000547	ENSSSCG00000000547	ENSSSCG00000025881	PDHB	0.155383164855428
ENSSSCG00000038895	DCTN6	ENSSSCG00000040816	NOL7	0.155373869252271
ENSSSCG00000009492	GPR180	ENSSSCG00000045512	ENSSSCG00000045512	0.155369458712874
ENSSSCG00000009492	GPR180	ENSSSCG00000017776	ERAL1	0.155368935136292
ENSSSCG00000013045	OTUB1	ENSSSCG00000030183	GOSR2	0.155363436125026
ENSSSCG00000000891	LTA4H	ENSSSCG00000008482	GEMIN6	0.15535598132316
ENSSSCG00000015423	DNAJC2	ENSSSCG00000032266	SLC37A3	0.15535050703716
ENSSSCG00000016370	SEPTIN2	ENSSSCG00000038466	EIF4E2	0.155349225596401
ENSSSCG00000007289	TRPC4AP	ENSSSCG00000008635	NOL10	0.155349210823707
ENSSSCG00000000998	RPP40	ENSSSCG00000005587	NEK6	0.155342137933998
ENSSSCG00000005507	PSMD5	ENSSSCG00000033843	ETFRF1	0.155329592516711
ENSSSCG00000008974	SDAD1	ENSSSCG00000023245	NONO	0.155304513271086
ENSSSCG00000001762	CIB2	ENSSSCG00000032180	MCM7	0.155287702175634
ENSSSCG00000013045	OTUB1	ENSSSCG00000013464	SPPL2B	0.155274053281876
ENSSSCG00000011042	RSU1	ENSSSCG00000031791	ARF4	0.155261999561822
ENSSSCG00000005773	ENSSSCG00000005773	ENSSSCG00000014298	PPP2CA	0.155261954335498
ENSSSCG00000010802	UCHL5	ENSSSCG00000030578	MRPL15	0.155260875211963
ENSSSCG00000001960	EAPP	ENSSSCG00000007272	CHMP4B	0.155257046844862
ENSSSCG00000003520	CDC42	ENSSSCG00000032498	IDH3A	0.155253793908336
ENSSSCG00000006358	NDUFS2	ENSSSCG00000010802	UCHL5	0.155246849148695
ENSSSCG00000003520	CDC42	ENSSSCG00000011322	CCR1	0.155245472676903
ENSSSCG00000001925	ADPGK	ENSSSCG00000035771	MRPS22	0.155237984086838
ENSSSCG00000011494	PSMD6	ENSSSCG00000016370	SEPTIN2	0.155212308046578
ENSSSCG00000004050	WTAP	ENSSSCG00000027432	NSUN3	0.155189862761062
ENSSSCG00000003645	UTP11	ENSSSCG00000017741	TEFM	0.155160287672147
ENSSSCG00000000202	MCRS1	ENSSSCG00000013883	NIBAN3	0.15514244966047
ENSSSCG00000012318	MAGED1	ENSSSCG00000038466	EIF4E2	0.155134866252218
ENSSSCG00000005507	PSMD5	ENSSSCG00000015305	GTPBP10	0.155130199610151
ENSSSCG00000013045	OTUB1	ENSSSCG00000016498	MKRN1	0.155128846076329
ENSSSCG00000021718	METTL17	ENSSSCG00000024484	DEGS1	0.155126982050155
ENSSSCG00000000891	LTA4H	ENSSSCG00000017776	ERAL1	0.155114479819676
ENSSSCG00000008974	SDAD1	ENSSSCG00000031791	ARF4	0.155096418124341
ENSSSCG00000003983	SMAP2	ENSSSCG00000030183	GOSR2	0.155094469481726
ENSSSCG00000000202	MCRS1	ENSSSCG00000014298	PPP2CA	0.155088968743242
ENSSSCG00000002504	AK7	ENSSSCG00000025966	EIF4H	0.15508725026439
ENSSSCG00000015793	UFSP2	ENSSSCG00000031510	POMK	0.155075060719733
ENSSSCG00000013062	MTA2	ENSSSCG00000033307	GNG4	0.155073121574162
ENSSSCG00000000072	SLC25A17	ENSSSCG00000038423	GLA	0.155063349656645
ENSSSCG00000032180	MCM7	ENSSSCG00000034715	ENSSSCG00000034715	0.155060432258299
ENSSSCG00000013883	NIBAN3	ENSSSCG00000015826	ENSSSCG00000015826	0.155048893992302
ENSSSCG00000013045	OTUB1	ENSSSCG00000031791	ARF4	0.155047536606894
ENSSSCG00000014372	IK	ENSSSCG00000033149	DDX47	0.155046374313036
ENSSSCG00000013883	NIBAN3	ENSSSCG00000024655	PHB2	0.155041738903392
ENSSSCG00000008635	NOL10	ENSSSCG00000015648	EIF2D	0.155037161694778
ENSSSCG00000000891	LTA4H	ENSSSCG00000031791	ARF4	0.155022889716292
ENSSSCG00000010802	UCHL5	ENSSSCG00000013464	SPPL2B	0.155021606788094
ENSSSCG00000009492	GPR180	ENSSSCG00000017042	UBLCP1	0.155019753161704
ENSSSCG00000013315	EIF3M	ENSSSCG00000015648	EIF2D	0.155016067950785
ENSSSCG00000013315	EIF3M	ENSSSCG00000017822	RPA1	0.155009409248239
ENSSSCG00000009492	GPR180	ENSSSCG00000037314	TMCO1	0.155005060821134
ENSSSCG00000009492	GPR180	ENSSSCG00000014829	MRPL48	0.154996458384251
ENSSSCG00000008635	NOL10	ENSSSCG00000031495	ENSSSCG00000031495	0.154983425324074
ENSSSCG00000032266	SLC37A3	ENSSSCG00000034715	ENSSSCG00000034715	0.154978737381548
ENSSSCG00000000891	LTA4H	ENSSSCG00000002138	OSGEP	0.154975561251643
ENSSSCG00000009492	GPR180	ENSSSCG00000032031	QARS1	0.154971561131472
ENSSSCG00000004103	PCMT1	ENSSSCG00000020696	HMGN4	0.154965103306638
ENSSSCG00000000018	KIAA0930	ENSSSCG00000031791	ARF4	0.154954829575421
ENSSSCG00000005355	EXOSC3	ENSSSCG00000045512	ENSSSCG00000045512	0.154951507182399
ENSSSCG00000001430	ATF6B	ENSSSCG00000009237	HPSE	0.154943512391244
ENSSSCG00000016498	MKRN1	ENSSSCG00000025966	EIF4H	0.15494246104864
ENSSSCG00000013883	NIBAN3	ENSSSCG00000017776	ERAL1	0.154941296901493
ENSSSCG00000032180	MCM7	ENSSSCG00000038466	EIF4E2	0.154931392442448
ENSSSCG00000008546	GPN1	ENSSSCG00000021644	ENSSSCG00000021644	0.154913441527753
ENSSSCG00000001925	ADPGK	ENSSSCG00000017741	TEFM	0.154913240898165
ENSSSCG00000013464	SPPL2B	ENSSSCG00000013883	NIBAN3	0.154910598148619
ENSSSCG00000002138	OSGEP	ENSSSCG00000015943	GORASP2	0.154908122191227
ENSSSCG00000015423	DNAJC2	ENSSSCG00000015793	UFSP2	0.154900837315804
ENSSSCG00000009492	GPR180	ENSSSCG00000033843	ETFRF1	0.15489793235225
ENSSSCG00000000202	MCRS1	ENSSSCG00000013655	ICAM1	0.154878747945819
ENSSSCG00000013062	MTA2	ENSSSCG00000033278	ATP6V1D	0.154877178718255
ENSSSCG00000032180	MCM7	ENSSSCG00000051205	P2RX4	0.154873105627904
ENSSSCG00000016370	SEPTIN2	ENSSSCG00000045866	ENSSSCG00000045866	0.154853942887612
ENSSSCG00000004103	PCMT1	ENSSSCG00000026922	DRAM2	0.1548491340225
ENSSSCG00000014298	PPP2CA	ENSSSCG00000021718	METTL17	0.154846890862081
ENSSSCG00000006358	NDUFS2	ENSSSCG00000009492	GPR180	0.154837276858607
ENSSSCG00000005507	PSMD5	ENSSSCG00000045512	ENSSSCG00000045512	0.15481729377052
ENSSSCG00000000547	ENSSSCG00000000547	ENSSSCG00000013464	SPPL2B	0.154800320255444
ENSSSCG00000005355	EXOSC3	ENSSSCG00000032180	MCM7	0.154794110346035
ENSSSCG00000013315	EIF3M	ENSSSCG00000013883	NIBAN3	0.154792832113954
ENSSSCG00000003645	UTP11	ENSSSCG00000033149	DDX47	0.154790916169342
ENSSSCG00000011489	ENSSSCG00000011489	ENSSSCG00000038429	ENSSSCG00000038429	0.154774915819328
ENSSSCG00000000891	LTA4H	ENSSSCG00000034290	MED6	0.154768584224703
ENSSSCG00000006261	TCEA1	ENSSSCG00000009237	HPSE	0.154759675905386
ENSSSCG00000011489	ENSSSCG00000011489	ENSSSCG00000032180	MCM7	0.154743683829221
ENSSSCG00000009241	COPS4	ENSSSCG00000025966	EIF4H	0.154741383894375
ENSSSCG00000009052	ZNF330	ENSSSCG00000024484	DEGS1	0.154739363364091
ENSSSCG00000007494	CSTF1	ENSSSCG00000013045	OTUB1	0.154735041138879
ENSSSCG00000014298	PPP2CA	ENSSSCG00000021652	LSM8	0.154723558720104
ENSSSCG00000004050	WTAP	ENSSSCG00000012980	KAT5	0.154712024294927
ENSSSCG00000004050	WTAP	ENSSSCG00000012318	MAGED1	0.154707294603731
ENSSSCG00000006979	MSR1	ENSSSCG00000014298	PPP2CA	0.154707165684806
ENSSSCG00000004050	WTAP	ENSSSCG00000038429	ENSSSCG00000038429	0.154699751025439
ENSSSCG00000004276	SMAP1	ENSSSCG00000009492	GPR180	0.154694057729065
ENSSSCG00000015305	GTPBP10	ENSSSCG00000031791	ARF4	0.15469170269888
ENSSSCG00000005507	PSMD5	ENSSSCG00000051205	P2RX4	0.154653937537744
ENSSSCG00000030183	GOSR2	ENSSSCG00000038429	ENSSSCG00000038429	0.154653458408884
ENSSSCG00000014298	PPP2CA	ENSSSCG00000015843	UBXN8	0.154645792319155
ENSSSCG00000012980	KAT5	ENSSSCG00000013883	NIBAN3	0.154634407492037
ENSSSCG00000016370	SEPTIN2	ENSSSCG00000033402	SARAF	0.154630697619158
ENSSSCG00000005507	PSMD5	ENSSSCG00000032180	MCM7	0.154613308373559
ENSSSCG00000000364	SARNP	ENSSSCG00000016134	FASTKD2	0.154608439364651
ENSSSCG00000003520	CDC42	ENSSSCG00000028355	ACTG1	0.154599779091703
ENSSSCG00000010860	PSEN2	ENSSSCG00000017741	TEFM	0.154598240560125
ENSSSCG00000000547	ENSSSCG00000000547	ENSSSCG00000033180	PSMD10	0.154590422383974
ENSSSCG00000025966	EIF4H	ENSSSCG00000026488	UBE2E1	0.154585580274876
ENSSSCG00000000547	ENSSSCG00000000547	ENSSSCG00000043731	ENSSSCG00000043731	0.154577181203818
ENSSSCG00000016370	SEPTIN2	ENSSSCG00000032180	MCM7	0.154570822267235
ENSSSCG00000003983	SMAP2	ENSSSCG00000038949	NALCN	0.154564185703503
ENSSSCG00000032031	QARS1	ENSSSCG00000038466	EIF4E2	0.154552931561431
ENSSSCG00000000547	ENSSSCG00000000547	ENSSSCG00000006261	TCEA1	0.154542007180851
ENSSSCG00000014298	PPP2CA	ENSSSCG00000051205	P2RX4	0.154541856170109
ENSSSCG00000023305	ENSSSCG00000023305	ENSSSCG00000033149	DDX47	0.154526832713226
ENSSSCG00000013883	NIBAN3	ENSSSCG00000024329	C12orf43	0.154524262617928
ENSSSCG00000013464	SPPL2B	ENSSSCG00000016370	SEPTIN2	0.154514217995045
ENSSSCG00000007289	TRPC4AP	ENSSSCG00000009492	GPR180	0.154511326737008
ENSSSCG00000017776	ERAL1	ENSSSCG00000017822	RPA1	0.154508071370624
ENSSSCG00000000547	ENSSSCG00000000547	ENSSSCG00000016153	UNC80	0.154486662752702
ENSSSCG00000014298	PPP2CA	ENSSSCG00000031495	ENSSSCG00000031495	0.1544861220904
ENSSSCG00000011494	PSMD6	ENSSSCG00000013062	MTA2	0.154485464253367
ENSSSCG00000006979	MSR1	ENSSSCG00000025966	EIF4H	0.154479765396301
ENSSSCG00000007272	CHMP4B	ENSSSCG00000010802	UCHL5	0.154478249614147
ENSSSCG00000009372	MRPS31	ENSSSCG00000014829	MRPL48	0.154468765721431
ENSSSCG00000000891	LTA4H	ENSSSCG00000030578	MRPL15	0.154462391618726
ENSSSCG00000004103	PCMT1	ENSSSCG00000011042	RSU1	0.154457594611297
ENSSSCG00000005507	PSMD5	ENSSSCG00000016370	SEPTIN2	0.154454635499779
ENSSSCG00000012318	MAGED1	ENSSSCG00000014298	PPP2CA	0.154439565673255
ENSSSCG00000009237	HPSE	ENSSSCG00000011529	TRNT1	0.154437934088765
ENSSSCG00000004050	WTAP	ENSSSCG00000007494	CSTF1	0.154434020133395
ENSSSCG00000013315	EIF3M	ENSSSCG00000020696	HMGN4	0.154425850182735
ENSSSCG00000010802	UCHL5	ENSSSCG00000016370	SEPTIN2	0.154420670719911
ENSSSCG00000005355	EXOSC3	ENSSSCG00000013883	NIBAN3	0.154416679017
ENSSSCG00000003983	SMAP2	ENSSSCG00000039798	SLC11A1	0.154412217856
ENSSSCG00000001925	ADPGK	ENSSSCG00000004276	SMAP1	0.154409960881257
ENSSSCG00000015131	GRIK4	ENSSSCG00000038949	NALCN	0.154407617525098
ENSSSCG00000004103	PCMT1	ENSSSCG00000016370	SEPTIN2	0.154406499693141
ENSSSCG00000016153	UNC80	ENSSSCG00000024484	DEGS1	0.154396207997828
ENSSSCG00000006358	NDUFS2	ENSSSCG00000032031	QARS1	0.154389785028798
ENSSSCG00000004065	TIAM2	ENSSSCG00000032180	MCM7	0.15437764160724
ENSSSCG00000024484	DEGS1	ENSSSCG00000032450	LYRM9	0.154376787810195
ENSSSCG00000005507	PSMD5	ENSSSCG00000015952	HAT1	0.154376455057253
ENSSSCG00000010083	PPIL2	ENSSSCG00000045512	ENSSSCG00000045512	0.154375329355547
ENSSSCG00000009372	MRPS31	ENSSSCG00000009492	GPR180	0.154365514551268
ENSSSCG00000011489	ENSSSCG00000011489	ENSSSCG00000016436	CHPF2	0.154362194843563
ENSSSCG00000000202	MCRS1	ENSSSCG00000000998	RPP40	0.154346017612925
ENSSSCG00000000072	SLC25A17	ENSSSCG00000025966	EIF4H	0.154336447153752
ENSSSCG00000002508	SETD3	ENSSSCG00000007919	ENSSSCG00000007919	0.154333753520308
ENSSSCG00000009532	POGLUT2	ENSSSCG00000042703	SNX1	0.154332530802896
ENSSSCG00000003843	PARS2	ENSSSCG00000014298	PPP2CA	0.154323790525706
ENSSSCG00000007272	CHMP4B	ENSSSCG00000015648	EIF2D	0.154319904558794
ENSSSCG00000001925	ADPGK	ENSSSCG00000016827	BRIX1	0.154300239239963
ENSSSCG00000000998	RPP40	ENSSSCG00000013883	NIBAN3	0.15428815803269
ENSSSCG00000004565	CA12	ENSSSCG00000038429	ENSSSCG00000038429	0.154285255246444
ENSSSCG00000009237	HPSE	ENSSSCG00000050178	ENSSSCG00000050178	0.154281390699667
ENSSSCG00000016087	TYW5	ENSSSCG00000038895	DCTN6	0.15427766055229
ENSSSCG00000016087	TYW5	ENSSSCG00000025966	EIF4H	0.154275260825972
ENSSSCG00000003983	SMAP2	ENSSSCG00000038429	ENSSSCG00000038429	0.154253122542967
ENSSSCG00000007919	ENSSSCG00000007919	ENSSSCG00000039309	YIPF5	0.154250832756798
ENSSSCG00000007622	PTCD1	ENSSSCG00000013883	NIBAN3	0.154241567754627
ENSSSCG00000010860	PSEN2	ENSSSCG00000032180	MCM7	0.154216433128408
ENSSSCG00000009237	HPSE	ENSSSCG00000013655	ICAM1	0.154200689522431
ENSSSCG00000000547	ENSSSCG00000000547	ENSSSCG00000004565	CA12	0.154183683221828
ENSSSCG00000009532	POGLUT2	ENSSSCG00000013062	MTA2	0.154183614913398
ENSSSCG00000001960	EAPP	ENSSSCG00000025966	EIF4H	0.154182973686067
ENSSSCG00000009532	POGLUT2	ENSSSCG00000016134	FASTKD2	0.154177874358851
ENSSSCG00000000998	RPP40	ENSSSCG00000011322	CCR1	0.154171579349125
ENSSSCG00000007289	TRPC4AP	ENSSSCG00000009372	MRPS31	0.154158216708272
ENSSSCG00000013883	NIBAN3	ENSSSCG00000037314	TMCO1	0.15413102167452
ENSSSCG00000000891	LTA4H	ENSSSCG00000004985	GEMIN2	0.154121703983702
ENSSSCG00000000072	SLC25A17	ENSSSCG00000014829	MRPL48	0.154117862019966
ENSSSCG00000003520	CDC42	ENSSSCG00000007289	TRPC4AP	0.154115080476209
ENSSSCG00000013883	NIBAN3	ENSSSCG00000027516	CIR1	0.154114937422894
ENSSSCG00000032498	IDH3A	ENSSSCG00000035132	IDNK	0.154107936032009
ENSSSCG00000010802	UCHL5	ENSSSCG00000032180	MCM7	0.154097594167423
ENSSSCG00000001925	ADPGK	ENSSSCG00000037602	ENSSSCG00000037602	0.154096999353659
ENSSSCG00000032031	QARS1	ENSSSCG00000038429	#N/A	0.154096205237133
ENSSSCG00000010860	PSEN2	ENSSSCG00000038466	EIF4E2	0.154081113318106
ENSSSCG00000000462	RXYLT1	ENSSSCG00000013883	NIBAN3	0.154077868474681
ENSSSCG00000015648	EIF2D	ENSSSCG00000032498	IDH3A	0.154076110470257
ENSSSCG00000007289	TRPC4AP	ENSSSCG00000011506	UBA3	0.154074144831518
ENSSSCG00000009237	HPSE	ENSSSCG00000026488	UBE2E1	0.154072858238235
ENSSSCG00000025248	PITPNA	ENSSSCG00000031791	ARF4	0.154069141446912
ENSSSCG00000040816	NOL7	ENSSSCG00000045512	ENSSSCG00000045512	0.154067803101868
ENSSSCG00000017822	RPA1	ENSSSCG00000035132	IDNK	0.154066693177331
ENSSSCG00000014298	PPP2CA	ENSSSCG00000014372	IK	0.154066314756935
ENSSSCG00000023305	ENSSSCG00000023305	ENSSSCG00000024484	DEGS1	0.154057648828649
ENSSSCG00000005507	PSMD5	ENSSSCG00000013630	DNM2	0.15405106010804
ENSSSCG00000004065	TIAM2	ENSSSCG00000023245	NONO	0.154028931429049
ENSSSCG00000009492	GPR180	ENSSSCG00000017065	MRPL22	0.154019291077592
ENSSSCG00000003520	CDC42	ENSSSCG00000023245	NONO	0.154017696015052
ENSSSCG00000000547	ENSSSCG00000000547	ENSSSCG00000005220	PLPP6	0.15399271566843
ENSSSCG00000009237	HPSE	ENSSSCG00000017065	MRPL22	0.153977392948229
ENSSSCG00000002508	SETD3	ENSSSCG00000013883	NIBAN3	0.15397206302662
ENSSSCG00000002042	OXA1L	ENSSSCG00000005507	PSMD5	0.153956334009459
ENSSSCG00000005507	PSMD5	ENSSSCG00000021024	ENSSSCG00000021024	0.153947161046865
ENSSSCG00000007289	TRPC4AP	ENSSSCG00000012318	MAGED1	0.153946434490922
ENSSSCG00000014829	MRPL48	ENSSSCG00000023818	MRPS27	0.153945808014911
ENSSSCG00000005507	PSMD5	ENSSSCG00000029183	SEC11A	0.153939870635291
ENSSSCG00000010802	UCHL5	ENSSSCG00000035132	IDNK	0.153939833959057
ENSSSCG00000025966	EIF4H	ENSSSCG00000034958	MIS12	0.153939225409456
ENSSSCG00000016498	MKRN1	ENSSSCG00000038429	ENSSSCG00000038429	0.153922105864488
ENSSSCG00000000998	RPP40	ENSSSCG00000008353	DNAAF10	0.153922017435995
ENSSSCG00000013464	SPPL2B	ENSSSCG00000030183	GOSR2	0.153918956186539
ENSSSCG00000007289	TRPC4AP	ENSSSCG00000033402	SARAF	0.153916823010516
ENSSSCG00000006232	RAB2A	ENSSSCG00000039309	YIPF5	0.153916768057283
ENSSSCG00000015202	ROBO3	ENSSSCG00000025966	EIF4H	0.153916286842551
ENSSSCG00000037314	TMCO1	ENSSSCG00000045512	ENSSSCG00000045512	0.153914095875987
ENSSSCG00000003645	UTP11	ENSSSCG00000014298	PPP2CA	0.153903223251071
ENSSSCG00000000998	RPP40	ENSSSCG00000011783	EIF2B5	0.153889579916906
ENSSSCG00000000547	ENSSSCG00000000547	ENSSSCG00000016087	TYW5	0.153875110502723
ENSSSCG00000027432	NSUN3	ENSSSCG00000032266	SLC37A3	0.153871489163167
ENSSSCG00000009237	HPSE	ENSSSCG00000040816	NOL7	0.153867836602813
ENSSSCG00000008546	GPN1	ENSSSCG00000012318	MAGED1	0.153863232657221
ENSSSCG00000014368	ENSSSCG00000014368	ENSSSCG00000015943	GORASP2	0.153862981159679
ENSSSCG00000008602	LAPTM4A	ENSSSCG00000009237	HPSE	0.153855556065858
ENSSSCG00000017042	UBLCP1	ENSSSCG00000024484	DEGS1	0.153844920124279
ENSSSCG00000004537	TXNL1	ENSSSCG00000039309	YIPF5	0.153837672156372
ENSSSCG00000025966	EIF4H	ENSSSCG00000037314	TMCO1	0.153827481712591
ENSSSCG00000004050	WTAP	ENSSSCG00000032498	IDH3A	0.153825012985209
ENSSSCG00000006358	NDUFS2	ENSSSCG00000032498	IDH3A	0.15379318544793
ENSSSCG00000013655	ICAM1	ENSSSCG00000038895	DCTN6	0.153788122365848
ENSSSCG00000010345	GHITM	ENSSSCG00000045512	ENSSSCG00000045512	0.153779679360185
ENSSSCG00000008546	GPN1	ENSSSCG00000010802	UCHL5	0.153774756785518
ENSSSCG00000004050	WTAP	ENSSSCG00000015648	EIF2D	0.153771307055552
ENSSSCG00000023245	NONO	ENSSSCG00000025966	EIF4H	0.153758674212868
ENSSSCG00000015423	DNAJC2	ENSSSCG00000025248	PITPNA	0.153754278496963
ENSSSCG00000011506	UBA3	ENSSSCG00000015943	GORASP2	0.153749941917123
ENSSSCG00000014298	PPP2CA	ENSSSCG00000023305	ENSSSCG00000023305	0.153745397040101
ENSSSCG00000009241	COPS4	ENSSSCG00000015943	GORASP2	0.153728459208478
ENSSSCG00000012318	MAGED1	ENSSSCG00000025966	EIF4H	0.153722908805114
ENSSSCG00000023305	#N/A	ENSSSCG00000045512	ENSSSCG00000045512	0.153722546665436
ENSSSCG00000029212	GDE1	ENSSSCG00000033149	DDX47	0.153718953310306
ENSSSCG00000001960	EAPP	ENSSSCG00000016370	SEPTIN2	0.153716064864378
ENSSSCG00000009237	HPSE	ENSSSCG00000015423	DNAJC2	0.153706875135268
ENSSSCG00000005507	PSMD5	ENSSSCG00000016134	FASTKD2	0.153705333980772
ENSSSCG00000004103	PCMT1	ENSSSCG00000025060	ENSSSCG00000025060	0.153703746679552
ENSSSCG00000004050	WTAP	ENSSSCG00000010860	PSEN2	0.153703040782496
ENSSSCG00000010299	ANXA7	ENSSSCG00000015826	ENSSSCG00000015826	0.153689321870092
ENSSSCG00000005773	ENSSSCG00000005773	ENSSSCG00000045512	ENSSSCG00000045512	0.153683746615972
ENSSSCG00000007289	TRPC4AP	ENSSSCG00000030578	MRPL15	0.153679543756731
ENSSSCG00000013464	SPPL2B	ENSSSCG00000032498	IDH3A	0.153665717353024
ENSSSCG00000015943	GORASP2	ENSSSCG00000017822	RPA1	0.153659678979576
ENSSSCG00000009237	HPSE	ENSSSCG00000023305	ENSSSCG00000023305	0.153656288092388
ENSSSCG00000020696	HMGN4	ENSSSCG00000038895	DCTN6	0.153649085484032
ENSSSCG00000017507	ENSSSCG00000017507	ENSSSCG00000032180	MCM7	0.153639144725609
ENSSSCG00000017042	UBLCP1	ENSSSCG00000023245	NONO	0.153618176636464
ENSSSCG00000031510	POMK	ENSSSCG00000032180	MCM7	0.15361132449815
ENSSSCG00000006261	TCEA1	ENSSSCG00000045512	ENSSSCG00000045512	0.153609293850036
ENSSSCG00000000547	ENSSSCG00000000547	ENSSSCG00000031510	POMK	0.153600462928864
ENSSSCG00000004929	PARP16	ENSSSCG00000010299	ANXA7	0.153594249525411
ENSSSCG00000000891	LTA4H	ENSSSCG00000029212	GDE1	0.153581654052688
ENSSSCG00000031791	ARF4	ENSSSCG00000035667	KBTBD13	0.153571207733784
ENSSSCG00000000547	ENSSSCG00000000547	ENSSSCG00000014989	DCUN1D5	0.153561348502019
ENSSSCG00000015793	UFSP2	ENSSSCG00000017822	RPA1	0.153559698608501
ENSSSCG00000001960	EAPP	ENSSSCG00000038895	DCTN6	0.153559317182542
ENSSSCG00000035771	MRPS22	ENSSSCG00000038466	EIF4E2	0.1535546513942
ENSSSCG00000028355	ACTG1	ENSSSCG00000038429	ENSSSCG00000038429	0.153545206935136
ENSSSCG00000007289	TRPC4AP	ENSSSCG00000039882	HTRA2	0.153522104864144
ENSSSCG00000000998	RPP40	ENSSSCG00000017745	UTP6	0.153506182456751
ENSSSCG00000000891	LTA4H	ENSSSCG00000007289	TRPC4AP	0.153497985794726
ENSSSCG00000012318	MAGED1	ENSSSCG00000017735	RHOT1	0.153487982022288
ENSSSCG00000005507	PSMD5	ENSSSCG00000007088	ENSSSCG00000007088	0.153485986538047
ENSSSCG00000010860	PSEN2	ENSSSCG00000045512	ENSSSCG00000045512	0.153485023669946
[truncated: 551 more rows]
