# Supplementary material for: Key co-expressed genes correlated with blood serum parameters of pigs fed with different fatty acid profile diets
Source: Front Genet. 2024 Jul 3;15:1394971. doi: 10.3389/fgene.2024.1394971 (PMC11252010; doi:10.3389/fgene.2024.1394971)
Supplement: Supplementary file 8 [file Table8.XLS]

## Sheet: darkturquoise
Supplementary Table S8a: Genes and interactions present in Darkturquoise module (SOY1.5)
fromNode	toNode	weight
ENSSSCG00000025842	ENSSSCG00000039873	0.19595
ENSSSCG00000007962	ENSSSCG00000025842	0.194658
ENSSSCG00000025842	ENSSSCG00000040666	0.191913
ENSSSCG00000010104	ENSSSCG00000025842	0.189686
ENSSSCG00000010275	ENSSSCG00000039873	0.188909
ENSSSCG00000002005	ENSSSCG00000003139	0.185123
ENSSSCG00000003088	ENSSSCG00000025842	0.184205
ENSSSCG00000025842	ENSSSCG00000035061	0.183655
ENSSSCG00000025842	ENSSSCG00000032022	0.183253
ENSSSCG00000002005	ENSSSCG00000008214	0.181752
ENSSSCG00000025842	ENSSSCG00000029395	0.181317
ENSSSCG00000010275	ENSSSCG00000040666	0.179847
ENSSSCG00000002005	ENSSSCG00000032022	0.179113
ENSSSCG00000003139	ENSSSCG00000025842	0.179057
ENSSSCG00000002005	ENSSSCG00000039873	0.17851
ENSSSCG00000002005	ENSSSCG00000007962	0.177196
ENSSSCG00000039873	ENSSSCG00000040666	0.176944
ENSSSCG00000010275	ENSSSCG00000032022	0.175293
ENSSSCG00000021374	ENSSSCG00000025842	0.17485
ENSSSCG00000003217	ENSSSCG00000025842	0.174802
ENSSSCG00000010275	ENSSSCG00000029395	0.174458
ENSSSCG00000003139	ENSSSCG00000032022	0.174192
ENSSSCG00000032022	ENSSSCG00000039873	0.173765
ENSSSCG00000002005	ENSSSCG00000010104	0.173557
ENSSSCG00000010275	ENSSSCG00000021374	0.17343
ENSSSCG00000029395	ENSSSCG00000032022	0.173389
ENSSSCG00000007962	ENSSSCG00000010275	0.173276
ENSSSCG00000021374	ENSSSCG00000036411	0.172922
ENSSSCG00000007962	ENSSSCG00000039873	0.172906
ENSSSCG00000007962	ENSSSCG00000036411	0.172613
ENSSSCG00000015231	ENSSSCG00000032022	0.172534
ENSSSCG00000002005	ENSSSCG00000015231	0.172383
ENSSSCG00000029395	ENSSSCG00000039873	0.172347
ENSSSCG00000008214	ENSSSCG00000032022	0.1715
ENSSSCG00000008214	ENSSSCG00000025842	0.17129
ENSSSCG00000002005	ENSSSCG00000025842	0.171195
ENSSSCG00000025842	ENSSSCG00000031802	0.171188
ENSSSCG00000002005	ENSSSCG00000035061	0.170931
ENSSSCG00000010275	ENSSSCG00000025842	0.170851
ENSSSCG00000007717	ENSSSCG00000010275	0.17069
ENSSSCG00000003139	ENSSSCG00000015231	0.170415
ENSSSCG00000006353	ENSSSCG00000025842	0.169848
ENSSSCG00000005782	ENSSSCG00000039873	0.169688
ENSSSCG00000015231	ENSSSCG00000017538	0.169608
ENSSSCG00000003088	ENSSSCG00000039873	0.169464
ENSSSCG00000025842	ENSSSCG00000027423	0.169186
ENSSSCG00000005899	ENSSSCG00000021374	0.168815
ENSSSCG00000010104	ENSSSCG00000039873	0.168471
ENSSSCG00000021374	ENSSSCG00000039873	0.168315
ENSSSCG00000010104	ENSSSCG00000032022	0.168216
ENSSSCG00000003139	ENSSSCG00000039873	0.168144
ENSSSCG00000036411	ENSSSCG00000040706	0.167743
ENSSSCG00000007962	ENSSSCG00000032022	0.167409
ENSSSCG00000010275	ENSSSCG00000035061	0.167397
ENSSSCG00000007717	ENSSSCG00000025842	0.167396
ENSSSCG00000008214	ENSSSCG00000039873	0.167006
ENSSSCG00000036411	ENSSSCG00000039873	0.166795
ENSSSCG00000005899	ENSSSCG00000010275	0.166477
ENSSSCG00000010275	ENSSSCG00000040706	0.166455
ENSSSCG00000025842	ENSSSCG00000031299	0.16634
ENSSSCG00000002005	ENSSSCG00000031398	0.166214
ENSSSCG00000017538	ENSSSCG00000040706	0.166195
ENSSSCG00000003139	ENSSSCG00000017538	0.165952
ENSSSCG00000002005	ENSSSCG00000040666	0.165878
ENSSSCG00000032022	ENSSSCG00000035061	0.165746
ENSSSCG00000015231	ENSSSCG00000025842	0.165704
ENSSSCG00000002005	ENSSSCG00000006353	0.165569
ENSSSCG00000002005	ENSSSCG00000040706	0.165496
ENSSSCG00000005782	ENSSSCG00000025842	0.165237
ENSSSCG00000015231	ENSSSCG00000036411	0.165087
ENSSSCG00000025842	ENSSSCG00000040706	0.165068
ENSSSCG00000032022	ENSSSCG00000036411	0.16501
ENSSSCG00000024254	ENSSSCG00000025842	0.164806
ENSSSCG00000002005	ENSSSCG00000029395	0.164611
ENSSSCG00000032022	ENSSSCG00000047189	0.164594
ENSSSCG00000003217	ENSSSCG00000039873	0.164475
ENSSSCG00000003217	ENSSSCG00000032022	0.164218
ENSSSCG00000029395	ENSSSCG00000035061	0.164207
ENSSSCG00000003088	ENSSSCG00000010275	0.164112
ENSSSCG00000008214	ENSSSCG00000017538	0.163996
ENSSSCG00000005899	ENSSSCG00000036411	0.163928
ENSSSCG00000025842	ENSSSCG00000026417	0.163835
ENSSSCG00000005899	ENSSSCG00000039873	0.163798
ENSSSCG00000001823	ENSSSCG00000047189	0.163714
ENSSSCG00000035061	ENSSSCG00000039873	0.163586
ENSSSCG00000002005	ENSSSCG00000003217	0.163478
ENSSSCG00000032022	ENSSSCG00000040666	0.163475
ENSSSCG00000007717	ENSSSCG00000039873	0.163473
ENSSSCG00000005899	ENSSSCG00000032022	0.163264
ENSSSCG00000036411	ENSSSCG00000037562	0.162789
ENSSSCG00000005899	ENSSSCG00000029395	0.162785
ENSSSCG00000000033	ENSSSCG00000001978	0.162652
ENSSSCG00000007962	ENSSSCG00000010104	0.162554
ENSSSCG00000017131	ENSSSCG00000032022	0.162467
ENSSSCG00000003139	ENSSSCG00000008214	0.162354
ENSSSCG00000031299	ENSSSCG00000039873	0.162245
ENSSSCG00000010275	ENSSSCG00000037562	0.162187
ENSSSCG00000029395	ENSSSCG00000037562	0.162133
ENSSSCG00000003139	ENSSSCG00000036411	0.162074
ENSSSCG00000010104	ENSSSCG00000035061	0.162059
ENSSSCG00000021374	ENSSSCG00000032022	0.161931
ENSSSCG00000005899	ENSSSCG00000015231	0.161919
ENSSSCG00000005899	ENSSSCG00000037562	0.161857
ENSSSCG00000000033	ENSSSCG00000008228	0.161758
ENSSSCG00000010104	ENSSSCG00000010275	0.161421
ENSSSCG00000003139	ENSSSCG00000010275	0.161359
ENSSSCG00000000033	ENSSSCG00000035511	0.161254
ENSSSCG00000003088	ENSSSCG00000040666	0.161247
ENSSSCG00000017538	ENSSSCG00000032022	0.161215
ENSSSCG00000010275	ENSSSCG00000017538	0.161209
ENSSSCG00000003217	ENSSSCG00000036411	0.161096
ENSSSCG00000002005	ENSSSCG00000031557	0.160733
ENSSSCG00000003217	ENSSSCG00000035061	0.160526
ENSSSCG00000021374	ENSSSCG00000037562	0.160519
ENSSSCG00000005782	ENSSSCG00000032022	0.160487
ENSSSCG00000005782	ENSSSCG00000040666	0.160299
ENSSSCG00000031299	ENSSSCG00000032022	0.160237
ENSSSCG00000002005	ENSSSCG00000005782	0.160205
ENSSSCG00000017538	ENSSSCG00000036411	0.160155
ENSSSCG00000035061	ENSSSCG00000036411	0.160149
ENSSSCG00000002005	ENSSSCG00000021374	0.160144
ENSSSCG00000010275	ENSSSCG00000031802	0.160118
ENSSSCG00000010275	ENSSSCG00000024254	0.159915
ENSSSCG00000008556	ENSSSCG00000025842	0.159789
ENSSSCG00000003217	ENSSSCG00000037562	0.159649
ENSSSCG00000032022	ENSSSCG00000040706	0.159644
ENSSSCG00000008214	ENSSSCG00000010275	0.159542
ENSSSCG00000005782	ENSSSCG00000007962	0.159436
ENSSSCG00000007962	ENSSSCG00000040666	0.159423
ENSSSCG00000013327	ENSSSCG00000047189	0.159314
ENSSSCG00000010104	ENSSSCG00000040666	0.159202
ENSSSCG00000029395	ENSSSCG00000036411	0.159155
ENSSSCG00000039873	ENSSSCG00000047189	0.158997
ENSSSCG00000015231	ENSSSCG00000039873	0.158903
ENSSSCG00000005899	ENSSSCG00000017538	0.158753
ENSSSCG00000017538	ENSSSCG00000021374	0.158748
ENSSSCG00000001823	ENSSSCG00000013327	0.15856
ENSSSCG00000005899	ENSSSCG00000040666	0.158431
ENSSSCG00000003217	ENSSSCG00000005899	0.158423
ENSSSCG00000017538	ENSSSCG00000039873	0.158272
ENSSSCG00000036411	ENSSSCG00000040666	0.158184
ENSSSCG00000002005	ENSSSCG00000017131	0.157986
ENSSSCG00000003139	ENSSSCG00000017131	0.157956
ENSSSCG00000039873	ENSSSCG00000040706	0.157843
ENSSSCG00000017538	ENSSSCG00000029395	0.157744
ENSSSCG00000003217	ENSSSCG00000029395	0.1577
ENSSSCG00000029395	ENSSSCG00000047189	0.157456
ENSSSCG00000013768	ENSSSCG00000025842	0.157268
ENSSSCG00000025842	ENSSSCG00000036411	0.1572
ENSSSCG00000003139	ENSSSCG00000029395	0.15704
ENSSSCG00000002005	ENSSSCG00000003088	0.15698
ENSSSCG00000003139	ENSSSCG00000003217	0.156922
ENSSSCG00000005899	ENSSSCG00000040706	0.156907
ENSSSCG00000002005	ENSSSCG00000031299	0.156701
ENSSSCG00000005899	ENSSSCG00000025842	0.156616
ENSSSCG00000005899	ENSSSCG00000007962	0.156514
ENSSSCG00000010275	ENSSSCG00000036411	0.156353
ENSSSCG00000025842	ENSSSCG00000031557	0.156252
ENSSSCG00000003139	ENSSSCG00000035061	0.156208
ENSSSCG00000031557	ENSSSCG00000032022	0.156001
ENSSSCG00000003139	ENSSSCG00000005899	0.155947
ENSSSCG00000013768	ENSSSCG00000047189	0.155937
ENSSSCG00000031802	ENSSSCG00000039873	0.155848
ENSSSCG00000025629	ENSSSCG00000035511	0.155739
ENSSSCG00000025842	ENSSSCG00000037562	0.155725
ENSSSCG00000002005	ENSSSCG00000017538	0.155641
ENSSSCG00000001538	ENSSSCG00000025629	0.155339
ENSSSCG00000007962	ENSSSCG00000035061	0.155301
ENSSSCG00000003217	ENSSSCG00000010275	0.155253
ENSSSCG00000015231	ENSSSCG00000040706	0.155222
ENSSSCG00000010275	ENSSSCG00000015231	0.155219
ENSSSCG00000021374	ENSSSCG00000047189	0.155182
ENSSSCG00000003139	ENSSSCG00000010104	0.155094
ENSSSCG00000002005	ENSSSCG00000032488	0.154958
ENSSSCG00000037562	ENSSSCG00000039873	0.154723
ENSSSCG00000017131	ENSSSCG00000025842	0.15458
ENSSSCG00000033780	ENSSSCG00000047189	0.15457
ENSSSCG00000032501	ENSSSCG00000047189	0.154541
ENSSSCG00000032022	ENSSSCG00000032488	0.154486
ENSSSCG00000018084	ENSSSCG00000025629	0.154388
ENSSSCG00000017131	ENSSSCG00000039873	0.154157
ENSSSCG00000000033	ENSSSCG00000025629	0.154148
ENSSSCG00000015231	ENSSSCG00000035061	0.154127
ENSSSCG00000001038	ENSSSCG00000002005	0.154075
ENSSSCG00000000033	ENSSSCG00000005316	0.154075
ENSSSCG00000015231	ENSSSCG00000037562	0.153996
ENSSSCG00000003139	ENSSSCG00000031299	0.153902
ENSSSCG00000001517	ENSSSCG00000047189	0.153788
ENSSSCG00000005899	ENSSSCG00000017131	0.153744
ENSSSCG00000040666	ENSSSCG00000047189	0.153595
ENSSSCG00000002005	ENSSSCG00000031802	0.153591
ENSSSCG00000003139	ENSSSCG00000047189	0.153493
ENSSSCG00000010275	ENSSSCG00000047189	0.153484
ENSSSCG00000017538	ENSSSCG00000047189	0.153451
ENSSSCG00000040706	ENSSSCG00000047189	0.153406
ENSSSCG00000029395	ENSSSCG00000040666	0.153088
ENSSSCG00000031557	ENSSSCG00000039873	0.15306
ENSSSCG00000001978	ENSSSCG00000025629	0.152994
ENSSSCG00000032022	ENSSSCG00000037562	0.152922
ENSSSCG00000008214	ENSSSCG00000040706	0.152847
ENSSSCG00000002005	ENSSSCG00000036411	0.152831
ENSSSCG00000003139	ENSSSCG00000040706	0.152771
ENSSSCG00000017538	ENSSSCG00000037562	0.152757
ENSSSCG00000017538	ENSSSCG00000025842	0.152688
ENSSSCG00000003139	ENSSSCG00000005782	0.15264
ENSSSCG00000003139	ENSSSCG00000007962	0.152602
ENSSSCG00000002005	ENSSSCG00000027875	0.152551
ENSSSCG00000006353	ENSSSCG00000007962	0.152532
ENSSSCG00000037562	ENSSSCG00000040706	0.152352
ENSSSCG00000008228	ENSSSCG00000025629	0.152182
ENSSSCG00000017131	ENSSSCG00000017538	0.152118
ENSSSCG00000015231	ENSSSCG00000047189	0.152034
ENSSSCG00000035061	ENSSSCG00000037562	0.151808
ENSSSCG00000021374	ENSSSCG00000029395	0.151776
ENSSSCG00000006355	ENSSSCG00000017538	0.151747
ENSSSCG00000007962	ENSSSCG00000008214	0.151711
ENSSSCG00000017134	ENSSSCG00000038631	0.151657
ENSSSCG00000015231	ENSSSCG00000029395	0.15158
ENSSSCG00000007962	ENSSSCG00000015231	0.151545
ENSSSCG00000005782	ENSSSCG00000008214	0.151485
ENSSSCG00000005782	ENSSSCG00000010275	0.151472
ENSSSCG00000024254	ENSSSCG00000039873	0.151389
ENSSSCG00000003217	ENSSSCG00000021374	0.151295
ENSSSCG00000001538	ENSSSCG00000013327	0.151235
ENSSSCG00000005782	ENSSSCG00000010104	0.151225
ENSSSCG00000005899	ENSSSCG00000007717	0.151171
ENSSSCG00000006353	ENSSSCG00000035061	0.151099
ENSSSCG00000006355	ENSSSCG00000036411	0.151091
ENSSSCG00000017538	ENSSSCG00000027875	0.151065
ENSSSCG00000005899	ENSSSCG00000047189	0.151026
ENSSSCG00000021374	ENSSSCG00000040666	0.151025
ENSSSCG00000003217	ENSSSCG00000017538	0.150998
ENSSSCG00000002005	ENSSSCG00000026229	0.150978
ENSSSCG00000008214	ENSSSCG00000040666	0.150951
ENSSSCG00000005899	ENSSSCG00000035061	0.150917
ENSSSCG00000003217	ENSSSCG00000007962	0.150893
ENSSSCG00000002005	ENSSSCG00000010743	0.150773
ENSSSCG00000007962	ENSSSCG00000029395	0.150772
ENSSSCG00000017538	ENSSSCG00000040666	0.150725
ENSSSCG00000025629	ENSSSCG00000046332	0.15069
ENSSSCG00000003088	ENSSSCG00000005782	0.150676
ENSSSCG00000013768	ENSSSCG00000032022	0.150502
ENSSSCG00000001978	ENSSSCG00000020785	0.150459
ENSSSCG00000013327	ENSSSCG00000044588	0.150415
ENSSSCG00000032488	ENSSSCG00000039873	0.150301
ENSSSCG00000010275	ENSSSCG00000014982	0.15029
ENSSSCG00000010275	ENSSSCG00000049161	0.150182
ENSSSCG00000010275	ENSSSCG00000033780	0.150138
ENSSSCG00000007962	ENSSSCG00000037562	0.150096
ENSSSCG00000031299	ENSSSCG00000040666	0.150086
ENSSSCG00000047189	ENSSSCG00000049161	0.150047
ENSSSCG00000000449	ENSSSCG00000023498	0.150014
Supplementary Table S8b: Genes and interactions present in Bisque4 module (SOY3.0)
fromNode	toNode	weight
ENSSSCG00000000672	ENSSSCG00000005102	0.172993
ENSSSCG00000000672	ENSSSCG00000008648	0.171165
ENSSSCG00000000672	ENSSSCG00000016196	0.183336
ENSSSCG00000000672	ENSSSCG00000021084	0.171576
ENSSSCG00000000672	ENSSSCG00000040575	0.176357
ENSSSCG00000000672	ENSSSCG00000040631	0.170781
ENSSSCG00000000774	ENSSSCG00000000978	0.183837
ENSSSCG00000000774	ENSSSCG00000001509	0.177147
ENSSSCG00000000774	ENSSSCG00000001636	0.237952
ENSSSCG00000000774	ENSSSCG00000002002	0.200935
ENSSSCG00000000774	ENSSSCG00000003137	0.215699
ENSSSCG00000000774	ENSSSCG00000003763	0.243594
ENSSSCG00000000774	ENSSSCG00000005055	0.214016
ENSSSCG00000000774	ENSSSCG00000005102	0.219041
ENSSSCG00000000774	ENSSSCG00000005486	0.172033
ENSSSCG00000000774	ENSSSCG00000005584	0.176394
ENSSSCG00000000774	ENSSSCG00000006286	0.192609
ENSSSCG00000000774	ENSSSCG00000006776	0.22139
ENSSSCG00000000774	ENSSSCG00000007508	0.240826
ENSSSCG00000000774	ENSSSCG00000008001	0.177062
ENSSSCG00000000774	ENSSSCG00000008171	0.183861
ENSSSCG00000000774	ENSSSCG00000008427	0.182051
ENSSSCG00000000774	ENSSSCG00000008647	0.240986
ENSSSCG00000000774	ENSSSCG00000008648	0.240532
ENSSSCG00000000774	ENSSSCG00000008965	0.187703
ENSSSCG00000000774	ENSSSCG00000008980	0.170949
ENSSSCG00000000774	ENSSSCG00000009216	0.208778
ENSSSCG00000000774	ENSSSCG00000009720	0.187709
ENSSSCG00000000774	ENSSSCG00000009881	0.255655
ENSSSCG00000000774	ENSSSCG00000010370	0.203892
ENSSSCG00000000774	ENSSSCG00000010452	0.241895
ENSSSCG00000000774	ENSSSCG00000010454	0.219798
ENSSSCG00000000774	ENSSSCG00000011357	0.204745
ENSSSCG00000000774	ENSSSCG00000011393	0.230362
ENSSSCG00000000774	ENSSSCG00000011581	0.216056
ENSSSCG00000000774	ENSSSCG00000011973	0.189769
ENSSSCG00000000774	ENSSSCG00000012053	0.201206
ENSSSCG00000000774	ENSSSCG00000012077	0.242609
ENSSSCG00000000774	ENSSSCG00000012853	0.239915
ENSSSCG00000000774	ENSSSCG00000013093	0.2102
ENSSSCG00000000774	ENSSSCG00000013311	0.17376
ENSSSCG00000000774	ENSSSCG00000014023	0.176429
ENSSSCG00000000774	ENSSSCG00000014347	0.180315
ENSSSCG00000000774	ENSSSCG00000014565	0.249555
ENSSSCG00000000774	ENSSSCG00000014670	0.212789
ENSSSCG00000000774	ENSSSCG00000014780	0.174226
ENSSSCG00000000774	ENSSSCG00000015801	0.176558
ENSSSCG00000000774	ENSSSCG00000015830	0.198652
ENSSSCG00000000774	ENSSSCG00000015897	0.172238
ENSSSCG00000000774	ENSSSCG00000016053	0.216511
ENSSSCG00000000774	ENSSSCG00000016057	0.219495
ENSSSCG00000000774	ENSSSCG00000016196	0.228603
ENSSSCG00000000774	ENSSSCG00000016502	0.222954
ENSSSCG00000000774	ENSSSCG00000017416	0.242217
ENSSSCG00000000774	ENSSSCG00000017754	0.223
ENSSSCG00000000774	ENSSSCG00000021084	0.229228
ENSSSCG00000000774	ENSSSCG00000021712	0.223555
ENSSSCG00000000774	ENSSSCG00000022945	0.229875
ENSSSCG00000000774	ENSSSCG00000023379	0.199183
ENSSSCG00000000774	ENSSSCG00000023743	0.18142
ENSSSCG00000000774	ENSSSCG00000024678	0.174516
ENSSSCG00000000774	ENSSSCG00000024867	0.218394
ENSSSCG00000000774	ENSSSCG00000026169	0.202343
ENSSSCG00000000774	ENSSSCG00000027657	0.17385
ENSSSCG00000000774	ENSSSCG00000027660	0.237035
ENSSSCG00000000774	ENSSSCG00000027709	0.23307
ENSSSCG00000000774	ENSSSCG00000028204	0.233306
ENSSSCG00000000774	ENSSSCG00000029763	0.17535
ENSSSCG00000000774	ENSSSCG00000029790	0.17941
ENSSSCG00000000774	ENSSSCG00000030108	0.208033
ENSSSCG00000000774	ENSSSCG00000030408	0.239644
ENSSSCG00000000774	ENSSSCG00000030548	0.245764
ENSSSCG00000000774	ENSSSCG00000032123	0.173663
ENSSSCG00000000774	ENSSSCG00000032151	0.170375
ENSSSCG00000000774	ENSSSCG00000032408	0.177621
ENSSSCG00000000774	ENSSSCG00000032436	0.244862
ENSSSCG00000000774	ENSSSCG00000033424	0.219658
ENSSSCG00000000774	ENSSSCG00000033761	0.215459
ENSSSCG00000000774	ENSSSCG00000034570	0.237277
ENSSSCG00000000774	ENSSSCG00000034756	0.210409
ENSSSCG00000000774	ENSSSCG00000034802	0.184629
ENSSSCG00000000774	ENSSSCG00000035297	0.242898
ENSSSCG00000000774	ENSSSCG00000035634	0.246103
ENSSSCG00000000774	ENSSSCG00000036030	0.179023
ENSSSCG00000000774	ENSSSCG00000036383	0.243311
ENSSSCG00000000774	ENSSSCG00000037572	0.242887
ENSSSCG00000000774	ENSSSCG00000038429	0.186743
ENSSSCG00000000774	ENSSSCG00000038912	0.255812
ENSSSCG00000000774	ENSSSCG00000039443	0.201069
ENSSSCG00000000774	ENSSSCG00000039626	0.1942
ENSSSCG00000000774	ENSSSCG00000039651	0.213379
ENSSSCG00000000774	ENSSSCG00000040452	0.201043
ENSSSCG00000000774	ENSSSCG00000040575	0.240315
ENSSSCG00000000774	ENSSSCG00000040631	0.229514
ENSSSCG00000000774	ENSSSCG00000041401	0.174409
ENSSSCG00000000774	ENSSSCG00000044397	0.213706
ENSSSCG00000000774	ENSSSCG00000045955	0.17006
ENSSSCG00000000774	ENSSSCG00000046640	0.19088
ENSSSCG00000000774	ENSSSCG00000047412	0.174854
ENSSSCG00000000774	ENSSSCG00000049642	0.207302
ENSSSCG00000000774	ENSSSCG00000050204	0.174662
ENSSSCG00000000978	ENSSSCG00000003763	0.170963
ENSSSCG00000000978	ENSSSCG00000005102	0.177182
ENSSSCG00000000978	ENSSSCG00000007508	0.17973
ENSSSCG00000000978	ENSSSCG00000008647	0.181072
ENSSSCG00000000978	ENSSSCG00000008648	0.176525
ENSSSCG00000000978	ENSSSCG00000010452	0.1712
ENSSSCG00000000978	ENSSSCG00000011393	0.18997
ENSSSCG00000000978	ENSSSCG00000012077	0.17768
ENSSSCG00000000978	ENSSSCG00000016053	0.172912
ENSSSCG00000000978	ENSSSCG00000016196	0.173753
ENSSSCG00000000978	ENSSSCG00000017416	0.181581
ENSSSCG00000000978	ENSSSCG00000021084	0.174946
ENSSSCG00000000978	ENSSSCG00000027660	0.18384
ENSSSCG00000000978	ENSSSCG00000035297	0.176553
ENSSSCG00000000978	ENSSSCG00000036383	0.17105
ENSSSCG00000000978	ENSSSCG00000040575	0.179719
ENSSSCG00000001509	ENSSSCG00000001636	0.172733
ENSSSCG00000001509	ENSSSCG00000002002	0.172205
ENSSSCG00000001509	ENSSSCG00000003137	0.182067
ENSSSCG00000001509	ENSSSCG00000005102	0.178692
ENSSSCG00000001509	ENSSSCG00000007508	0.175111
ENSSSCG00000001509	ENSSSCG00000008647	0.17317
ENSSSCG00000001509	ENSSSCG00000008648	0.173477
ENSSSCG00000001509	ENSSSCG00000008890	0.176558
ENSSSCG00000001509	ENSSSCG00000009881	0.17116
ENSSSCG00000001509	ENSSSCG00000011357	0.170731
ENSSSCG00000001509	ENSSSCG00000011393	0.173392
ENSSSCG00000001509	ENSSSCG00000012077	0.174446
ENSSSCG00000001509	ENSSSCG00000012853	0.183417
ENSSSCG00000001509	ENSSSCG00000014565	0.183203
ENSSSCG00000001509	ENSSSCG00000017416	0.186723
ENSSSCG00000001509	ENSSSCG00000017754	0.180687
ENSSSCG00000001509	ENSSSCG00000024867	0.182037
ENSSSCG00000001509	ENSSSCG00000027660	0.178147
ENSSSCG00000001509	ENSSSCG00000031579	0.172616
ENSSSCG00000001509	ENSSSCG00000032408	0.179032
ENSSSCG00000001509	ENSSSCG00000032436	0.186742
ENSSSCG00000001509	ENSSSCG00000033424	0.182588
ENSSSCG00000001509	ENSSSCG00000034570	0.184449
ENSSSCG00000001509	ENSSSCG00000035297	0.180864
ENSSSCG00000001509	ENSSSCG00000035634	0.170117
ENSSSCG00000001509	ENSSSCG00000036383	0.172646
ENSSSCG00000001509	ENSSSCG00000037572	0.190429
ENSSSCG00000001509	ENSSSCG00000038429	0.172378
ENSSSCG00000001509	ENSSSCG00000038912	0.187318
ENSSSCG00000001509	ENSSSCG00000040575	0.171742
ENSSSCG00000001509	ENSSSCG00000046640	0.170491
ENSSSCG00000001636	ENSSSCG00000003763	0.229317
ENSSSCG00000001636	ENSSSCG00000005055	0.194489
ENSSSCG00000001636	ENSSSCG00000005102	0.196439
ENSSSCG00000001636	ENSSSCG00000006776	0.183911
ENSSSCG00000001636	ENSSSCG00000007508	0.230922
ENSSSCG00000001636	ENSSSCG00000008647	0.238237
ENSSSCG00000001636	ENSSSCG00000008648	0.234646
ENSSSCG00000001636	ENSSSCG00000009216	0.192658
ENSSSCG00000001636	ENSSSCG00000009881	0.179259
ENSSSCG00000001636	ENSSSCG00000010370	0.178498
ENSSSCG00000001636	ENSSSCG00000010452	0.224639
ENSSSCG00000001636	ENSSSCG00000011393	0.230041
ENSSSCG00000001636	ENSSSCG00000011973	0.178698
ENSSSCG00000001636	ENSSSCG00000012077	0.236908
ENSSSCG00000001636	ENSSSCG00000012853	0.211963
ENSSSCG00000001636	ENSSSCG00000014565	0.224032
ENSSSCG00000001636	ENSSSCG00000014670	0.20291
ENSSSCG00000001636	ENSSSCG00000015897	0.172364
ENSSSCG00000001636	ENSSSCG00000016053	0.206968
ENSSSCG00000001636	ENSSSCG00000016057	0.206995
ENSSSCG00000001636	ENSSSCG00000016196	0.222963
ENSSSCG00000001636	ENSSSCG00000016502	0.205905
ENSSSCG00000001636	ENSSSCG00000017416	0.229058
ENSSSCG00000001636	ENSSSCG00000017754	0.223581
ENSSSCG00000001636	ENSSSCG00000021084	0.216065
ENSSSCG00000001636	ENSSSCG00000022945	0.217121
ENSSSCG00000001636	ENSSSCG00000024867	0.226922
ENSSSCG00000001636	ENSSSCG00000026169	0.190297
ENSSSCG00000001636	ENSSSCG00000027660	0.23517
ENSSSCG00000001636	ENSSSCG00000027709	0.188186
ENSSSCG00000001636	ENSSSCG00000029790	0.171469
ENSSSCG00000001636	ENSSSCG00000030108	0.180573
ENSSSCG00000001636	ENSSSCG00000030408	0.202885
ENSSSCG00000001636	ENSSSCG00000030548	0.219272
ENSSSCG00000001636	ENSSSCG00000032436	0.186326
ENSSSCG00000001636	ENSSSCG00000033424	0.209053
ENSSSCG00000001636	ENSSSCG00000033761	0.192831
ENSSSCG00000001636	ENSSSCG00000034570	0.192304
ENSSSCG00000001636	ENSSSCG00000034756	0.190184
ENSSSCG00000001636	ENSSSCG00000035297	0.234359
ENSSSCG00000001636	ENSSSCG00000035634	0.209461
ENSSSCG00000001636	ENSSSCG00000036383	0.221227
ENSSSCG00000001636	ENSSSCG00000037572	0.176745
ENSSSCG00000001636	ENSSSCG00000038912	0.20548
ENSSSCG00000001636	ENSSSCG00000039443	0.190117
ENSSSCG00000001636	ENSSSCG00000039626	0.190909
ENSSSCG00000001636	ENSSSCG00000039651	0.206234
ENSSSCG00000001636	ENSSSCG00000040452	0.19396
ENSSSCG00000001636	ENSSSCG00000040575	0.237917
ENSSSCG00000001636	ENSSSCG00000040631	0.216829
ENSSSCG00000001636	ENSSSCG00000044397	0.205024
ENSSSCG00000001636	ENSSSCG00000046640	0.173509
ENSSSCG00000001912	ENSSSCG00000010452	0.171031
ENSSSCG00000001912	ENSSSCG00000014670	0.177876
ENSSSCG00000001912	ENSSSCG00000016502	0.171947
ENSSSCG00000002002	ENSSSCG00000002006	0.171197
ENSSSCG00000002002	ENSSSCG00000003763	0.193521
ENSSSCG00000002002	ENSSSCG00000006776	0.173265
ENSSSCG00000002002	ENSSSCG00000007508	0.206711
ENSSSCG00000002002	ENSSSCG00000008647	0.206159
ENSSSCG00000002002	ENSSSCG00000008648	0.193564
ENSSSCG00000002002	ENSSSCG00000010452	0.197775
ENSSSCG00000002002	ENSSSCG00000011393	0.20735
ENSSSCG00000002002	ENSSSCG00000012077	0.196655
ENSSSCG00000002002	ENSSSCG00000012853	0.193666
ENSSSCG00000002002	ENSSSCG00000014565	0.194813
ENSSSCG00000002002	ENSSSCG00000014670	0.19989
ENSSSCG00000002002	ENSSSCG00000016053	0.174989
ENSSSCG00000002002	ENSSSCG00000016057	0.181878
ENSSSCG00000002002	ENSSSCG00000016196	0.176079
ENSSSCG00000002002	ENSSSCG00000016502	0.192909
ENSSSCG00000002002	ENSSSCG00000017416	0.207123
ENSSSCG00000002002	ENSSSCG00000017754	0.193045
ENSSSCG00000002002	ENSSSCG00000021084	0.1836
ENSSSCG00000002002	ENSSSCG00000021712	0.174057
ENSSSCG00000002002	ENSSSCG00000024867	0.20083
ENSSSCG00000002002	ENSSSCG00000026169	0.174592
ENSSSCG00000002002	ENSSSCG00000027660	0.207927
ENSSSCG00000002002	ENSSSCG00000027709	0.172295
ENSSSCG00000002002	ENSSSCG00000030548	0.185024
ENSSSCG00000002002	ENSSSCG00000034570	0.184001
ENSSSCG00000002002	ENSSSCG00000035297	0.198534
ENSSSCG00000002002	ENSSSCG00000035634	0.188007
ENSSSCG00000002002	ENSSSCG00000036383	0.20284
ENSSSCG00000002002	ENSSSCG00000038912	0.182085
ENSSSCG00000002002	ENSSSCG00000039626	0.172912
ENSSSCG00000002002	ENSSSCG00000040575	0.192503
ENSSSCG00000002002	ENSSSCG00000040631	0.170651
ENSSSCG00000002002	ENSSSCG00000044397	0.174231
ENSSSCG00000002002	ENSSSCG00000046640	0.177323
ENSSSCG00000002003	ENSSSCG00000005102	0.173306
ENSSSCG00000002004	ENSSSCG00000024867	0.170426
ENSSSCG00000002004	ENSSSCG00000033424	0.178838
ENSSSCG00000002006	ENSSSCG00000005102	0.170892
ENSSSCG00000002006	ENSSSCG00000009881	0.171156
ENSSSCG00000002006	ENSSSCG00000011357	0.176636
ENSSSCG00000002006	ENSSSCG00000012853	0.170863
ENSSSCG00000002006	ENSSSCG00000014565	0.173019
ENSSSCG00000002006	ENSSSCG00000017416	0.177036
ENSSSCG00000002006	ENSSSCG00000028204	0.173531
ENSSSCG00000002006	ENSSSCG00000033424	0.179365
ENSSSCG00000002006	ENSSSCG00000034570	0.18444
ENSSSCG00000002006	ENSSSCG00000035297	0.172636
ENSSSCG00000002006	ENSSSCG00000037572	0.171767
ENSSSCG00000002006	ENSSSCG00000038912	0.175785
ENSSSCG00000003137	ENSSSCG00000003763	0.200594
ENSSSCG00000003137	ENSSSCG00000005055	0.175912
ENSSSCG00000003137	ENSSSCG00000005102	0.202804
ENSSSCG00000003137	ENSSSCG00000007508	0.20541
ENSSSCG00000003137	ENSSSCG00000008647	0.210361
ENSSSCG00000003137	ENSSSCG00000008648	0.211066
ENSSSCG00000003137	ENSSSCG00000009216	0.172904
ENSSSCG00000003137	ENSSSCG00000010452	0.19758
ENSSSCG00000003137	ENSSSCG00000011393	0.207257
ENSSSCG00000003137	ENSSSCG00000012077	0.213086
ENSSSCG00000003137	ENSSSCG00000012853	0.192132
ENSSSCG00000003137	ENSSSCG00000014565	0.203443
ENSSSCG00000003137	ENSSSCG00000014670	0.179364
ENSSSCG00000003137	ENSSSCG00000016053	0.190363
ENSSSCG00000003137	ENSSSCG00000016196	0.206993
ENSSSCG00000003137	ENSSSCG00000016502	0.17986
ENSSSCG00000003137	ENSSSCG00000017416	0.211632
ENSSSCG00000003137	ENSSSCG00000017754	0.197278
ENSSSCG00000003137	ENSSSCG00000021084	0.197833
ENSSSCG00000003137	ENSSSCG00000022945	0.196009
ENSSSCG00000003137	ENSSSCG00000024867	0.200453
ENSSSCG00000003137	ENSSSCG00000026169	0.170404
ENSSSCG00000003137	ENSSSCG00000027660	0.212448
ENSSSCG00000003137	ENSSSCG00000030408	0.170561
ENSSSCG00000003137	ENSSSCG00000030548	0.191792
ENSSSCG00000003137	ENSSSCG00000032436	0.177095
ENSSSCG00000003137	ENSSSCG00000033424	0.204332
ENSSSCG00000003137	ENSSSCG00000034570	0.171363
ENSSSCG00000003137	ENSSSCG00000035297	0.211253
ENSSSCG00000003137	ENSSSCG00000035634	0.177805
ENSSSCG00000003137	ENSSSCG00000036383	0.192976
ENSSSCG00000003137	ENSSSCG00000038912	0.185954
ENSSSCG00000003137	ENSSSCG00000039443	0.176519
ENSSSCG00000003137	ENSSSCG00000039651	0.182461
ENSSSCG00000003137	ENSSSCG00000040452	0.19337
ENSSSCG00000003137	ENSSSCG00000040575	0.215913
ENSSSCG00000003137	ENSSSCG00000040631	0.202247
ENSSSCG00000003137	ENSSSCG00000044397	0.192649
ENSSSCG00000003137	ENSSSCG00000046640	0.170762
ENSSSCG00000003153	ENSSSCG00000033424	0.176265
ENSSSCG00000003763	ENSSSCG00000005055	0.212242
ENSSSCG00000003763	ENSSSCG00000005102	0.212693
ENSSSCG00000003763	ENSSSCG00000006286	0.185113
ENSSSCG00000003763	ENSSSCG00000006543	0.182411
ENSSSCG00000003763	ENSSSCG00000006776	0.211532
ENSSSCG00000003763	ENSSSCG00000007508	0.238626
ENSSSCG00000003763	ENSSSCG00000008001	0.183963
ENSSSCG00000003763	ENSSSCG00000008171	0.173151
ENSSSCG00000003763	ENSSSCG00000008427	0.173197
ENSSSCG00000003763	ENSSSCG00000008647	0.244601
ENSSSCG00000003763	ENSSSCG00000008648	0.242262
ENSSSCG00000003763	ENSSSCG00000008965	0.184812
ENSSSCG00000003763	ENSSSCG00000008980	0.171091
ENSSSCG00000003763	ENSSSCG00000009216	0.208735
ENSSSCG00000003763	ENSSSCG00000009720	0.189774
ENSSSCG00000003763	ENSSSCG00000009881	0.249973
ENSSSCG00000003763	ENSSSCG00000010370	0.19595
ENSSSCG00000003763	ENSSSCG00000010452	0.234259
ENSSSCG00000003763	ENSSSCG00000010454	0.221656
ENSSSCG00000003763	ENSSSCG00000011357	0.195571
ENSSSCG00000003763	ENSSSCG00000011393	0.238174
ENSSSCG00000003763	ENSSSCG00000011581	0.205817
ENSSSCG00000003763	ENSSSCG00000011973	0.193717
ENSSSCG00000003763	ENSSSCG00000012053	0.194037
ENSSSCG00000003763	ENSSSCG00000012077	0.242191
ENSSSCG00000003763	ENSSSCG00000012853	0.229366
ENSSSCG00000003763	ENSSSCG00000013093	0.198261
ENSSSCG00000003763	ENSSSCG00000014023	0.17613
ENSSSCG00000003763	ENSSSCG00000014347	0.178418
ENSSSCG00000003763	ENSSSCG00000014565	0.236668
ENSSSCG00000003763	ENSSSCG00000014670	0.212456
ENSSSCG00000003763	ENSSSCG00000015801	0.184705
ENSSSCG00000003763	ENSSSCG00000015830	0.192024
ENSSSCG00000003763	ENSSSCG00000015897	0.179897
ENSSSCG00000003763	ENSSSCG00000016053	0.223231
ENSSSCG00000003763	ENSSSCG00000016057	0.213235
ENSSSCG00000003763	ENSSSCG00000016196	0.231207
ENSSSCG00000003763	ENSSSCG00000016502	0.217521
ENSSSCG00000003763	ENSSSCG00000017416	0.231451
ENSSSCG00000003763	ENSSSCG00000017754	0.217316
ENSSSCG00000003763	ENSSSCG00000021084	0.233503
ENSSSCG00000003763	ENSSSCG00000021712	0.220262
ENSSSCG00000003763	ENSSSCG00000022945	0.229133
ENSSSCG00000003763	ENSSSCG00000023379	0.193923
ENSSSCG00000003763	ENSSSCG00000024678	0.170851
ENSSSCG00000003763	ENSSSCG00000024867	0.223201
ENSSSCG00000003763	ENSSSCG00000026169	0.206834
ENSSSCG00000003763	ENSSSCG00000027660	0.239596
ENSSSCG00000003763	ENSSSCG00000027709	0.230926
ENSSSCG00000003763	ENSSSCG00000028204	0.226728
ENSSSCG00000003763	ENSSSCG00000029790	0.186838
ENSSSCG00000003763	ENSSSCG00000030108	0.207161
ENSSSCG00000003763	ENSSSCG00000030408	0.231898
ENSSSCG00000003763	ENSSSCG00000030548	0.238884
ENSSSCG00000003763	ENSSSCG00000032436	0.229616
ENSSSCG00000003763	ENSSSCG00000033424	0.210138
ENSSSCG00000003763	ENSSSCG00000033761	0.213504
ENSSSCG00000003763	ENSSSCG00000034570	0.225568
ENSSSCG00000003763	ENSSSCG00000034756	0.202549
ENSSSCG00000003763	ENSSSCG00000034802	0.185996
ENSSSCG00000003763	ENSSSCG00000035297	0.237512
ENSSSCG00000003763	ENSSSCG00000035634	0.238351
ENSSSCG00000003763	ENSSSCG00000036383	0.234824
ENSSSCG00000003763	ENSSSCG00000037572	0.231494
ENSSSCG00000003763	ENSSSCG00000038912	0.244201
ENSSSCG00000003763	ENSSSCG00000039443	0.197556
ENSSSCG00000003763	ENSSSCG00000039626	0.196397
ENSSSCG00000003763	ENSSSCG00000039651	0.215636
ENSSSCG00000003763	ENSSSCG00000040452	0.198329
ENSSSCG00000003763	ENSSSCG00000040575	0.246224
ENSSSCG00000003763	ENSSSCG00000040631	0.231409
ENSSSCG00000003763	ENSSSCG00000041401	0.17036
ENSSSCG00000003763	ENSSSCG00000044397	0.215801
ENSSSCG00000003763	ENSSSCG00000046640	0.176998
ENSSSCG00000003763	ENSSSCG00000049642	0.188711
ENSSSCG00000004968	ENSSSCG00000008648	0.17142
ENSSSCG00000004968	ENSSSCG00000016196	0.178478
ENSSSCG00000004968	ENSSSCG00000021084	0.1786
ENSSSCG00000004968	ENSSSCG00000022945	0.183815
ENSSSCG00000004968	ENSSSCG00000040575	0.177826
ENSSSCG00000004968	ENSSSCG00000040631	0.179153
ENSSSCG00000005055	ENSSSCG00000005102	0.209413
ENSSSCG00000005055	ENSSSCG00000006286	0.186949
ENSSSCG00000005055	ENSSSCG00000006776	0.194537
ENSSSCG00000005055	ENSSSCG00000007508	0.213263
ENSSSCG00000005055	ENSSSCG00000008001	0.182593
ENSSSCG00000005055	ENSSSCG00000008427	0.171646
ENSSSCG00000005055	ENSSSCG00000008647	0.21261
ENSSSCG00000005055	ENSSSCG00000008648	0.21452
ENSSSCG00000005055	ENSSSCG00000009216	0.206359
ENSSSCG00000005055	ENSSSCG00000009720	0.174015
ENSSSCG00000005055	ENSSSCG00000009881	0.210512
ENSSSCG00000005055	ENSSSCG00000010370	0.199954
ENSSSCG00000005055	ENSSSCG00000010452	0.213864
ENSSSCG00000005055	ENSSSCG00000010454	0.188399
ENSSSCG00000005055	ENSSSCG00000011357	0.172032
ENSSSCG00000005055	ENSSSCG00000011393	0.208086
ENSSSCG00000005055	ENSSSCG00000011581	0.177887
ENSSSCG00000005055	ENSSSCG00000011973	0.181751
ENSSSCG00000005055	ENSSSCG00000012053	0.187581
ENSSSCG00000005055	ENSSSCG00000012077	0.213189
ENSSSCG00000005055	ENSSSCG00000012853	0.203284
ENSSSCG00000005055	ENSSSCG00000013093	0.181336
ENSSSCG00000005055	ENSSSCG00000014565	0.216616
ENSSSCG00000005055	ENSSSCG00000014670	0.188171
ENSSSCG00000005055	ENSSSCG00000015801	0.174899
ENSSSCG00000005055	ENSSSCG00000015830	0.189029
ENSSSCG00000005055	ENSSSCG00000016053	0.2045
ENSSSCG00000005055	ENSSSCG00000016057	0.195467
ENSSSCG00000005055	ENSSSCG00000016196	0.219345
ENSSSCG00000005055	ENSSSCG00000016502	0.199231
ENSSSCG00000005055	ENSSSCG00000017416	0.208866
ENSSSCG00000005055	ENSSSCG00000017754	0.189745
ENSSSCG00000005055	ENSSSCG00000021084	0.224203
ENSSSCG00000005055	ENSSSCG00000021712	0.191456
ENSSSCG00000005055	ENSSSCG00000022679	0.175972
ENSSSCG00000005055	ENSSSCG00000022945	0.226101
ENSSSCG00000005055	ENSSSCG00000024678	0.173238
ENSSSCG00000005055	ENSSSCG00000024867	0.196564
ENSSSCG00000005055	ENSSSCG00000026169	0.19263
ENSSSCG00000005055	ENSSSCG00000027660	0.206588
ENSSSCG00000005055	ENSSSCG00000027709	0.199732
ENSSSCG00000005055	ENSSSCG00000028204	0.19898
ENSSSCG00000005055	ENSSSCG00000029790	0.181071
ENSSSCG00000005055	ENSSSCG00000030108	0.186343
ENSSSCG00000005055	ENSSSCG00000030408	0.211485
ENSSSCG00000005055	ENSSSCG00000030548	0.212719
ENSSSCG00000005055	ENSSSCG00000032436	0.205629
ENSSSCG00000005055	ENSSSCG00000033424	0.206493
ENSSSCG00000005055	ENSSSCG00000033761	0.202095
ENSSSCG00000005055	ENSSSCG00000034570	0.203389
ENSSSCG00000005055	ENSSSCG00000034756	0.202071
ENSSSCG00000005055	ENSSSCG00000035297	0.214159
ENSSSCG00000005055	ENSSSCG00000035634	0.215715
ENSSSCG00000005055	ENSSSCG00000036383	0.21217
ENSSSCG00000005055	ENSSSCG00000037572	0.195752
ENSSSCG00000005055	ENSSSCG00000038912	0.213942
ENSSSCG00000005055	ENSSSCG00000039443	0.202934
ENSSSCG00000005055	ENSSSCG00000039626	0.186103
ENSSSCG00000005055	ENSSSCG00000039651	0.206381
ENSSSCG00000005055	ENSSSCG00000040452	0.181429
ENSSSCG00000005055	ENSSSCG00000040575	0.222506
ENSSSCG00000005055	ENSSSCG00000040631	0.222841
ENSSSCG00000005055	ENSSSCG00000044397	0.206939
ENSSSCG00000005055	ENSSSCG00000046640	0.171224
ENSSSCG00000005055	ENSSSCG00000047412	0.171949
ENSSSCG00000005055	ENSSSCG00000049642	0.198715
ENSSSCG00000005102	ENSSSCG00000005584	0.173967
ENSSSCG00000005102	ENSSSCG00000006286	0.181013
ENSSSCG00000005102	ENSSSCG00000006762	0.176332
ENSSSCG00000005102	ENSSSCG00000006776	0.195094
ENSSSCG00000005102	ENSSSCG00000007508	0.214417
ENSSSCG00000005102	ENSSSCG00000008001	0.179364
ENSSSCG00000005102	ENSSSCG00000008427	0.170688
ENSSSCG00000005102	ENSSSCG00000008647	0.215117
ENSSSCG00000005102	ENSSSCG00000008648	0.220762
ENSSSCG00000005102	ENSSSCG00000008890	0.173832
ENSSSCG00000005102	ENSSSCG00000008980	0.170583
ENSSSCG00000005102	ENSSSCG00000009216	0.208253
ENSSSCG00000005102	ENSSSCG00000009881	0.203319
ENSSSCG00000005102	ENSSSCG00000010370	0.202518
ENSSSCG00000005102	ENSSSCG00000010448	0.186923
ENSSSCG00000005102	ENSSSCG00000010452	0.209289
ENSSSCG00000005102	ENSSSCG00000011393	0.209454
ENSSSCG00000005102	ENSSSCG00000011581	0.187452
ENSSSCG00000005102	ENSSSCG00000011973	0.173038
ENSSSCG00000005102	ENSSSCG00000012053	0.179331
ENSSSCG00000005102	ENSSSCG00000012077	0.219674
ENSSSCG00000005102	ENSSSCG00000012853	0.211497
ENSSSCG00000005102	ENSSSCG00000013093	0.208197
ENSSSCG00000005102	ENSSSCG00000014023	0.170401
ENSSSCG00000005102	ENSSSCG00000014565	0.220498
ENSSSCG00000005102	ENSSSCG00000014670	0.183121
ENSSSCG00000005102	ENSSSCG00000014780	0.170152
ENSSSCG00000005102	ENSSSCG00000015830	0.184848
ENSSSCG00000005102	ENSSSCG00000016053	0.202288
ENSSSCG00000005102	ENSSSCG00000016057	0.191841
ENSSSCG00000005102	ENSSSCG00000016196	0.199285
ENSSSCG00000005102	ENSSSCG00000016502	0.189921
ENSSSCG00000005102	ENSSSCG00000017416	0.21839
ENSSSCG00000005102	ENSSSCG00000017754	0.207026
ENSSSCG00000005102	ENSSSCG00000021084	0.208284
ENSSSCG00000005102	ENSSSCG00000021712	0.179113
ENSSSCG00000005102	ENSSSCG00000022945	0.2066
ENSSSCG00000005102	ENSSSCG00000023743	0.184992
ENSSSCG00000005102	ENSSSCG00000024678	0.17189
ENSSSCG00000005102	ENSSSCG00000024867	0.205498
ENSSSCG00000005102	ENSSSCG00000026169	0.192968
ENSSSCG00000005102	ENSSSCG00000026700	0.18523
ENSSSCG00000005102	ENSSSCG00000027657	0.170349
ENSSSCG00000005102	ENSSSCG00000027660	0.212841
ENSSSCG00000005102	ENSSSCG00000027709	0.187427
ENSSSCG00000005102	ENSSSCG00000028204	0.19428
ENSSSCG00000005102	ENSSSCG00000030108	0.173037
ENSSSCG00000005102	ENSSSCG00000030408	0.20584
ENSSSCG00000005102	ENSSSCG00000030548	0.208872
ENSSSCG00000005102	ENSSSCG00000032408	0.175514
ENSSSCG00000005102	ENSSSCG00000032436	0.221464
ENSSSCG00000005102	ENSSSCG00000033018	0.170258
ENSSSCG00000005102	ENSSSCG00000033424	0.20317
ENSSSCG00000005102	ENSSSCG00000033761	0.197224
ENSSSCG00000005102	ENSSSCG00000034570	0.200904
ENSSSCG00000005102	ENSSSCG00000034756	0.200107
ENSSSCG00000005102	ENSSSCG00000035297	0.220634
ENSSSCG00000005102	ENSSSCG00000035634	0.206549
ENSSSCG00000005102	ENSSSCG00000036383	0.207599
ENSSSCG00000005102	ENSSSCG00000037572	0.207584
ENSSSCG00000005102	ENSSSCG00000038429	0.181661
ENSSSCG00000005102	ENSSSCG00000038912	0.218719
ENSSSCG00000005102	ENSSSCG00000039271	0.182217
ENSSSCG00000005102	ENSSSCG00000039443	0.197575
ENSSSCG00000005102	ENSSSCG00000039626	0.188767
ENSSSCG00000005102	ENSSSCG00000039651	0.206507
ENSSSCG00000005102	ENSSSCG00000040452	0.201953
ENSSSCG00000005102	ENSSSCG00000040575	0.22093
ENSSSCG00000005102	ENSSSCG00000040631	0.216147
ENSSSCG00000005102	ENSSSCG00000041401	0.18919
ENSSSCG00000005102	ENSSSCG00000044397	0.208312
ENSSSCG00000005102	ENSSSCG00000045955	0.177127
ENSSSCG00000005102	ENSSSCG00000046640	0.184027
ENSSSCG00000005102	ENSSSCG00000047412	0.194056
ENSSSCG00000005102	ENSSSCG00000049642	0.204323
ENSSSCG00000005102	ENSSSCG00000050204	0.186596
ENSSSCG00000005486	ENSSSCG00000007508	0.17396
ENSSSCG00000005486	ENSSSCG00000008647	0.177351
ENSSSCG00000005486	ENSSSCG00000008648	0.174325
ENSSSCG00000005486	ENSSSCG00000010452	0.173058
ENSSSCG00000005486	ENSSSCG00000011393	0.176854
ENSSSCG00000005486	ENSSSCG00000012077	0.173459
ENSSSCG00000005486	ENSSSCG00000016053	0.180301
ENSSSCG00000005486	ENSSSCG00000016196	0.182244
ENSSSCG00000005486	ENSSSCG00000016502	0.172468
ENSSSCG00000005486	ENSSSCG00000021084	0.183202
ENSSSCG00000005486	ENSSSCG00000022945	0.170202
ENSSSCG00000005486	ENSSSCG00000027660	0.17377
ENSSSCG00000005486	ENSSSCG00000040575	0.177752
ENSSSCG00000005486	ENSSSCG00000040631	0.176113
ENSSSCG00000005584	ENSSSCG00000007508	0.173828
ENSSSCG00000005584	ENSSSCG00000008647	0.176516
ENSSSCG00000005584	ENSSSCG00000008648	0.17315
ENSSSCG00000005584	ENSSSCG00000011393	0.181862
ENSSSCG00000005584	ENSSSCG00000012077	0.171589
ENSSSCG00000005584	ENSSSCG00000016053	0.173372
ENSSSCG00000005584	ENSSSCG00000016196	0.177574
ENSSSCG00000005584	ENSSSCG00000021084	0.180809
ENSSSCG00000005584	ENSSSCG00000022945	0.178073
ENSSSCG00000005584	ENSSSCG00000027660	0.17215
ENSSSCG00000005584	ENSSSCG00000033424	0.171577
ENSSSCG00000005584	ENSSSCG00000040575	0.178402
ENSSSCG00000005584	ENSSSCG00000040631	0.176101
ENSSSCG00000006286	ENSSSCG00000007508	0.187121
ENSSSCG00000006286	ENSSSCG00000008001	0.180609
ENSSSCG00000006286	ENSSSCG00000008647	0.193002
ENSSSCG00000006286	ENSSSCG00000008648	0.195324
ENSSSCG00000006286	ENSSSCG00000009216	0.18696
ENSSSCG00000006286	ENSSSCG00000009881	0.182722
ENSSSCG00000006286	ENSSSCG00000010370	0.175845
ENSSSCG00000006286	ENSSSCG00000010452	0.183977
ENSSSCG00000006286	ENSSSCG00000011393	0.186741
ENSSSCG00000006286	ENSSSCG00000012077	0.192229
ENSSSCG00000006286	ENSSSCG00000014565	0.178872
ENSSSCG00000006286	ENSSSCG00000015801	0.176018
ENSSSCG00000006286	ENSSSCG00000015830	0.172266
ENSSSCG00000006286	ENSSSCG00000016053	0.185711
ENSSSCG00000006286	ENSSSCG00000016057	0.170039
ENSSSCG00000006286	ENSSSCG00000016196	0.196533
ENSSSCG00000006286	ENSSSCG00000016502	0.171591
ENSSSCG00000006286	ENSSSCG00000017416	0.174708
ENSSSCG00000006286	ENSSSCG00000021084	0.200466
ENSSSCG00000006286	ENSSSCG00000022945	0.200739
ENSSSCG00000006286	ENSSSCG00000024867	0.172232
ENSSSCG00000006286	ENSSSCG00000026169	0.170588
ENSSSCG00000006286	ENSSSCG00000027660	0.184761
ENSSSCG00000006286	ENSSSCG00000027709	0.173386
ENSSSCG00000006286	ENSSSCG00000030408	0.187401
ENSSSCG00000006286	ENSSSCG00000030548	0.183777
ENSSSCG00000006286	ENSSSCG00000033424	0.17868
ENSSSCG00000006286	ENSSSCG00000033761	0.185105
ENSSSCG00000006286	ENSSSCG00000034756	0.182519
ENSSSCG00000006286	ENSSSCG00000035297	0.186899
ENSSSCG00000006286	ENSSSCG00000035634	0.182135
ENSSSCG00000006286	ENSSSCG00000036383	0.177328
ENSSSCG00000006286	ENSSSCG00000038912	0.178506
ENSSSCG00000006286	ENSSSCG00000039443	0.178903
ENSSSCG00000006286	ENSSSCG00000039651	0.183693
ENSSSCG00000006286	ENSSSCG00000040575	0.201387
ENSSSCG00000006286	ENSSSCG00000040631	0.200303
ENSSSCG00000006286	ENSSSCG00000044397	0.184122
ENSSSCG00000006336	ENSSSCG00000011393	0.170139
ENSSSCG00000006336	ENSSSCG00000016196	0.179429
ENSSSCG00000006336	ENSSSCG00000021084	0.176875
ENSSSCG00000006336	ENSSSCG00000022945	0.170577
ENSSSCG00000006336	ENSSSCG00000026169	0.174103
ENSSSCG00000006336	ENSSSCG00000039443	0.170478
ENSSSCG00000006336	ENSSSCG00000039651	0.184201
ENSSSCG00000006336	ENSSSCG00000040575	0.171644
ENSSSCG00000006543	ENSSSCG00000007508	0.171501
ENSSSCG00000006543	ENSSSCG00000008647	0.175529
ENSSSCG00000006543	ENSSSCG00000008648	0.174252
ENSSSCG00000006543	ENSSSCG00000008965	0.172852
ENSSSCG00000006543	ENSSSCG00000009720	0.173457
ENSSSCG00000006543	ENSSSCG00000009881	0.189346
ENSSSCG00000006543	ENSSSCG00000010452	0.18034
ENSSSCG00000006543	ENSSSCG00000010454	0.182498
ENSSSCG00000006543	ENSSSCG00000012077	0.176207
ENSSSCG00000006543	ENSSSCG00000014565	0.171675
ENSSSCG00000006543	ENSSSCG00000015801	0.178645
ENSSSCG00000006543	ENSSSCG00000015830	0.178423
ENSSSCG00000006543	ENSSSCG00000015897	0.174314
ENSSSCG00000006543	ENSSSCG00000016057	0.172754
ENSSSCG00000006543	ENSSSCG00000016196	0.172497
ENSSSCG00000006543	ENSSSCG00000016502	0.17014
ENSSSCG00000006543	ENSSSCG00000027709	0.185738
ENSSSCG00000006543	ENSSSCG00000030108	0.174333
ENSSSCG00000006543	ENSSSCG00000030408	0.190642
ENSSSCG00000006543	ENSSSCG00000030548	0.18649
ENSSSCG00000006543	ENSSSCG00000033761	0.180423
ENSSSCG00000006543	ENSSSCG00000034802	0.181952
ENSSSCG00000006543	ENSSSCG00000035634	0.179973
ENSSSCG00000006543	ENSSSCG00000036383	0.175479
ENSSSCG00000006543	ENSSSCG00000038912	0.174553
ENSSSCG00000006543	ENSSSCG00000040575	0.173372
ENSSSCG00000006682	ENSSSCG00000016196	0.175218
ENSSSCG00000006762	ENSSSCG00000022945	0.178992
ENSSSCG00000006762	ENSSSCG00000033424	0.18197
ENSSSCG00000006776	ENSSSCG00000007508	0.2236
ENSSSCG00000006776	ENSSSCG00000008647	0.225824
ENSSSCG00000006776	ENSSSCG00000008648	0.218354
ENSSSCG00000006776	ENSSSCG00000008980	0.181004
ENSSSCG00000006776	ENSSSCG00000009216	0.19238
ENSSSCG00000006776	ENSSSCG00000009881	0.198993
ENSSSCG00000006776	ENSSSCG00000010370	0.184152
ENSSSCG00000006776	ENSSSCG00000010452	0.213605
ENSSSCG00000006776	ENSSSCG00000010454	0.175081
ENSSSCG00000006776	ENSSSCG00000011393	0.227065
ENSSSCG00000006776	ENSSSCG00000011973	0.186394
ENSSSCG00000006776	ENSSSCG00000012077	0.218697
ENSSSCG00000006776	ENSSSCG00000012853	0.19581
ENSSSCG00000006776	ENSSSCG00000014023	0.173046
ENSSSCG00000006776	ENSSSCG00000014565	0.208367
ENSSSCG00000006776	ENSSSCG00000014670	0.205366
ENSSSCG00000006776	ENSSSCG00000014780	0.170254
ENSSSCG00000006776	ENSSSCG00000016053	0.211655
ENSSSCG00000006776	ENSSSCG00000016057	0.201538
ENSSSCG00000006776	ENSSSCG00000016196	0.220471
ENSSSCG00000006776	ENSSSCG00000016502	0.201778
ENSSSCG00000006776	ENSSSCG00000017416	0.215836
ENSSSCG00000006776	ENSSSCG00000017754	0.202647
ENSSSCG00000006776	ENSSSCG00000021084	0.217558
ENSSSCG00000006776	ENSSSCG00000021712	0.191901
ENSSSCG00000006776	ENSSSCG00000022945	0.207898
ENSSSCG00000006776	ENSSSCG00000023379	0.176204
ENSSSCG00000006776	ENSSSCG00000024867	0.211663
ENSSSCG00000006776	ENSSSCG00000026169	0.208731
ENSSSCG00000006776	ENSSSCG00000027660	0.223493
ENSSSCG00000006776	ENSSSCG00000027709	0.193932
ENSSSCG00000006776	ENSSSCG00000028204	0.19318
ENSSSCG00000006776	ENSSSCG00000029790	0.183661
ENSSSCG00000006776	ENSSSCG00000030108	0.186717
ENSSSCG00000006776	ENSSSCG00000030408	0.180564
ENSSSCG00000006776	ENSSSCG00000030548	0.199127
ENSSSCG00000006776	ENSSSCG00000032436	0.185146
ENSSSCG00000006776	ENSSSCG00000033424	0.183408
ENSSSCG00000006776	ENSSSCG00000033761	0.19402
ENSSSCG00000006776	ENSSSCG00000034570	0.190558
ENSSSCG00000006776	ENSSSCG00000034756	0.177954
ENSSSCG00000006776	ENSSSCG00000035297	0.21522
ENSSSCG00000006776	ENSSSCG00000035634	0.203407
ENSSSCG00000006776	ENSSSCG00000036383	0.2168
ENSSSCG00000006776	ENSSSCG00000037572	0.190186
ENSSSCG00000006776	ENSSSCG00000038912	0.200978
ENSSSCG00000006776	ENSSSCG00000039443	0.186776
ENSSSCG00000006776	ENSSSCG00000039626	0.195736
ENSSSCG00000006776	ENSSSCG00000039651	0.21157
ENSSSCG00000006776	ENSSSCG00000040452	0.173966
ENSSSCG00000006776	ENSSSCG00000040575	0.222109
ENSSSCG00000006776	ENSSSCG00000040631	0.207531
ENSSSCG00000006776	ENSSSCG00000044397	0.199991
ENSSSCG00000006776	ENSSSCG00000046640	0.173783
ENSSSCG00000007508	ENSSSCG00000008001	0.179892
ENSSSCG00000007508	ENSSSCG00000008171	0.183933
ENSSSCG00000007508	ENSSSCG00000008427	0.178217
ENSSSCG00000007508	ENSSSCG00000008647	0.243472
ENSSSCG00000007508	ENSSSCG00000008648	0.238872
ENSSSCG00000007508	ENSSSCG00000008965	0.180511
ENSSSCG00000007508	ENSSSCG00000008980	0.176867
ENSSSCG00000007508	ENSSSCG00000009002	0.17417
ENSSSCG00000007508	ENSSSCG00000009216	0.209936
ENSSSCG00000007508	ENSSSCG00000009720	0.193497
ENSSSCG00000007508	ENSSSCG00000009881	0.252261
ENSSSCG00000007508	ENSSSCG00000010370	0.198331
ENSSSCG00000007508	ENSSSCG00000010452	0.241841
ENSSSCG00000007508	ENSSSCG00000010454	0.22407
ENSSSCG00000007508	ENSSSCG00000011357	0.207427
ENSSSCG00000007508	ENSSSCG00000011393	0.238694
ENSSSCG00000007508	ENSSSCG00000011581	0.201743
ENSSSCG00000007508	ENSSSCG00000011973	0.193866
ENSSSCG00000007508	ENSSSCG00000012053	0.194654
ENSSSCG00000007508	ENSSSCG00000012077	0.238461
ENSSSCG00000007508	ENSSSCG00000012853	0.237805
ENSSSCG00000007508	ENSSSCG00000012893	0.178469
ENSSSCG00000007508	ENSSSCG00000013093	0.202337
ENSSSCG00000007508	ENSSSCG00000013311	0.17314
ENSSSCG00000007508	ENSSSCG00000014023	0.178597
ENSSSCG00000007508	ENSSSCG00000014347	0.176553
ENSSSCG00000007508	ENSSSCG00000014565	0.244881
ENSSSCG00000007508	ENSSSCG00000014670	0.219768
ENSSSCG00000007508	ENSSSCG00000014672	0.173806
ENSSSCG00000007508	ENSSSCG00000014780	0.182381
ENSSSCG00000007508	ENSSSCG00000015549	0.173997
ENSSSCG00000007508	ENSSSCG00000015801	0.176477
ENSSSCG00000007508	ENSSSCG00000015830	0.193296
ENSSSCG00000007508	ENSSSCG00000016053	0.223646
ENSSSCG00000007508	ENSSSCG00000016057	0.22114
ENSSSCG00000007508	ENSSSCG00000016196	0.230093
ENSSSCG00000007508	ENSSSCG00000016502	0.227171
ENSSSCG00000007508	ENSSSCG00000017416	0.238954
ENSSSCG00000007508	ENSSSCG00000017754	0.215214
ENSSSCG00000007508	ENSSSCG00000021084	0.235882
ENSSSCG00000007508	ENSSSCG00000021712	0.232247
ENSSSCG00000007508	ENSSSCG00000022945	0.227149
ENSSSCG00000007508	ENSSSCG00000023379	0.210681
ENSSSCG00000007508	ENSSSCG00000023743	0.174439
ENSSSCG00000007508	ENSSSCG00000024678	0.174453
ENSSSCG00000007508	ENSSSCG00000024867	0.224267
ENSSSCG00000007508	ENSSSCG00000026169	0.211017
ENSSSCG00000007508	ENSSSCG00000027657	0.176378
ENSSSCG00000007508	ENSSSCG00000027660	0.238251
ENSSSCG00000007508	ENSSSCG00000027709	0.237817
ENSSSCG00000007508	ENSSSCG00000028204	0.238485
ENSSSCG00000007508	ENSSSCG00000029763	0.183082
ENSSSCG00000007508	ENSSSCG00000029790	0.190524
ENSSSCG00000007508	ENSSSCG00000030108	0.215686
ENSSSCG00000007508	ENSSSCG00000030408	0.231646
ENSSSCG00000007508	ENSSSCG00000030548	0.242749
ENSSSCG00000007508	ENSSSCG00000032151	0.17842
ENSSSCG00000007508	ENSSSCG00000032408	0.176701
ENSSSCG00000007508	ENSSSCG00000032436	0.235341
ENSSSCG00000007508	ENSSSCG00000033018	0.171684
ENSSSCG00000007508	ENSSSCG00000033424	0.208174
ENSSSCG00000007508	ENSSSCG00000033761	0.213292
ENSSSCG00000007508	ENSSSCG00000034378	0.174203
ENSSSCG00000007508	ENSSSCG00000034570	0.237092
ENSSSCG00000007508	ENSSSCG00000034756	0.201715
ENSSSCG00000007508	ENSSSCG00000034802	0.181109
ENSSSCG00000007508	ENSSSCG00000035297	0.235696
ENSSSCG00000007508	ENSSSCG00000035634	0.247094
ENSSSCG00000007508	ENSSSCG00000036030	0.172088
ENSSSCG00000007508	ENSSSCG00000036383	0.245527
ENSSSCG00000007508	ENSSSCG00000037572	0.236338
ENSSSCG00000007508	ENSSSCG00000038429	0.181143
ENSSSCG00000007508	ENSSSCG00000038912	0.251175
ENSSSCG00000007508	ENSSSCG00000039443	0.197942
ENSSSCG00000007508	ENSSSCG00000039626	0.200497
ENSSSCG00000007508	ENSSSCG00000039651	0.217954
ENSSSCG00000007508	ENSSSCG00000040452	0.189927
ENSSSCG00000007508	ENSSSCG00000040575	0.243043
ENSSSCG00000007508	ENSSSCG00000040631	0.230653
ENSSSCG00000007508	ENSSSCG00000044397	0.217951
ENSSSCG00000007508	ENSSSCG00000046105	0.173119
ENSSSCG00000007508	ENSSSCG00000046640	0.193054
ENSSSCG00000007508	ENSSSCG00000049642	0.193927
ENSSSCG00000008001	ENSSSCG00000008647	0.181699
ENSSSCG00000008001	ENSSSCG00000008648	0.185254
ENSSSCG00000008001	ENSSSCG00000008965	0.171139
ENSSSCG00000008001	ENSSSCG00000009216	0.18205
ENSSSCG00000008001	ENSSSCG00000009881	0.17781
ENSSSCG00000008001	ENSSSCG00000010370	0.179943
ENSSSCG00000008001	ENSSSCG00000010452	0.18384
ENSSSCG00000008001	ENSSSCG00000011393	0.173042
ENSSSCG00000008001	ENSSSCG00000012077	0.183572
ENSSSCG00000008001	ENSSSCG00000014565	0.179823
ENSSSCG00000008001	ENSSSCG00000015801	0.179703
ENSSSCG00000008001	ENSSSCG00000015830	0.186799
ENSSSCG00000008001	ENSSSCG00000016053	0.180265
ENSSSCG00000008001	ENSSSCG00000016057	0.170623
ENSSSCG00000008001	ENSSSCG00000016196	0.190111
ENSSSCG00000008001	ENSSSCG00000016502	0.171448
ENSSSCG00000008001	ENSSSCG00000017416	0.171017
ENSSSCG00000008001	ENSSSCG00000021084	0.190299
ENSSSCG00000008001	ENSSSCG00000022945	0.193139
ENSSSCG00000008001	ENSSSCG00000027660	0.173351
ENSSSCG00000008001	ENSSSCG00000027709	0.174511
ENSSSCG00000008001	ENSSSCG00000030408	0.189374
ENSSSCG00000008001	ENSSSCG00000030548	0.184379
ENSSSCG00000008001	ENSSSCG00000032436	0.170391
ENSSSCG00000008001	ENSSSCG00000033761	0.190114
ENSSSCG00000008001	ENSSSCG00000034756	0.182471
ENSSSCG00000008001	ENSSSCG00000035297	0.178784
ENSSSCG00000008001	ENSSSCG00000035634	0.182505
ENSSSCG00000008001	ENSSSCG00000036383	0.178529
ENSSSCG00000008001	ENSSSCG00000038912	0.176506
ENSSSCG00000008001	ENSSSCG00000039443	0.174557
ENSSSCG00000008001	ENSSSCG00000039651	0.175371
ENSSSCG00000008001	ENSSSCG00000040575	0.187811
ENSSSCG00000008001	ENSSSCG00000040631	0.192239
ENSSSCG00000008001	ENSSSCG00000044397	0.171761
ENSSSCG00000008171	ENSSSCG00000008647	0.186031
ENSSSCG00000008171	ENSSSCG00000008648	0.181657
ENSSSCG00000008171	ENSSSCG00000010452	0.175665
ENSSSCG00000008171	ENSSSCG00000011393	0.186064
ENSSSCG00000008171	ENSSSCG00000012077	0.181545
ENSSSCG00000008171	ENSSSCG00000014565	0.173138
ENSSSCG00000008171	ENSSSCG00000014670	0.17064
ENSSSCG00000008171	ENSSSCG00000016053	0.182287
ENSSSCG00000008171	ENSSSCG00000016196	0.201808
ENSSSCG00000008171	ENSSSCG00000017416	0.17773
ENSSSCG00000008171	ENSSSCG00000021084	0.189816
ENSSSCG00000008171	ENSSSCG00000022945	0.183847
ENSSSCG00000008171	ENSSSCG00000024867	0.178832
ENSSSCG00000008171	ENSSSCG00000026169	0.176698
ENSSSCG00000008171	ENSSSCG00000027660	0.18611
ENSSSCG00000008171	ENSSSCG00000035297	0.179461
ENSSSCG00000008171	ENSSSCG00000036383	0.177262
ENSSSCG00000008171	ENSSSCG00000039443	0.175705
ENSSSCG00000008171	ENSSSCG00000039651	0.185757
ENSSSCG00000008171	ENSSSCG00000040575	0.18721
ENSSSCG00000008171	ENSSSCG00000040631	0.179976
ENSSSCG00000008171	ENSSSCG00000044397	0.176487
ENSSSCG00000008427	ENSSSCG00000008647	0.183127
ENSSSCG00000008427	ENSSSCG00000008648	0.184236
ENSSSCG00000008427	ENSSSCG00000009216	0.171283
ENSSSCG00000008427	ENSSSCG00000010452	0.175523
ENSSSCG00000008427	ENSSSCG00000011393	0.183398
ENSSSCG00000008427	ENSSSCG00000011973	0.170196
ENSSSCG00000008427	ENSSSCG00000012077	0.182083
ENSSSCG00000008427	ENSSSCG00000016053	0.185653
ENSSSCG00000008427	ENSSSCG00000016196	0.195372
ENSSSCG00000008427	ENSSSCG00000016502	0.170485
ENSSSCG00000008427	ENSSSCG00000017416	0.173778
ENSSSCG00000008427	ENSSSCG00000021084	0.191944
ENSSSCG00000008427	ENSSSCG00000022945	0.18628
ENSSSCG00000008427	ENSSSCG00000027660	0.181135
ENSSSCG00000008427	ENSSSCG00000035297	0.178162
ENSSSCG00000008427	ENSSSCG00000039443	0.170042
ENSSSCG00000008427	ENSSSCG00000040575	0.189663
ENSSSCG00000008427	ENSSSCG00000040631	0.187803
ENSSSCG00000008427	ENSSSCG00000044397	0.179356
ENSSSCG00000008647	ENSSSCG00000008648	0.239401
ENSSSCG00000008647	ENSSSCG00000008965	0.187547
ENSSSCG00000008647	ENSSSCG00000008980	0.175062
ENSSSCG00000008647	ENSSSCG00000009002	0.171688
ENSSSCG00000008647	ENSSSCG00000009216	0.209901
ENSSSCG00000008647	ENSSSCG00000009720	0.1974
ENSSSCG00000008647	ENSSSCG00000009881	0.258241
ENSSSCG00000008647	ENSSSCG00000010370	0.201984
ENSSSCG00000008647	ENSSSCG00000010452	0.246095
ENSSSCG00000008647	ENSSSCG00000010454	0.228785
ENSSSCG00000008647	ENSSSCG00000011357	0.207867
ENSSSCG00000008647	ENSSSCG00000011358	0.171319
ENSSSCG00000008647	ENSSSCG00000011393	0.237578
ENSSSCG00000008647	ENSSSCG00000011581	0.209162
ENSSSCG00000008647	ENSSSCG00000011973	0.196372
ENSSSCG00000008647	ENSSSCG00000012053	0.202115
ENSSSCG00000008647	ENSSSCG00000012077	0.241579
ENSSSCG00000008647	ENSSSCG00000012853	0.241127
ENSSSCG00000008647	ENSSSCG00000012893	0.173952
ENSSSCG00000008647	ENSSSCG00000013093	0.208001
ENSSSCG00000008647	ENSSSCG00000013311	0.173927
ENSSSCG00000008647	ENSSSCG00000014023	0.177902
ENSSSCG00000008647	ENSSSCG00000014347	0.182682
ENSSSCG00000008647	ENSSSCG00000014565	0.248996
ENSSSCG00000008647	ENSSSCG00000014670	0.221003
ENSSSCG00000008647	ENSSSCG00000014672	0.173853
ENSSSCG00000008647	ENSSSCG00000014780	0.180405
ENSSSCG00000008647	ENSSSCG00000015549	0.173169
ENSSSCG00000008647	ENSSSCG00000015801	0.18112
ENSSSCG00000008647	ENSSSCG00000015830	0.199771
ENSSSCG00000008647	ENSSSCG00000015897	0.174336
ENSSSCG00000008647	ENSSSCG00000016053	0.22333
ENSSSCG00000008647	ENSSSCG00000016057	0.225323
ENSSSCG00000008647	ENSSSCG00000016196	0.232191
ENSSSCG00000008647	ENSSSCG00000016502	0.229846
ENSSSCG00000008647	ENSSSCG00000017416	0.242316
ENSSSCG00000008647	ENSSSCG00000017754	0.219479
ENSSSCG00000008647	ENSSSCG00000021084	0.234649
ENSSSCG00000008647	ENSSSCG00000021712	0.232895
ENSSSCG00000008647	ENSSSCG00000022945	0.229204
ENSSSCG00000008647	ENSSSCG00000023379	0.208196
ENSSSCG00000008647	ENSSSCG00000023743	0.178612
ENSSSCG00000008647	ENSSSCG00000024678	0.177328
ENSSSCG00000008647	ENSSSCG00000024867	0.223371
ENSSSCG00000008647	ENSSSCG00000026169	0.208542
ENSSSCG00000008647	ENSSSCG00000027657	0.175749
ENSSSCG00000008647	ENSSSCG00000027660	0.237754
ENSSSCG00000008647	ENSSSCG00000027709	0.241422
ENSSSCG00000008647	ENSSSCG00000028204	0.240186
ENSSSCG00000008647	ENSSSCG00000029763	0.1808
ENSSSCG00000008647	ENSSSCG00000029790	0.189485
ENSSSCG00000008647	ENSSSCG00000030108	0.218088
ENSSSCG00000008647	ENSSSCG00000030408	0.239418
ENSSSCG00000008647	ENSSSCG00000030548	0.248593
ENSSSCG00000008647	ENSSSCG00000032123	0.172531
ENSSSCG00000008647	ENSSSCG00000032151	0.177374
ENSSSCG00000008647	ENSSSCG00000032408	0.176053
ENSSSCG00000008647	ENSSSCG00000032436	0.240152
ENSSSCG00000008647	ENSSSCG00000033018	0.171278
ENSSSCG00000008647	ENSSSCG00000033424	0.210347
ENSSSCG00000008647	ENSSSCG00000033761	0.218729
ENSSSCG00000008647	ENSSSCG00000034378	0.170857
ENSSSCG00000008647	ENSSSCG00000034570	0.23926
ENSSSCG00000008647	ENSSSCG00000034756	0.207734
ENSSSCG00000008647	ENSSSCG00000034802	0.188749
ENSSSCG00000008647	ENSSSCG00000035297	0.240785
ENSSSCG00000008647	ENSSSCG00000035634	0.251188
ENSSSCG00000008647	ENSSSCG00000036030	0.178285
ENSSSCG00000008647	ENSSSCG00000036383	0.248501
ENSSSCG00000008647	ENSSSCG00000037572	0.24166
ENSSSCG00000008647	ENSSSCG00000038429	0.181172
ENSSSCG00000008647	ENSSSCG00000038912	0.255557
ENSSSCG00000008647	ENSSSCG00000039443	0.200251
ENSSSCG00000008647	ENSSSCG00000039626	0.199107
ENSSSCG00000008647	ENSSSCG00000039651	0.217623
ENSSSCG00000008647	ENSSSCG00000040452	0.194077
ENSSSCG00000008647	ENSSSCG00000040575	0.243952
ENSSSCG00000008647	ENSSSCG00000040631	0.231493
ENSSSCG00000008647	ENSSSCG00000044397	0.216933
ENSSSCG00000008647	ENSSSCG00000046105	0.172021
ENSSSCG00000008647	ENSSSCG00000046640	0.192024
ENSSSCG00000008647	ENSSSCG00000049642	0.198643
ENSSSCG00000008647	ENSSSCG00000050204	0.17147
ENSSSCG00000008648	ENSSSCG00000008965	0.191453
ENSSSCG00000008648	ENSSSCG00000008980	0.171683
ENSSSCG00000008648	ENSSSCG00000009216	0.212244
ENSSSCG00000008648	ENSSSCG00000009720	0.190722
ENSSSCG00000008648	ENSSSCG00000009881	0.252533
ENSSSCG00000008648	ENSSSCG00000010370	0.204224
ENSSSCG00000008648	ENSSSCG00000010452	0.241296
ENSSSCG00000008648	ENSSSCG00000010454	0.22044
ENSSSCG00000008648	ENSSSCG00000011357	0.198403
ENSSSCG00000008648	ENSSSCG00000011393	0.233566
ENSSSCG00000008648	ENSSSCG00000011581	0.211278
ENSSSCG00000008648	ENSSSCG00000011797	0.170022
ENSSSCG00000008648	ENSSSCG00000011973	0.191892
ENSSSCG00000008648	ENSSSCG00000012053	0.20551
ENSSSCG00000008648	ENSSSCG00000012077	0.241041
ENSSSCG00000008648	ENSSSCG00000012853	0.236119
ENSSSCG00000008648	ENSSSCG00000013093	0.209713
ENSSSCG00000008648	ENSSSCG00000013311	0.174624
ENSSSCG00000008648	ENSSSCG00000014023	0.174342
ENSSSCG00000008648	ENSSSCG00000014347	0.18263
ENSSSCG00000008648	ENSSSCG00000014565	0.24667
ENSSSCG00000008648	ENSSSCG00000014670	0.211107
ENSSSCG00000008648	ENSSSCG00000014780	0.170432
ENSSSCG00000008648	ENSSSCG00000015801	0.184933
ENSSSCG00000008648	ENSSSCG00000015830	0.202241
ENSSSCG00000008648	ENSSSCG00000015897	0.174996
ENSSSCG00000008648	ENSSSCG00000016053	0.221349
ENSSSCG00000008648	ENSSSCG00000016057	0.218678
ENSSSCG00000008648	ENSSSCG00000016196	0.233399
ENSSSCG00000008648	ENSSSCG00000016502	0.22217
ENSSSCG00000008648	ENSSSCG00000017416	0.238682
ENSSSCG00000008648	ENSSSCG00000017754	0.217497
ENSSSCG00000008648	ENSSSCG00000021084	0.234992
ENSSSCG00000008648	ENSSSCG00000021712	0.220755
ENSSSCG00000008648	ENSSSCG00000022945	0.234088
ENSSSCG00000008648	ENSSSCG00000023379	0.194572
ENSSSCG00000008648	ENSSSCG00000023743	0.183811
ENSSSCG00000008648	ENSSSCG00000024678	0.175921
ENSSSCG00000008648	ENSSSCG00000024867	0.220182
ENSSSCG00000008648	ENSSSCG00000026169	0.205232
ENSSSCG00000008648	ENSSSCG00000027657	0.170321
ENSSSCG00000008648	ENSSSCG00000027660	0.234407
ENSSSCG00000008648	ENSSSCG00000027709	0.232469
ENSSSCG00000008648	ENSSSCG00000028204	0.230802
ENSSSCG00000008648	ENSSSCG00000029790	0.184095
ENSSSCG00000008648	ENSSSCG00000030108	0.209022
ENSSSCG00000008648	ENSSSCG00000030408	0.240002
ENSSSCG00000008648	ENSSSCG00000030548	0.245105
ENSSSCG00000008648	ENSSSCG00000032123	0.177594
ENSSSCG00000008648	ENSSSCG00000032151	0.170076
ENSSSCG00000008648	ENSSSCG00000032408	0.170462
ENSSSCG00000008648	ENSSSCG00000032436	0.240592
ENSSSCG00000008648	ENSSSCG00000033424	0.218924
ENSSSCG00000008648	ENSSSCG00000033761	0.21809
ENSSSCG00000008648	ENSSSCG00000034570	0.23257
ENSSSCG00000008648	ENSSSCG00000034756	0.211365
ENSSSCG00000008648	ENSSSCG00000034802	0.188046
ENSSSCG00000008648	ENSSSCG00000035297	0.240335
ENSSSCG00000008648	ENSSSCG00000035634	0.244584
ENSSSCG00000008648	ENSSSCG00000036030	0.179142
ENSSSCG00000008648	ENSSSCG00000036383	0.241262
ENSSSCG00000008648	ENSSSCG00000037572	0.237979
ENSSSCG00000008648	ENSSSCG00000038429	0.179009
ENSSSCG00000008648	ENSSSCG00000038912	0.251778
ENSSSCG00000008648	ENSSSCG00000039443	0.205922
ENSSSCG00000008648	ENSSSCG00000039626	0.195482
ENSSSCG00000008648	ENSSSCG00000039651	0.217894
ENSSSCG00000008648	ENSSSCG00000040452	0.201937
ENSSSCG00000008648	ENSSSCG00000040575	0.24545
ENSSSCG00000008648	ENSSSCG00000040631	0.235122
ENSSSCG00000008648	ENSSSCG00000041401	0.172449
ENSSSCG00000008648	ENSSSCG00000044397	0.218661
ENSSSCG00000008648	ENSSSCG00000046640	0.185889
ENSSSCG00000008648	ENSSSCG00000047412	0.173821
ENSSSCG00000008648	ENSSSCG00000049642	0.207591
ENSSSCG00000008648	ENSSSCG00000050204	0.172258
ENSSSCG00000008890	ENSSSCG00000033424	0.171011
ENSSSCG00000008965	ENSSSCG00000010452	0.180827
ENSSSCG00000008965	ENSSSCG00000011393	0.18173
ENSSSCG00000008965	ENSSSCG00000012077	0.190425
ENSSSCG00000008965	ENSSSCG00000014565	0.171712
ENSSSCG00000008965	ENSSSCG00000015801	0.181077
ENSSSCG00000008965	ENSSSCG00000015830	0.177081
ENSSSCG00000008965	ENSSSCG00000016053	0.178611
ENSSSCG00000008965	ENSSSCG00000016196	0.17418
ENSSSCG00000008965	ENSSSCG00000017416	0.17192
ENSSSCG00000008965	ENSSSCG00000021084	0.179654
ENSSSCG00000008965	ENSSSCG00000022945	0.177658
ENSSSCG00000008965	ENSSSCG00000027660	0.179264
ENSSSCG00000008965	ENSSSCG00000030548	0.175519
ENSSSCG00000008965	ENSSSCG00000033761	0.186255
ENSSSCG00000008965	ENSSSCG00000035297	0.179853
ENSSSCG00000008965	ENSSSCG00000040575	0.194444
ENSSSCG00000008965	ENSSSCG00000040631	0.186018
ENSSSCG00000008980	ENSSSCG00000010452	0.172942
ENSSSCG00000008980	ENSSSCG00000011393	0.177325
ENSSSCG00000008980	ENSSSCG00000012077	0.171403
ENSSSCG00000008980	ENSSSCG00000014565	0.17288
ENSSSCG00000008980	ENSSSCG00000016053	0.175516
ENSSSCG00000008980	ENSSSCG00000016196	0.174693
ENSSSCG00000008980	ENSSSCG00000017416	0.172896
ENSSSCG00000008980	ENSSSCG00000021084	0.171344
ENSSSCG00000008980	ENSSSCG00000027660	0.173608
ENSSSCG00000008980	ENSSSCG00000035297	0.170567
ENSSSCG00000008980	ENSSSCG00000035634	0.180832
ENSSSCG00000008980	ENSSSCG00000036383	0.179524
ENSSSCG00000008980	ENSSSCG00000038912	0.172593
ENSSSCG00000008980	ENSSSCG00000039651	0.171919
ENSSSCG00000009002	ENSSSCG00000011393	0.17199
ENSSSCG00000009216	ENSSSCG00000009720	0.171332
ENSSSCG00000009216	ENSSSCG00000009881	0.204852
ENSSSCG00000009216	ENSSSCG00000010370	0.200797
ENSSSCG00000009216	ENSSSCG00000010452	0.209509
ENSSSCG00000009216	ENSSSCG00000010454	0.18369
ENSSSCG00000009216	ENSSSCG00000011393	0.202581
ENSSSCG00000009216	ENSSSCG00000011581	0.171854
ENSSSCG00000009216	ENSSSCG00000011973	0.181635
ENSSSCG00000009216	ENSSSCG00000012053	0.184967
ENSSSCG00000009216	ENSSSCG00000012077	0.210808
ENSSSCG00000009216	ENSSSCG00000012853	0.197956
ENSSSCG00000009216	ENSSSCG00000013093	0.180175
ENSSSCG00000009216	ENSSSCG00000014565	0.212538
ENSSSCG00000009216	ENSSSCG00000014670	0.183766
ENSSSCG00000009216	ENSSSCG00000015801	0.178767
ENSSSCG00000009216	ENSSSCG00000015830	0.190025
ENSSSCG00000009216	ENSSSCG00000016053	0.202911
ENSSSCG00000009216	ENSSSCG00000016057	0.194048
ENSSSCG00000009216	ENSSSCG00000016196	0.219567
ENSSSCG00000009216	ENSSSCG00000016502	0.19446
ENSSSCG00000009216	ENSSSCG00000017416	0.204763
ENSSSCG00000009216	ENSSSCG00000017754	0.187656
ENSSSCG00000009216	ENSSSCG00000021084	0.220099
ENSSSCG00000009216	ENSSSCG00000021712	0.184014
ENSSSCG00000009216	ENSSSCG00000022679	0.172282
ENSSSCG00000009216	ENSSSCG00000022945	0.224546
ENSSSCG00000009216	ENSSSCG00000024678	0.173549
ENSSSCG00000009216	ENSSSCG00000024867	0.191055
ENSSSCG00000009216	ENSSSCG00000026169	0.188215
ENSSSCG00000009216	ENSSSCG00000027660	0.202753
ENSSSCG00000009216	ENSSSCG00000027709	0.195044
ENSSSCG00000009216	ENSSSCG00000028204	0.192629
ENSSSCG00000009216	ENSSSCG00000029790	0.178529
ENSSSCG00000009216	ENSSSCG00000030108	0.18244
ENSSSCG00000009216	ENSSSCG00000030408	0.210217
ENSSSCG00000009216	ENSSSCG00000030548	0.208999
ENSSSCG00000009216	ENSSSCG00000032436	0.202246
ENSSSCG00000009216	ENSSSCG00000033424	0.205227
ENSSSCG00000009216	ENSSSCG00000033761	0.199858
ENSSSCG00000009216	ENSSSCG00000034570	0.197044
ENSSSCG00000009216	ENSSSCG00000034756	0.202394
ENSSSCG00000009216	ENSSSCG00000035297	0.210861
ENSSSCG00000009216	ENSSSCG00000035634	0.211833
ENSSSCG00000009216	ENSSSCG00000036383	0.208269
ENSSSCG00000009216	ENSSSCG00000037572	0.191376
ENSSSCG00000009216	ENSSSCG00000038912	0.209163
ENSSSCG00000009216	ENSSSCG00000039443	0.205007
ENSSSCG00000009216	ENSSSCG00000039626	0.181758
ENSSSCG00000009216	ENSSSCG00000039651	0.205927
ENSSSCG00000009216	ENSSSCG00000040452	0.179374
ENSSSCG00000009216	ENSSSCG00000040575	0.218416
ENSSSCG00000009216	ENSSSCG00000040631	0.220778
ENSSSCG00000009216	ENSSSCG00000044397	0.202199
ENSSSCG00000009216	ENSSSCG00000047412	0.174659
ENSSSCG00000009216	ENSSSCG00000049642	0.195484
ENSSSCG00000009670	ENSSSCG00000016196	0.172394
ENSSSCG00000009670	ENSSSCG00000021084	0.180462
ENSSSCG00000009670	ENSSSCG00000022945	0.179889
ENSSSCG00000009670	ENSSSCG00000039651	0.17219
ENSSSCG00000009670	ENSSSCG00000040575	0.172895
ENSSSCG00000009670	ENSSSCG00000040631	0.172744
ENSSSCG00000009720	ENSSSCG00000009881	0.178539
ENSSSCG00000009720	ENSSSCG00000010452	0.194425
ENSSSCG00000009720	ENSSSCG00000010454	0.180349
ENSSSCG00000009720	ENSSSCG00000011393	0.188563
ENSSSCG00000009720	ENSSSCG00000011973	0.17754
ENSSSCG00000009720	ENSSSCG00000012077	0.190148
ENSSSCG00000009720	ENSSSCG00000014565	0.176413
ENSSSCG00000009720	ENSSSCG00000014670	0.185849
ENSSSCG00000009720	ENSSSCG00000016053	0.183756
ENSSSCG00000009720	ENSSSCG00000016057	0.182475
ENSSSCG00000009720	ENSSSCG00000016196	0.180826
ENSSSCG00000009720	ENSSSCG00000016502	0.188769
ENSSSCG00000009720	ENSSSCG00000017416	0.178113
ENSSSCG00000009720	ENSSSCG00000021084	0.190839
ENSSSCG00000009720	ENSSSCG00000021712	0.171058
ENSSSCG00000009720	ENSSSCG00000022945	0.175521
ENSSSCG00000009720	ENSSSCG00000024867	0.170431
ENSSSCG00000009720	ENSSSCG00000026169	0.170513
ENSSSCG00000009720	ENSSSCG00000027660	0.189081
ENSSSCG00000009720	ENSSSCG00000027709	0.179651
ENSSSCG00000009720	ENSSSCG00000030108	0.181342
ENSSSCG00000009720	ENSSSCG00000030548	0.183546
ENSSSCG00000009720	ENSSSCG00000033761	0.186383
ENSSSCG00000009720	ENSSSCG00000035297	0.183351
ENSSSCG00000009720	ENSSSCG00000035634	0.177675
ENSSSCG00000009720	ENSSSCG00000036383	0.187479
ENSSSCG00000009720	ENSSSCG00000039651	0.171961
ENSSSCG00000009720	ENSSSCG00000040575	0.190999
ENSSSCG00000009720	ENSSSCG00000040631	0.180163
ENSSSCG00000009881	ENSSSCG00000010370	0.193216
ENSSSCG00000009881	ENSSSCG00000010452	0.248316
ENSSSCG00000009881	ENSSSCG00000010454	0.1729
ENSSSCG00000009881	ENSSSCG00000011393	0.2513
ENSSSCG00000009881	ENSSSCG00000011973	0.195959
ENSSSCG00000009881	ENSSSCG00000012077	0.255003
ENSSSCG00000009881	ENSSSCG00000012853	0.230629
ENSSSCG00000009881	ENSSSCG00000014023	0.176085
ENSSSCG00000009881	ENSSSCG00000014565	0.241752
ENSSSCG00000009881	ENSSSCG00000014670	0.228481
ENSSSCG00000009881	ENSSSCG00000015801	0.181428
ENSSSCG00000009881	ENSSSCG00000015830	0.192977
ENSSSCG00000009881	ENSSSCG00000015897	0.188034
ENSSSCG00000009881	ENSSSCG00000016053	0.228844
ENSSSCG00000009881	ENSSSCG00000016057	0.221814
ENSSSCG00000009881	ENSSSCG00000016196	0.226584
ENSSSCG00000009881	ENSSSCG00000016502	0.233071
ENSSSCG00000009881	ENSSSCG00000017416	0.247527
ENSSSCG00000009881	ENSSSCG00000017754	0.229925
ENSSSCG00000009881	ENSSSCG00000021084	0.233779
ENSSSCG00000009881	ENSSSCG00000021712	0.19201
ENSSSCG00000009881	ENSSSCG00000022945	0.223158
ENSSSCG00000009881	ENSSSCG00000024867	0.231964
ENSSSCG00000009881	ENSSSCG00000026169	0.205049
ENSSSCG00000009881	ENSSSCG00000027660	0.254007
ENSSSCG00000009881	ENSSSCG00000027709	0.212476
ENSSSCG00000009881	ENSSSCG00000028204	0.176213
ENSSSCG00000009881	ENSSSCG00000029790	0.185031
ENSSSCG00000009881	ENSSSCG00000030108	0.20695
ENSSSCG00000009881	ENSSSCG00000030408	0.217448
ENSSSCG00000009881	ENSSSCG00000030548	0.239666
ENSSSCG00000009881	ENSSSCG00000032436	0.198655
ENSSSCG00000009881	ENSSSCG00000033424	0.205256
ENSSSCG00000009881	ENSSSCG00000033761	0.218313
ENSSSCG00000009881	ENSSSCG00000034570	0.20627
ENSSSCG00000009881	ENSSSCG00000034756	0.20409
ENSSSCG00000009881	ENSSSCG00000034802	0.175961
ENSSSCG00000009881	ENSSSCG00000035297	0.250311
ENSSSCG00000009881	ENSSSCG00000035634	0.228661
ENSSSCG00000009881	ENSSSCG00000036383	0.242779
ENSSSCG00000009881	ENSSSCG00000037572	0.184161
ENSSSCG00000009881	ENSSSCG00000038912	0.22286
ENSSSCG00000009881	ENSSSCG00000039443	0.182943
ENSSSCG00000009881	ENSSSCG00000039626	0.1956
ENSSSCG00000009881	ENSSSCG00000039651	0.211768
ENSSSCG00000009881	ENSSSCG00000040452	0.197441
ENSSSCG00000009881	ENSSSCG00000040575	0.253307
ENSSSCG00000009881	ENSSSCG00000040631	0.229873
ENSSSCG00000009881	ENSSSCG00000044397	0.217003
ENSSSCG00000009881	ENSSSCG00000046640	0.185971
ENSSSCG00000010370	ENSSSCG00000010452	0.197308
ENSSSCG00000010370	ENSSSCG00000010454	0.170407
ENSSSCG00000010370	ENSSSCG00000011393	0.201046
ENSSSCG00000010370	ENSSSCG00000011973	0.175701
ENSSSCG00000010370	ENSSSCG00000012053	0.17742
ENSSSCG00000010370	ENSSSCG00000012077	0.200741
ENSSSCG00000010370	ENSSSCG00000012853	0.185705
ENSSSCG00000010370	ENSSSCG00000013093	0.174908
ENSSSCG00000010370	ENSSSCG00000014565	0.200479
ENSSSCG00000010370	ENSSSCG00000014670	0.174693
ENSSSCG00000010370	ENSSSCG00000015801	0.178893
ENSSSCG00000010370	ENSSSCG00000015830	0.18129
ENSSSCG00000010370	ENSSSCG00000016053	0.202593
ENSSSCG00000010370	ENSSSCG00000016057	0.182056
ENSSSCG00000010370	ENSSSCG00000016196	0.216844
ENSSSCG00000010370	ENSSSCG00000016502	0.184707
ENSSSCG00000010370	ENSSSCG00000017416	0.193291
ENSSSCG00000010370	ENSSSCG00000017754	0.175653
ENSSSCG00000010370	ENSSSCG00000021084	0.216507
ENSSSCG00000010370	ENSSSCG00000021712	0.173256
ENSSSCG00000010370	ENSSSCG00000022945	0.218645
ENSSSCG00000010370	ENSSSCG00000024678	0.170492
ENSSSCG00000010370	ENSSSCG00000024867	0.184896
ENSSSCG00000010370	ENSSSCG00000026169	0.187104
ENSSSCG00000010370	ENSSSCG00000027660	0.195787
ENSSSCG00000010370	ENSSSCG00000027709	0.186261
ENSSSCG00000010370	ENSSSCG00000028204	0.181708
ENSSSCG00000010370	ENSSSCG00000029790	0.174518
ENSSSCG00000010370	ENSSSCG00000030108	0.174226
ENSSSCG00000010370	ENSSSCG00000030408	0.195236
ENSSSCG00000010370	ENSSSCG00000030548	0.195972
ENSSSCG00000010370	ENSSSCG00000032436	0.190893
ENSSSCG00000010370	ENSSSCG00000033424	0.195999
ENSSSCG00000010370	ENSSSCG00000033761	0.190154
ENSSSCG00000010370	ENSSSCG00000034570	0.18436
ENSSSCG00000010370	ENSSSCG00000034756	0.189304
ENSSSCG00000010370	ENSSSCG00000035297	0.197548
ENSSSCG00000010370	ENSSSCG00000035634	0.199785
ENSSSCG00000010370	ENSSSCG00000036383	0.197281
ENSSSCG00000010370	ENSSSCG00000037572	0.180179
ENSSSCG00000010370	ENSSSCG00000038912	0.197332
ENSSSCG00000010370	ENSSSCG00000039443	0.199345
ENSSSCG00000010370	ENSSSCG00000039626	0.177176
ENSSSCG00000010370	ENSSSCG00000039651	0.202486
ENSSSCG00000010370	ENSSSCG00000040452	0.175251
ENSSSCG00000010370	ENSSSCG00000040575	0.213246
ENSSSCG00000010370	ENSSSCG00000040631	0.215767
ENSSSCG00000010370	ENSSSCG00000044397	0.199807
ENSSSCG00000010370	ENSSSCG00000049642	0.186589
ENSSSCG00000010427	ENSSSCG00000016196	0.173654
ENSSSCG00000010448	ENSSSCG00000016196	0.177523
ENSSSCG00000010448	ENSSSCG00000021084	0.172209
ENSSSCG00000010448	ENSSSCG00000022945	0.185835
ENSSSCG00000010448	ENSSSCG00000033424	0.180147
ENSSSCG00000010448	ENSSSCG00000040575	0.172102
ENSSSCG00000010448	ENSSSCG00000040631	0.179531
ENSSSCG00000010452	ENSSSCG00000010454	0.225624
ENSSSCG00000010452	ENSSSCG00000011357	0.199695
ENSSSCG00000010452	ENSSSCG00000011393	0.239046
ENSSSCG00000010452	ENSSSCG00000011581	0.197902
ENSSSCG00000010452	ENSSSCG00000011973	0.199491
ENSSSCG00000010452	ENSSSCG00000012053	0.194832
ENSSSCG00000010452	ENSSSCG00000012077	0.241117
ENSSSCG00000010452	ENSSSCG00000012853	0.230072
ENSSSCG00000010452	ENSSSCG00000013093	0.194623
ENSSSCG00000010452	ENSSSCG00000014023	0.180678
ENSSSCG00000010452	ENSSSCG00000014347	0.177719
ENSSSCG00000010452	ENSSSCG00000014565	0.236199
ENSSSCG00000010452	ENSSSCG00000014670	0.220741
ENSSSCG00000010452	ENSSSCG00000014780	0.172371
ENSSSCG00000010452	ENSSSCG00000015801	0.180959
ENSSSCG00000010452	ENSSSCG00000015830	0.191138
ENSSSCG00000010452	ENSSSCG00000015897	0.176333
ENSSSCG00000010452	ENSSSCG00000016053	0.224736
ENSSSCG00000010452	ENSSSCG00000016057	0.214732
ENSSSCG00000010452	ENSSSCG00000016196	0.229526
ENSSSCG00000010452	ENSSSCG00000016502	0.223057
ENSSSCG00000010452	ENSSSCG00000017416	0.233219
ENSSSCG00000010452	ENSSSCG00000017754	0.21415
ENSSSCG00000010452	ENSSSCG00000021084	0.236184
ENSSSCG00000010452	ENSSSCG00000021712	0.227324
ENSSSCG00000010452	ENSSSCG00000022945	0.22531
ENSSSCG00000010452	ENSSSCG00000023379	0.20359
ENSSSCG00000010452	ENSSSCG00000024678	0.176194
ENSSSCG00000010452	ENSSSCG00000024867	0.223089
ENSSSCG00000010452	ENSSSCG00000026169	0.20879
ENSSSCG00000010452	ENSSSCG00000027660	0.240722
ENSSSCG00000010452	ENSSSCG00000027709	0.234632
ENSSSCG00000010452	ENSSSCG00000028204	0.233612
ENSSSCG00000010452	ENSSSCG00000029763	0.177191
ENSSSCG00000010452	ENSSSCG00000029790	0.19306
ENSSSCG00000010452	ENSSSCG00000030108	0.213107
ENSSSCG00000010452	ENSSSCG00000030408	0.227666
ENSSSCG00000010452	ENSSSCG00000030548	0.238736
ENSSSCG00000010452	ENSSSCG00000032151	0.173143
ENSSSCG00000010452	ENSSSCG00000032436	0.225783
ENSSSCG00000010452	ENSSSCG00000033424	0.202196
ENSSSCG00000010452	ENSSSCG00000033761	0.215506
ENSSSCG00000010452	ENSSSCG00000034570	0.228534
ENSSSCG00000010452	ENSSSCG00000034756	0.201481
ENSSSCG00000010452	ENSSSCG00000034802	0.184439
ENSSSCG00000010452	ENSSSCG00000035297	0.236846
ENSSSCG00000010452	ENSSSCG00000035634	0.240209
ENSSSCG00000010452	ENSSSCG00000036383	0.237822
ENSSSCG00000010452	ENSSSCG00000037572	0.228153
ENSSSCG00000010452	ENSSSCG00000038912	0.242657
ENSSSCG00000010452	ENSSSCG00000039443	0.194442
ENSSSCG00000010452	ENSSSCG00000039626	0.197452
ENSSSCG00000010452	ENSSSCG00000039651	0.214978
ENSSSCG00000010452	ENSSSCG00000040452	0.188615
ENSSSCG00000010452	ENSSSCG00000040575	0.244244
ENSSSCG00000010452	ENSSSCG00000040631	0.230299
ENSSSCG00000010452	ENSSSCG00000044397	0.217228
ENSSSCG00000010452	ENSSSCG00000046640	0.18421
ENSSSCG00000010452	ENSSSCG00000049642	0.184887
ENSSSCG00000010454	ENSSSCG00000011393	0.213384
ENSSSCG00000010454	ENSSSCG00000011973	0.189722
ENSSSCG00000010454	ENSSSCG00000012077	0.222331
ENSSSCG00000010454	ENSSSCG00000012853	0.203052
ENSSSCG00000010454	ENSSSCG00000014565	0.210566
ENSSSCG00000010454	ENSSSCG00000014670	0.21349
ENSSSCG00000010454	ENSSSCG00000015830	0.175242
ENSSSCG00000010454	ENSSSCG00000015897	0.18325
ENSSSCG00000010454	ENSSSCG00000016053	0.20198
ENSSSCG00000010454	ENSSSCG00000016057	0.204455
ENSSSCG00000010454	ENSSSCG00000016196	0.198966
ENSSSCG00000010454	ENSSSCG00000016502	0.214968
ENSSSCG00000010454	ENSSSCG00000017416	0.21291
ENSSSCG00000010454	ENSSSCG00000017754	0.195097
ENSSSCG00000010454	ENSSSCG00000021084	0.208514
ENSSSCG00000010454	ENSSSCG00000021712	0.178753
ENSSSCG00000010454	ENSSSCG00000022945	0.19139
ENSSSCG00000010454	ENSSSCG00000024867	0.2016
ENSSSCG00000010454	ENSSSCG00000026169	0.184155
ENSSSCG00000010454	ENSSSCG00000027660	0.221904
ENSSSCG00000010454	ENSSSCG00000027709	0.196855
ENSSSCG00000010454	ENSSSCG00000029790	0.178641
ENSSSCG00000010454	ENSSSCG00000030108	0.199603
ENSSSCG00000010454	ENSSSCG00000030408	0.196865
ENSSSCG00000010454	ENSSSCG00000030548	0.217518
ENSSSCG00000010454	ENSSSCG00000033761	0.199213
ENSSSCG00000010454	ENSSSCG00000034570	0.179397
ENSSSCG00000010454	ENSSSCG00000034756	0.18185
ENSSSCG00000010454	ENSSSCG00000034802	0.175787
ENSSSCG00000010454	ENSSSCG00000035297	0.216207
ENSSSCG00000010454	ENSSSCG00000035634	0.203638
ENSSSCG00000010454	ENSSSCG00000036383	0.217363
ENSSSCG00000010454	ENSSSCG00000038912	0.190857
ENSSSCG00000010454	ENSSSCG00000039626	0.172173
ENSSSCG00000010454	ENSSSCG00000039651	0.186462
ENSSSCG00000010454	ENSSSCG00000040575	0.219099
ENSSSCG00000010454	ENSSSCG00000040631	0.200195
ENSSSCG00000010454	ENSSSCG00000044397	0.187035
ENSSSCG00000011357	ENSSSCG00000011393	0.2069
ENSSSCG00000011357	ENSSSCG00000012077	0.199745
ENSSSCG00000011357	ENSSSCG00000012853	0.191397
ENSSSCG00000011357	ENSSSCG00000014565	0.196773
ENSSSCG00000011357	ENSSSCG00000014670	0.19687
ENSSSCG00000011357	ENSSSCG00000016053	0.177005
ENSSSCG00000011357	ENSSSCG00000016057	0.180214
ENSSSCG00000011357	ENSSSCG00000016196	0.183498
ENSSSCG00000011357	ENSSSCG00000016502	0.194
ENSSSCG00000011357	ENSSSCG00000017416	0.207323
ENSSSCG00000011357	ENSSSCG00000017754	0.194237
ENSSSCG00000011357	ENSSSCG00000021084	0.193356
ENSSSCG00000011357	ENSSSCG00000021712	0.170581
ENSSSCG00000011357	ENSSSCG00000022945	0.181172
ENSSSCG00000011357	ENSSSCG00000024867	0.204828
ENSSSCG00000011357	ENSSSCG00000026169	0.173278
ENSSSCG00000011357	ENSSSCG00000027660	0.210011
ENSSSCG00000011357	ENSSSCG00000030548	0.186126
ENSSSCG00000011357	ENSSSCG00000033424	0.175178
ENSSSCG00000011357	ENSSSCG00000034570	0.189065
ENSSSCG00000011357	ENSSSCG00000035297	0.204531
ENSSSCG00000011357	ENSSSCG00000035634	0.189513
ENSSSCG00000011357	ENSSSCG00000036383	0.201284
ENSSSCG00000011357	ENSSSCG00000038912	0.180228
ENSSSCG00000011357	ENSSSCG00000039626	0.180492
ENSSSCG00000011357	ENSSSCG00000039651	0.174134
ENSSSCG00000011357	ENSSSCG00000040575	0.199058
ENSSSCG00000011357	ENSSSCG00000040631	0.18084
ENSSSCG00000011357	ENSSSCG00000044397	0.184505
ENSSSCG00000011357	ENSSSCG00000046640	0.180922
ENSSSCG00000011358	ENSSSCG00000011393	0.175481
ENSSSCG00000011358	ENSSSCG00000016196	0.170458
ENSSSCG00000011358	ENSSSCG00000021084	0.172479
ENSSSCG00000011358	ENSSSCG00000027660	0.170557
ENSSSCG00000011393	ENSSSCG00000011581	0.201286
ENSSSCG00000011393	ENSSSCG00000011973	0.192514
ENSSSCG00000011393	ENSSSCG00000012053	0.195558
ENSSSCG00000011393	ENSSSCG00000012077	0.23601
ENSSSCG00000011393	ENSSSCG00000012853	0.235117
ENSSSCG00000011393	ENSSSCG00000012893	0.176883
ENSSSCG00000011393	ENSSSCG00000013093	0.211826
ENSSSCG00000011393	ENSSSCG00000013311	0.176696
ENSSSCG00000011393	ENSSSCG00000014023	0.175812
ENSSSCG00000011393	ENSSSCG00000014565	0.243096
ENSSSCG00000011393	ENSSSCG00000014670	0.217328
ENSSSCG00000011393	ENSSSCG00000014672	0.180897
ENSSSCG00000011393	ENSSSCG00000014780	0.181407
ENSSSCG00000011393	ENSSSCG00000015549	0.174553
ENSSSCG00000011393	ENSSSCG00000015801	0.1722
ENSSSCG00000011393	ENSSSCG00000015830	0.194885
ENSSSCG00000011393	ENSSSCG00000016053	0.214146
ENSSSCG00000011393	ENSSSCG00000016057	0.220252
ENSSSCG00000011393	ENSSSCG00000016196	0.223138
ENSSSCG00000011393	ENSSSCG00000016502	0.225361
ENSSSCG00000011393	ENSSSCG00000017416	0.23917
ENSSSCG00000011393	ENSSSCG00000017754	0.217026
ENSSSCG00000011393	ENSSSCG00000021084	0.22286
ENSSSCG00000011393	ENSSSCG00000021712	0.227907
ENSSSCG00000011393	ENSSSCG00000022945	0.219143
ENSSSCG00000011393	ENSSSCG00000023379	0.207325
ENSSSCG00000011393	ENSSSCG00000023743	0.178531
ENSSSCG00000011393	ENSSSCG00000024678	0.177573
ENSSSCG00000011393	ENSSSCG00000024867	0.213686
ENSSSCG00000011393	ENSSSCG00000026169	0.201619
ENSSSCG00000011393	ENSSSCG00000027657	0.187539
ENSSSCG00000011393	ENSSSCG00000027660	0.234559
ENSSSCG00000011393	ENSSSCG00000027709	0.235456
ENSSSCG00000011393	ENSSSCG00000028204	0.235456
ENSSSCG00000011393	ENSSSCG00000029763	0.180991
ENSSSCG00000011393	ENSSSCG00000029790	0.179956
ENSSSCG00000011393	ENSSSCG00000030108	0.212505
ENSSSCG00000011393	ENSSSCG00000030408	0.228416
ENSSSCG00000011393	ENSSSCG00000030548	0.239398
ENSSSCG00000011393	ENSSSCG00000032151	0.178625
ENSSSCG00000011393	ENSSSCG00000032408	0.182819
ENSSSCG00000011393	ENSSSCG00000032436	0.234523
ENSSSCG00000011393	ENSSSCG00000033018	0.182886
ENSSSCG00000011393	ENSSSCG00000033424	0.202765
ENSSSCG00000011393	ENSSSCG00000033761	0.214456
ENSSSCG00000011393	ENSSSCG00000034570	0.234878
ENSSSCG00000011393	ENSSSCG00000034756	0.20277
ENSSSCG00000011393	ENSSSCG00000034802	0.176196
ENSSSCG00000011393	ENSSSCG00000035297	0.235633
ENSSSCG00000011393	ENSSSCG00000035634	0.246639
ENSSSCG00000011393	ENSSSCG00000036030	0.17514
ENSSSCG00000011393	ENSSSCG00000036383	0.243953
ENSSSCG00000011393	ENSSSCG00000037572	0.237741
ENSSSCG00000011393	ENSSSCG00000038429	0.17873
ENSSSCG00000011393	ENSSSCG00000038912	0.250223
ENSSSCG00000011393	ENSSSCG00000039443	0.192254
ENSSSCG00000011393	ENSSSCG00000039626	0.192581
ENSSSCG00000011393	ENSSSCG00000039651	0.207754
ENSSSCG00000011393	ENSSSCG00000040452	0.188538
ENSSSCG00000011393	ENSSSCG00000040575	0.229923
ENSSSCG00000011393	ENSSSCG00000040631	0.218737
ENSSSCG00000011393	ENSSSCG00000041401	0.174395
ENSSSCG00000011393	ENSSSCG00000044397	0.207824
ENSSSCG00000011393	ENSSSCG00000045955	0.17576
ENSSSCG00000011393	ENSSSCG00000046105	0.176307
ENSSSCG00000011393	ENSSSCG00000046640	0.189969
ENSSSCG00000011393	ENSSSCG00000047412	0.172796
ENSSSCG00000011393	ENSSSCG00000049642	0.200566
ENSSSCG00000011581	ENSSSCG00000012077	0.212136
ENSSSCG00000011581	ENSSSCG00000012853	0.190452
ENSSSCG00000011581	ENSSSCG00000014565	0.200272
ENSSSCG00000011581	ENSSSCG00000014670	0.17245
ENSSSCG00000011581	ENSSSCG00000016053	0.179747
ENSSSCG00000011581	ENSSSCG00000016057	0.177355
ENSSSCG00000011581	ENSSSCG00000016196	0.195685
ENSSSCG00000011581	ENSSSCG00000016502	0.177846
ENSSSCG00000011581	ENSSSCG00000017416	0.201623
ENSSSCG00000011581	ENSSSCG00000017754	0.201932
ENSSSCG00000011581	ENSSSCG00000021084	0.193853
ENSSSCG00000011581	ENSSSCG00000022945	0.201928
ENSSSCG00000011581	ENSSSCG00000024867	0.202634
ENSSSCG00000011581	ENSSSCG00000026169	0.173928
ENSSSCG00000011581	ENSSSCG00000027660	0.208452
ENSSSCG00000011581	ENSSSCG00000030408	0.184221
ENSSSCG00000011581	ENSSSCG00000030548	0.195079
ENSSSCG00000011581	ENSSSCG00000033424	0.205862
ENSSSCG00000011581	ENSSSCG00000033761	0.172555
ENSSSCG00000011581	ENSSSCG00000034756	0.172723
ENSSSCG00000011581	ENSSSCG00000035297	0.210877
ENSSSCG00000011581	ENSSSCG00000035634	0.179495
ENSSSCG00000011581	ENSSSCG00000036383	0.18991
ENSSSCG00000011581	ENSSSCG00000038912	0.182678
ENSSSCG00000011581	ENSSSCG00000039443	0.171101
ENSSSCG00000011581	ENSSSCG00000039626	0.171693
ENSSSCG00000011581	ENSSSCG00000039651	0.180561
ENSSSCG00000011581	ENSSSCG00000040452	0.192687
ENSSSCG00000011581	ENSSSCG00000040575	0.215304
ENSSSCG00000011581	ENSSSCG00000040631	0.197357
ENSSSCG00000011581	ENSSSCG00000044397	0.184187
ENSSSCG00000011797	ENSSSCG00000016196	0.173943
ENSSSCG00000011797	ENSSSCG00000021084	0.170432
ENSSSCG00000011797	ENSSSCG00000022945	0.178616
ENSSSCG00000011797	ENSSSCG00000039651	0.171678
ENSSSCG00000011797	ENSSSCG00000040575	0.176262
ENSSSCG00000011797	ENSSSCG00000040631	0.174283
ENSSSCG00000011973	ENSSSCG00000012053	0.182849
ENSSSCG00000011973	ENSSSCG00000012077	0.190496
ENSSSCG00000011973	ENSSSCG00000012853	0.182421
ENSSSCG00000011973	ENSSSCG00000014565	0.19193
ENSSSCG00000011973	ENSSSCG00000014670	0.187084
ENSSSCG00000011973	ENSSSCG00000015801	0.170181
ENSSSCG00000011973	ENSSSCG00000015830	0.174617
ENSSSCG00000011973	ENSSSCG00000016053	0.194569
ENSSSCG00000011973	ENSSSCG00000016057	0.18627
ENSSSCG00000011973	ENSSSCG00000016196	0.206495
ENSSSCG00000011973	ENSSSCG00000016502	0.193167
ENSSSCG00000011973	ENSSSCG00000017416	0.187081
ENSSSCG00000011973	ENSSSCG00000021084	0.201001
ENSSSCG00000011973	ENSSSCG00000021712	0.187382
ENSSSCG00000011973	ENSSSCG00000022945	0.192494
ENSSSCG00000011973	ENSSSCG00000024678	0.172495
ENSSSCG00000011973	ENSSSCG00000024867	0.17563
ENSSSCG00000011973	ENSSSCG00000026169	0.176717
ENSSSCG00000011973	ENSSSCG00000027660	0.192024
ENSSSCG00000011973	ENSSSCG00000027709	0.198834
ENSSSCG00000011973	ENSSSCG00000028204	0.195799
ENSSSCG00000011973	ENSSSCG00000029790	0.181922
ENSSSCG00000011973	ENSSSCG00000030108	0.188678
ENSSSCG00000011973	ENSSSCG00000030408	0.18931
ENSSSCG00000011973	ENSSSCG00000030548	0.198197
ENSSSCG00000011973	ENSSSCG00000032436	0.176094
ENSSSCG00000011973	ENSSSCG00000033761	0.188657
ENSSSCG00000011973	ENSSSCG00000034570	0.184098
ENSSSCG00000011973	ENSSSCG00000034756	0.174907
ENSSSCG00000011973	ENSSSCG00000035297	0.187034
ENSSSCG00000011973	ENSSSCG00000035634	0.203076
ENSSSCG00000011973	ENSSSCG00000036383	0.199778
ENSSSCG00000011973	ENSSSCG00000037572	0.176962
ENSSSCG00000011973	ENSSSCG00000038912	0.19094
ENSSSCG00000011973	ENSSSCG00000039443	0.177528
ENSSSCG00000011973	ENSSSCG00000039651	0.185526
ENSSSCG00000011973	ENSSSCG00000040575	0.196372
ENSSSCG00000011973	ENSSSCG00000040631	0.192837
ENSSSCG00000011973	ENSSSCG00000044397	0.181173
ENSSSCG00000012053	ENSSSCG00000012077	0.203873
ENSSSCG00000012053	ENSSSCG00000014565	0.187273
ENSSSCG00000012053	ENSSSCG00000014670	0.173591
ENSSSCG00000012053	ENSSSCG00000015801	0.173109
ENSSSCG00000012053	ENSSSCG00000015830	0.173317
ENSSSCG00000012053	ENSSSCG00000016053	0.19384
ENSSSCG00000012053	ENSSSCG00000016196	0.211187
ENSSSCG00000012053	ENSSSCG00000016502	0.1814
ENSSSCG00000012053	ENSSSCG00000017416	0.192004
ENSSSCG00000012053	ENSSSCG00000017754	0.171437
ENSSSCG00000012053	ENSSSCG00000021084	0.204135
ENSSSCG00000012053	ENSSSCG00000022945	0.200356
ENSSSCG00000012053	ENSSSCG00000024867	0.180133
ENSSSCG00000012053	ENSSSCG00000027660	0.201272
ENSSSCG00000012053	ENSSSCG00000030408	0.170848
ENSSSCG00000012053	ENSSSCG00000030548	0.186302
ENSSSCG00000012053	ENSSSCG00000033424	0.173964
ENSSSCG00000012053	ENSSSCG00000033761	0.187853
ENSSSCG00000012053	ENSSSCG00000034756	0.180908
ENSSSCG00000012053	ENSSSCG00000035297	0.200318
ENSSSCG00000012053	ENSSSCG00000035634	0.17564
ENSSSCG00000012053	ENSSSCG00000036383	0.183464
ENSSSCG00000012053	ENSSSCG00000039443	0.183577
ENSSSCG00000012053	ENSSSCG00000039651	0.18222
ENSSSCG00000012053	ENSSSCG00000040575	0.21074
ENSSSCG00000012053	ENSSSCG00000040631	0.204854
ENSSSCG00000012053	ENSSSCG00000044397	0.193778
ENSSSCG00000012077	ENSSSCG00000012853	0.237213
ENSSSCG00000012077	ENSSSCG00000013093	0.209666
ENSSSCG00000012077	ENSSSCG00000013311	0.172427
ENSSSCG00000012077	ENSSSCG00000014023	0.173592
ENSSSCG00000012077	ENSSSCG00000014347	0.182543
ENSSSCG00000012077	ENSSSCG00000014565	0.246695
ENSSSCG00000012077	ENSSSCG00000014670	0.211784
ENSSSCG00000012077	ENSSSCG00000014780	0.170831
ENSSSCG00000012077	ENSSSCG00000015801	0.185002
ENSSSCG00000012077	ENSSSCG00000015830	0.19972
ENSSSCG00000012077	ENSSSCG00000015897	0.174539
ENSSSCG00000012077	ENSSSCG00000016053	0.22279
ENSSSCG00000012077	ENSSSCG00000016057	0.218647
ENSSSCG00000012077	ENSSSCG00000016196	0.234013
ENSSSCG00000012077	ENSSSCG00000016502	0.22216
ENSSSCG00000012077	ENSSSCG00000017416	0.238829
ENSSSCG00000012077	ENSSSCG00000017754	0.21782
ENSSSCG00000012077	ENSSSCG00000021084	0.234235
ENSSSCG00000012077	ENSSSCG00000021712	0.22214
ENSSSCG00000012077	ENSSSCG00000022945	0.232594
ENSSSCG00000012077	ENSSSCG00000023379	0.196807
ENSSSCG00000012077	ENSSSCG00000023743	0.180043
ENSSSCG00000012077	ENSSSCG00000024678	0.173632
ENSSSCG00000012077	ENSSSCG00000024867	0.222312
ENSSSCG00000012077	ENSSSCG00000026169	0.20598
ENSSSCG00000012077	ENSSSCG00000027657	0.170197
ENSSSCG00000012077	ENSSSCG00000027660	0.236748
ENSSSCG00000012077	ENSSSCG00000027709	0.23422
ENSSSCG00000012077	ENSSSCG00000028204	0.231953
ENSSSCG00000012077	ENSSSCG00000029763	0.170767
ENSSSCG00000012077	ENSSSCG00000029790	0.183792
ENSSSCG00000012077	ENSSSCG00000030108	0.209535
ENSSSCG00000012077	ENSSSCG00000030408	0.239417
ENSSSCG00000012077	ENSSSCG00000030548	0.24564
ENSSSCG00000012077	ENSSSCG00000032123	0.175726
ENSSSCG00000012077	ENSSSCG00000032151	0.170505
ENSSSCG00000012077	ENSSSCG00000032408	0.172618
ENSSSCG00000012077	ENSSSCG00000032436	0.241541
ENSSSCG00000012077	ENSSSCG00000033424	0.217449
ENSSSCG00000012077	ENSSSCG00000033761	0.21588
ENSSSCG00000012077	ENSSSCG00000034570	0.233048
ENSSSCG00000012077	ENSSSCG00000034756	0.207471
ENSSSCG00000012077	ENSSSCG00000034802	0.188205
ENSSSCG00000012077	ENSSSCG00000035297	0.239338
ENSSSCG00000012077	ENSSSCG00000035634	0.24473
ENSSSCG00000012077	ENSSSCG00000036030	0.178592
ENSSSCG00000012077	ENSSSCG00000036383	0.241834
ENSSSCG00000012077	ENSSSCG00000037572	0.240577
ENSSSCG00000012077	ENSSSCG00000038429	0.181238
ENSSSCG00000012077	ENSSSCG00000038912	0.253228
ENSSSCG00000012077	ENSSSCG00000039443	0.203694
ENSSSCG00000012077	ENSSSCG00000039626	0.19568
ENSSSCG00000012077	ENSSSCG00000039651	0.217845
ENSSSCG00000012077	ENSSSCG00000040452	0.202626
ENSSSCG00000012077	ENSSSCG00000040575	0.24653
ENSSSCG00000012077	ENSSSCG00000040631	0.234469
ENSSSCG00000012077	ENSSSCG00000041401	0.171437
ENSSSCG00000012077	ENSSSCG00000044397	0.217951
ENSSSCG00000012077	ENSSSCG00000046640	0.185652
ENSSSCG00000012077	ENSSSCG00000049642	0.202096
ENSSSCG00000012077	ENSSSCG00000050204	0.172426
ENSSSCG00000012853	ENSSSCG00000013093	0.180239
ENSSSCG00000012853	ENSSSCG00000014023	0.173059
ENSSSCG00000012853	ENSSSCG00000014565	0.226968
ENSSSCG00000012853	ENSSSCG00000014670	0.214564
ENSSSCG00000012853	ENSSSCG00000014780	0.173438
ENSSSCG00000012853	ENSSSCG00000015830	0.172769
ENSSSCG00000012853	ENSSSCG00000016053	0.213783
ENSSSCG00000012853	ENSSSCG00000016057	0.207061
ENSSSCG00000012853	ENSSSCG00000016196	0.220903
ENSSSCG00000012853	ENSSSCG00000016502	0.214224
ENSSSCG00000012853	ENSSSCG00000017416	0.233777
ENSSSCG00000012853	ENSSSCG00000017754	0.218139
ENSSSCG00000012853	ENSSSCG00000021084	0.225966
ENSSSCG00000012853	ENSSSCG00000021712	0.20977
ENSSSCG00000012853	ENSSSCG00000022945	0.217182
ENSSSCG00000012853	ENSSSCG00000023379	0.192377
ENSSSCG00000012853	ENSSSCG00000024867	0.22577
ENSSSCG00000012853	ENSSSCG00000026169	0.205459
ENSSSCG00000012853	ENSSSCG00000027660	0.237964
ENSSSCG00000012853	ENSSSCG00000027709	0.212142
ENSSSCG00000012853	ENSSSCG00000028204	0.214009
ENSSSCG00000012853	ENSSSCG00000029790	0.178216
ENSSSCG00000012853	ENSSSCG00000030108	0.190994
ENSSSCG00000012853	ENSSSCG00000030408	0.205859
ENSSSCG00000012853	ENSSSCG00000030548	0.218784
ENSSSCG00000012853	ENSSSCG00000032436	0.216212
ENSSSCG00000012853	ENSSSCG00000033424	0.208503
ENSSSCG00000012853	ENSSSCG00000033761	0.201129
ENSSSCG00000012853	ENSSSCG00000034570	0.21486
ENSSSCG00000012853	ENSSSCG00000034756	0.189312
ENSSSCG00000012853	ENSSSCG00000035297	0.234636
ENSSSCG00000012853	ENSSSCG00000035634	0.21827
ENSSSCG00000012853	ENSSSCG00000036383	0.226348
ENSSSCG00000012853	ENSSSCG00000037572	0.21986
ENSSSCG00000012853	ENSSSCG00000038429	0.171712
ENSSSCG00000012853	ENSSSCG00000038912	0.22935
ENSSSCG00000012853	ENSSSCG00000039443	0.187068
ENSSSCG00000012853	ENSSSCG00000039626	0.19418
ENSSSCG00000012853	ENSSSCG00000039651	0.208107
ENSSSCG00000012853	ENSSSCG00000040452	0.192714
ENSSSCG00000012853	ENSSSCG00000040575	0.238906
ENSSSCG00000012853	ENSSSCG00000040631	0.222205
ENSSSCG00000012853	ENSSSCG00000044397	0.211272
ENSSSCG00000012853	ENSSSCG00000046640	0.18748
ENSSSCG00000012893	ENSSSCG00000014670	0.171311
ENSSSCG00000012893	ENSSSCG00000021084	0.173186
ENSSSCG00000012893	ENSSSCG00000026169	0.1717
ENSSSCG00000012893	ENSSSCG00000036383	0.171488
ENSSSCG00000013093	ENSSSCG00000014565	0.193927
ENSSSCG00000013093	ENSSSCG00000014670	0.174954
ENSSSCG00000013093	ENSSSCG00000015801	0.176034
ENSSSCG00000013093	ENSSSCG00000016053	0.200099
ENSSSCG00000013093	ENSSSCG00000016057	0.175051
ENSSSCG00000013093	ENSSSCG00000016196	0.214252
ENSSSCG00000013093	ENSSSCG00000016502	0.176618
ENSSSCG00000013093	ENSSSCG00000017416	0.200915
ENSSSCG00000013093	ENSSSCG00000017754	0.185291
ENSSSCG00000013093	ENSSSCG00000021084	0.201978
ENSSSCG00000013093	ENSSSCG00000022945	0.201303
ENSSSCG00000013093	ENSSSCG00000024867	0.190001
ENSSSCG00000013093	ENSSSCG00000026169	0.186862
ENSSSCG00000013093	ENSSSCG00000027660	0.206937
ENSSSCG00000013093	ENSSSCG00000030548	0.185445
ENSSSCG00000013093	ENSSSCG00000033424	0.188988
ENSSSCG00000013093	ENSSSCG00000033761	0.187849
ENSSSCG00000013093	ENSSSCG00000035297	0.201973
ENSSSCG00000013093	ENSSSCG00000035634	0.178008
ENSSSCG00000013093	ENSSSCG00000036383	0.191152
ENSSSCG00000013093	ENSSSCG00000038912	0.175489
ENSSSCG00000013093	ENSSSCG00000039443	0.184947
ENSSSCG00000013093	ENSSSCG00000039651	0.193947
ENSSSCG00000013093	ENSSSCG00000040452	0.193864
ENSSSCG00000013093	ENSSSCG00000040575	0.215564
ENSSSCG00000013093	ENSSSCG00000040631	0.205237
ENSSSCG00000013093	ENSSSCG00000044397	0.192353
ENSSSCG00000013311	ENSSSCG00000016053	0.178398
ENSSSCG00000013311	ENSSSCG00000016196	0.180114
ENSSSCG00000013311	ENSSSCG00000021084	0.18664
ENSSSCG00000013311	ENSSSCG00000022945	0.172227
ENSSSCG00000013311	ENSSSCG00000027660	0.170461
ENSSSCG00000013311	ENSSSCG00000040575	0.179492
ENSSSCG00000013311	ENSSSCG00000040631	0.178037
ENSSSCG00000013311	ENSSSCG00000044397	0.175217
ENSSSCG00000014023	ENSSSCG00000014565	0.179374
ENSSSCG00000014023	ENSSSCG00000014670	0.172702
ENSSSCG00000014023	ENSSSCG00000016053	0.170788
ENSSSCG00000014023	ENSSSCG00000016196	0.190331
ENSSSCG00000014023	ENSSSCG00000016502	0.174482
ENSSSCG00000014023	ENSSSCG00000017416	0.176755
ENSSSCG00000014023	ENSSSCG00000021084	0.186354
ENSSSCG00000014023	ENSSSCG00000021712	0.177556
ENSSSCG00000014023	ENSSSCG00000022945	0.180577
ENSSSCG00000014023	ENSSSCG00000024867	0.172221
ENSSSCG00000014023	ENSSSCG00000027660	0.178528
ENSSSCG00000014023	ENSSSCG00000027709	0.17452
ENSSSCG00000014023	ENSSSCG00000028204	0.18378
ENSSSCG00000014023	ENSSSCG00000030548	0.178523
ENSSSCG00000014023	ENSSSCG00000034570	0.180912
ENSSSCG00000014023	ENSSSCG00000035297	0.175897
ENSSSCG00000014023	ENSSSCG00000035634	0.184544
ENSSSCG00000014023	ENSSSCG00000036383	0.182643
ENSSSCG00000014023	ENSSSCG00000038912	0.177792
ENSSSCG00000014023	ENSSSCG00000039443	0.170403
ENSSSCG00000014023	ENSSSCG00000039651	0.171569
ENSSSCG00000014023	ENSSSCG00000040575	0.179167
ENSSSCG00000014023	ENSSSCG00000040631	0.175145
ENSSSCG00000014023	ENSSSCG00000044397	0.170525
ENSSSCG00000014347	ENSSSCG00000015897	0.174071
ENSSSCG00000014347	ENSSSCG00000016053	0.172962
ENSSSCG00000014347	ENSSSCG00000016196	0.172968
ENSSSCG00000014347	ENSSSCG00000021084	0.1781
ENSSSCG00000014347	ENSSSCG00000022945	0.173994
ENSSSCG00000014347	ENSSSCG00000027660	0.173025
ENSSSCG00000014347	ENSSSCG00000030548	0.173755
ENSSSCG00000014347	ENSSSCG00000033761	0.171396
ENSSSCG00000014347	ENSSSCG00000035297	0.174684
ENSSSCG00000014347	ENSSSCG00000040575	0.185633
ENSSSCG00000014347	ENSSSCG00000040631	0.180582
ENSSSCG00000014565	ENSSSCG00000014670	0.216129
ENSSSCG00000014565	ENSSSCG00000014780	0.171296
ENSSSCG00000014565	ENSSSCG00000015801	0.176685
ENSSSCG00000014565	ENSSSCG00000015830	0.184141
ENSSSCG00000014565	ENSSSCG00000015897	0.170103
ENSSSCG00000014565	ENSSSCG00000016053	0.225817
ENSSSCG00000014565	ENSSSCG00000016057	0.211884
ENSSSCG00000014565	ENSSSCG00000016196	0.234848
ENSSSCG00000014565	ENSSSCG00000016502	0.218162
ENSSSCG00000014565	ENSSSCG00000017416	0.240161
ENSSSCG00000014565	ENSSSCG00000017754	0.224194
ENSSSCG00000014565	ENSSSCG00000021084	0.239012
ENSSSCG00000014565	ENSSSCG00000021712	0.21512
ENSSSCG00000014565	ENSSSCG00000022945	0.23242
ENSSSCG00000014565	ENSSSCG00000023379	0.195205
ENSSSCG00000014565	ENSSSCG00000024678	0.171621
ENSSSCG00000014565	ENSSSCG00000024867	0.231578
ENSSSCG00000014565	ENSSSCG00000026169	0.212691
ENSSSCG00000014565	ENSSSCG00000027660	0.245213
ENSSSCG00000014565	ENSSSCG00000027709	0.221885
ENSSSCG00000014565	ENSSSCG00000028204	0.223351
ENSSSCG00000014565	ENSSSCG00000029790	0.186259
ENSSSCG00000014565	ENSSSCG00000030108	0.19748
ENSSSCG00000014565	ENSSSCG00000030408	0.221568
ENSSSCG00000014565	ENSSSCG00000030548	0.230796
ENSSSCG00000014565	ENSSSCG00000032436	0.230123
ENSSSCG00000014565	ENSSSCG00000033424	0.219168
ENSSSCG00000014565	ENSSSCG00000033761	0.210917
ENSSSCG00000014565	ENSSSCG00000034570	0.225639
ENSSSCG00000014565	ENSSSCG00000034756	0.202624
ENSSSCG00000014565	ENSSSCG00000034802	0.170602
ENSSSCG00000014565	ENSSSCG00000035297	0.244058
ENSSSCG00000014565	ENSSSCG00000035634	0.231773
ENSSSCG00000014565	ENSSSCG00000036383	0.23187
ENSSSCG00000014565	ENSSSCG00000037572	0.230572
ENSSSCG00000014565	ENSSSCG00000038429	0.178142
ENSSSCG00000014565	ENSSSCG00000038912	0.241987
ENSSSCG00000014565	ENSSSCG00000039443	0.202436
ENSSSCG00000014565	ENSSSCG00000039626	0.201512
ENSSSCG00000014565	ENSSSCG00000039651	0.222041
ENSSSCG00000014565	ENSSSCG00000040452	0.202156
ENSSSCG00000014565	ENSSSCG00000040575	0.251182
ENSSSCG00000014565	ENSSSCG00000040631	0.23613
ENSSSCG00000014565	ENSSSCG00000044397	0.223332
[truncated: 934 more rows]
