# Supplementary material for: Key co-expressed genes correlated with blood serum parameters of pigs fed with different fatty acid profile diets
Source: Front Genet. 2024 Jul 3;15:1394971. doi: 10.3389/fgene.2024.1394971 (PMC11252010; doi:10.3389/fgene.2024.1394971)
Supplement: Supplementary file 9 [file Table9.XLS]

## Sheet: Planilha1
Supplementary Table S9b: Genes and interactions present in Navajowhite2 module.
fromNode	toNode	weight
ENSSSCG00000000019	ENSSSCG00000004294	0.163197
ENSSSCG00000000019	ENSSSCG00000006490	0.160049
ENSSSCG00000000019	ENSSSCG00000008756	0.16328
ENSSSCG00000000019	ENSSSCG00000015602	0.163188
ENSSSCG00000000169	ENSSSCG00000000488	0.16344
ENSSSCG00000000169	ENSSSCG00000002381	0.205397
ENSSSCG00000000169	ENSSSCG00000003870	0.163364
ENSSSCG00000000169	ENSSSCG00000005271	0.162204
ENSSSCG00000000169	ENSSSCG00000005597	0.16154
ENSSSCG00000000169	ENSSSCG00000006084	0.188125
ENSSSCG00000000169	ENSSSCG00000006663	0.176866
ENSSSCG00000000169	ENSSSCG00000008068	0.196203
ENSSSCG00000000169	ENSSSCG00000009733	0.160638
ENSSSCG00000000169	ENSSSCG00000011237	0.163244
ENSSSCG00000000169	ENSSSCG00000011312	0.161957
ENSSSCG00000000169	ENSSSCG00000011680	0.181121
ENSSSCG00000000169	ENSSSCG00000011917	0.176286
ENSSSCG00000000169	ENSSSCG00000012252	0.169913
ENSSSCG00000000169	ENSSSCG00000013405	0.19209
ENSSSCG00000000169	ENSSSCG00000014074	0.180307
ENSSSCG00000000169	ENSSSCG00000015435	0.178438
ENSSSCG00000000169	ENSSSCG00000023297	0.166698
ENSSSCG00000000169	ENSSSCG00000026430	0.174086
ENSSSCG00000000169	ENSSSCG00000029538	0.175229
ENSSSCG00000000473	ENSSSCG00000004294	0.184801
ENSSSCG00000000473	ENSSSCG00000006490	0.170737
ENSSSCG00000000473	ENSSSCG00000008756	0.167345
ENSSSCG00000000473	ENSSSCG00000009898	0.161837
ENSSSCG00000000473	ENSSSCG00000010306	0.163643
ENSSSCG00000000473	ENSSSCG00000010555	0.169787
ENSSSCG00000000473	ENSSSCG00000011978	0.164025
ENSSSCG00000000473	ENSSSCG00000012650	0.1615
ENSSSCG00000000473	ENSSSCG00000014432	0.163876
ENSSSCG00000000473	ENSSSCG00000015602	0.169922
ENSSSCG00000000473	ENSSSCG00000016127	0.161745
ENSSSCG00000000473	ENSSSCG00000017346	0.167952
ENSSSCG00000000473	ENSSSCG00000017731	0.164553
ENSSSCG00000000473	ENSSSCG00000024027	0.161327
ENSSSCG00000000473	ENSSSCG00000025651	0.162747
ENSSSCG00000000473	ENSSSCG00000030255	0.187662
ENSSSCG00000000473	ENSSSCG00000039185	0.171174
ENSSSCG00000000486	ENSSSCG00000012252	0.17132
ENSSSCG00000000486	ENSSSCG00000013405	0.164645
ENSSSCG00000000488	ENSSSCG00000000611	0.170086
ENSSSCG00000000488	ENSSSCG00000001810	0.16968
ENSSSCG00000000488	ENSSSCG00000002381	0.195633
ENSSSCG00000000488	ENSSSCG00000005271	0.160513
ENSSSCG00000000488	ENSSSCG00000005597	0.169284
ENSSSCG00000000488	ENSSSCG00000006084	0.173877
ENSSSCG00000000488	ENSSSCG00000006191	0.16769
ENSSSCG00000000488	ENSSSCG00000006663	0.193499
ENSSSCG00000000488	ENSSSCG00000006771	0.168539
ENSSSCG00000000488	ENSSSCG00000006860	0.169941
ENSSSCG00000000488	ENSSSCG00000007924	0.160383
ENSSSCG00000000488	ENSSSCG00000008068	0.180128
ENSSSCG00000000488	ENSSSCG00000009369	0.179337
ENSSSCG00000000488	ENSSSCG00000009733	0.18171
ENSSSCG00000000488	ENSSSCG00000010435	0.160739
ENSSSCG00000000488	ENSSSCG00000010548	0.170079
ENSSSCG00000000488	ENSSSCG00000011237	0.162215
ENSSSCG00000000488	ENSSSCG00000011312	0.177175
ENSSSCG00000000488	ENSSSCG00000011680	0.18317
ENSSSCG00000000488	ENSSSCG00000011916	0.16671
ENSSSCG00000000488	ENSSSCG00000011917	0.196285
ENSSSCG00000000488	ENSSSCG00000011963	0.163271
ENSSSCG00000000488	ENSSSCG00000012252	0.207417
ENSSSCG00000000488	ENSSSCG00000012314	0.160474
ENSSSCG00000000488	ENSSSCG00000013347	0.166204
ENSSSCG00000000488	ENSSSCG00000013405	0.213984
ENSSSCG00000000488	ENSSSCG00000014074	0.162847
ENSSSCG00000000488	ENSSSCG00000015435	0.196552
ENSSSCG00000000488	ENSSSCG00000016272	0.163892
ENSSSCG00000000488	ENSSSCG00000016275	0.177039
ENSSSCG00000000488	ENSSSCG00000017670	0.170206
ENSSSCG00000000488	ENSSSCG00000020899	0.16572
ENSSSCG00000000488	ENSSSCG00000021393	0.16683
ENSSSCG00000000488	ENSSSCG00000022952	0.18218
ENSSSCG00000000488	ENSSSCG00000023297	0.172832
ENSSSCG00000000488	ENSSSCG00000025941	0.176612
ENSSSCG00000000488	ENSSSCG00000026430	0.17004
ENSSSCG00000000488	ENSSSCG00000027206	0.184928
ENSSSCG00000000488	ENSSSCG00000029347	0.172857
ENSSSCG00000000488	ENSSSCG00000029538	0.163288
ENSSSCG00000000488	ENSSSCG00000030150	0.178417
ENSSSCG00000000488	ENSSSCG00000031288	0.160362
ENSSSCG00000000488	ENSSSCG00000032702	0.171599
ENSSSCG00000000488	ENSSSCG00000036529	0.160084
ENSSSCG00000000488	ENSSSCG00000038989	0.164028
ENSSSCG00000000488	ENSSSCG00000039119	0.163328
ENSSSCG00000000488	ENSSSCG00000039185	0.168117
ENSSSCG00000000488	ENSSSCG00000039701	0.163135
ENSSSCG00000000488	ENSSSCG00000042841	0.166608
ENSSSCG00000000488	ENSSSCG00000045673	0.173793
ENSSSCG00000000488	ENSSSCG00000050093	0.175998
ENSSSCG00000000502	ENSSSCG00000000697	0.161214
ENSSSCG00000000502	ENSSSCG00000001554	0.163704
ENSSSCG00000000502	ENSSSCG00000002505	0.166349
ENSSSCG00000000502	ENSSSCG00000007924	0.165947
ENSSSCG00000000502	ENSSSCG00000011917	0.163141
ENSSSCG00000000502	ENSSSCG00000012252	0.199011
ENSSSCG00000000502	ENSSSCG00000013405	0.194282
ENSSSCG00000000502	ENSSSCG00000014199	0.162697
ENSSSCG00000000502	ENSSSCG00000017514	0.160047
ENSSSCG00000000502	ENSSSCG00000017712	0.160084
ENSSSCG00000000579	ENSSSCG00000004294	0.171776
ENSSSCG00000000579	ENSSSCG00000006490	0.164374
ENSSSCG00000000579	ENSSSCG00000008756	0.162046
ENSSSCG00000000579	ENSSSCG00000024027	0.168505
ENSSSCG00000000580	ENSSSCG00000004294	0.162322
ENSSSCG00000000580	ENSSSCG00000012252	0.165667
ENSSSCG00000000580	ENSSSCG00000013405	0.170877
ENSSSCG00000000580	ENSSSCG00000017514	0.166772
ENSSSCG00000000611	ENSSSCG00000000697	0.161485
ENSSSCG00000000611	ENSSSCG00000002381	0.167288
ENSSSCG00000000611	ENSSSCG00000002505	0.169693
ENSSSCG00000000611	ENSSSCG00000004294	0.188838
ENSSSCG00000000611	ENSSSCG00000006084	0.163964
ENSSSCG00000000611	ENSSSCG00000006663	0.163274
ENSSSCG00000000611	ENSSSCG00000006860	0.168589
ENSSSCG00000000611	ENSSSCG00000007924	0.179169
ENSSSCG00000000611	ENSSSCG00000008068	0.174717
ENSSSCG00000000611	ENSSSCG00000009369	0.164256
ENSSSCG00000000611	ENSSSCG00000011104	0.167339
ENSSSCG00000000611	ENSSSCG00000011237	0.163388
ENSSSCG00000000611	ENSSSCG00000011680	0.180479
ENSSSCG00000000611	ENSSSCG00000011917	0.178772
ENSSSCG00000000611	ENSSSCG00000012252	0.207739
ENSSSCG00000000611	ENSSSCG00000012650	0.175485
ENSSSCG00000000611	ENSSSCG00000013405	0.206839
ENSSSCG00000000611	ENSSSCG00000015435	0.188205
ENSSSCG00000000611	ENSSSCG00000015602	0.173521
ENSSSCG00000000611	ENSSSCG00000016275	0.171503
ENSSSCG00000000611	ENSSSCG00000017514	0.170588
ENSSSCG00000000611	ENSSSCG00000017670	0.161571
ENSSSCG00000000611	ENSSSCG00000026430	0.163804
ENSSSCG00000000611	ENSSSCG00000027206	0.18081
ENSSSCG00000000611	ENSSSCG00000027905	0.165313
ENSSSCG00000000611	ENSSSCG00000030643	0.16357
ENSSSCG00000000611	ENSSSCG00000032702	0.182201
ENSSSCG00000000611	ENSSSCG00000038989	0.160531
ENSSSCG00000000611	ENSSSCG00000039185	0.173097
ENSSSCG00000000697	ENSSSCG00000002505	0.162337
ENSSSCG00000000697	ENSSSCG00000003531	0.160027
ENSSSCG00000000697	ENSSSCG00000004294	0.171349
ENSSSCG00000000697	ENSSSCG00000005097	0.169155
ENSSSCG00000000697	ENSSSCG00000006553	0.16608
ENSSSCG00000000697	ENSSSCG00000007735	0.161989
ENSSSCG00000000697	ENSSSCG00000007924	0.161631
ENSSSCG00000000697	ENSSSCG00000008226	0.163156
ENSSSCG00000000697	ENSSSCG00000009898	0.161398
ENSSSCG00000000697	ENSSSCG00000010062	0.169066
ENSSSCG00000000697	ENSSSCG00000012252	0.198252
ENSSSCG00000000697	ENSSSCG00000012650	0.168445
ENSSSCG00000000697	ENSSSCG00000013405	0.187294
ENSSSCG00000000697	ENSSSCG00000014199	0.170473
ENSSSCG00000000697	ENSSSCG00000015602	0.164675
ENSSSCG00000000697	ENSSSCG00000017514	0.174109
ENSSSCG00000000697	ENSSSCG00000017712	0.167459
ENSSSCG00000000697	ENSSSCG00000030643	0.16018
ENSSSCG00000000697	ENSSSCG00000031882	0.168582
ENSSSCG00000000697	ENSSSCG00000032702	0.168433
ENSSSCG00000000697	ENSSSCG00000040713	0.160601
ENSSSCG00000000778	ENSSSCG00000002381	0.191591
ENSSSCG00000000778	ENSSSCG00000002505	0.164722
ENSSSCG00000000778	ENSSSCG00000003870	0.168031
ENSSSCG00000000778	ENSSSCG00000005597	0.176682
ENSSSCG00000000778	ENSSSCG00000006084	0.170756
ENSSSCG00000000778	ENSSSCG00000006663	0.177253
ENSSSCG00000000778	ENSSSCG00000007924	0.16551
ENSSSCG00000000778	ENSSSCG00000008068	0.177737
ENSSSCG00000000778	ENSSSCG00000009733	0.160701
ENSSSCG00000000778	ENSSSCG00000010548	0.172569
ENSSSCG00000000778	ENSSSCG00000011680	0.175077
ENSSSCG00000000778	ENSSSCG00000011917	0.17875
ENSSSCG00000000778	ENSSSCG00000012252	0.177508
ENSSSCG00000000778	ENSSSCG00000013405	0.19637
ENSSSCG00000000778	ENSSSCG00000014074	0.169848
ENSSSCG00000000778	ENSSSCG00000015435	0.166293
ENSSSCG00000000778	ENSSSCG00000029538	0.168175
ENSSSCG00000000800	ENSSSCG00000004294	0.167563
ENSSSCG00000000800	ENSSSCG00000006490	0.166649
ENSSSCG00000000800	ENSSSCG00000015602	0.168138
ENSSSCG00000000800	ENSSSCG00000032702	0.162305
ENSSSCG00000000807	ENSSSCG00000002505	0.172818
ENSSSCG00000000807	ENSSSCG00000003531	0.172206
ENSSSCG00000000807	ENSSSCG00000004294	0.207681
ENSSSCG00000000807	ENSSSCG00000006490	0.188426
ENSSSCG00000000807	ENSSSCG00000007558	0.175077
ENSSSCG00000000807	ENSSSCG00000008326	0.178843
ENSSSCG00000000807	ENSSSCG00000008756	0.170896
ENSSSCG00000000807	ENSSSCG00000009898	0.184577
ENSSSCG00000000807	ENSSSCG00000010306	0.16432
ENSSSCG00000000807	ENSSSCG00000010555	0.174911
ENSSSCG00000000807	ENSSSCG00000012252	0.179354
ENSSSCG00000000807	ENSSSCG00000012650	0.193414
ENSSSCG00000000807	ENSSSCG00000013405	0.171545
ENSSSCG00000000807	ENSSSCG00000013602	0.176667
ENSSSCG00000000807	ENSSSCG00000015602	0.179671
ENSSSCG00000000807	ENSSSCG00000017346	0.168352
ENSSSCG00000000807	ENSSSCG00000017514	0.160753
ENSSSCG00000000807	ENSSSCG00000030255	0.175968
ENSSSCG00000000807	ENSSSCG00000030643	0.165407
ENSSSCG00000000807	ENSSSCG00000031882	0.169074
ENSSSCG00000000807	ENSSSCG00000032702	0.187219
ENSSSCG00000000807	ENSSSCG00000039185	0.180424
ENSSSCG00000000843	ENSSSCG00000002505	0.163047
ENSSSCG00000000843	ENSSSCG00000003531	0.160902
ENSSSCG00000000843	ENSSSCG00000004294	0.201644
ENSSSCG00000000843	ENSSSCG00000004374	0.160207
ENSSSCG00000000843	ENSSSCG00000005040	0.160347
ENSSSCG00000000843	ENSSSCG00000006193	0.166439
ENSSSCG00000000843	ENSSSCG00000006490	0.188762
ENSSSCG00000000843	ENSSSCG00000007733	0.164454
ENSSSCG00000000843	ENSSSCG00000008068	0.160213
ENSSSCG00000000843	ENSSSCG00000008326	0.165171
ENSSSCG00000000843	ENSSSCG00000008756	0.172507
ENSSSCG00000000843	ENSSSCG00000009043	0.16313
ENSSSCG00000000843	ENSSSCG00000009898	0.184443
ENSSSCG00000000843	ENSSSCG00000009914	0.160332
ENSSSCG00000000843	ENSSSCG00000010034	0.160102
ENSSSCG00000000843	ENSSSCG00000010306	0.171218
ENSSSCG00000000843	ENSSSCG00000010555	0.184013
ENSSSCG00000000843	ENSSSCG00000010599	0.161533
ENSSSCG00000000843	ENSSSCG00000011298	0.160035
ENSSSCG00000000843	ENSSSCG00000011680	0.171369
ENSSSCG00000000843	ENSSSCG00000012252	0.169666
ENSSSCG00000000843	ENSSSCG00000012650	0.187165
ENSSSCG00000000843	ENSSSCG00000013405	0.166804
ENSSSCG00000000843	ENSSSCG00000013602	0.165466
ENSSSCG00000000843	ENSSSCG00000015602	0.177266
ENSSSCG00000000843	ENSSSCG00000017346	0.163391
ENSSSCG00000000843	ENSSSCG00000017614	0.16274
ENSSSCG00000000843	ENSSSCG00000017731	0.16292
ENSSSCG00000000843	ENSSSCG00000022787	0.166726
ENSSSCG00000000843	ENSSSCG00000025854	0.161563
ENSSSCG00000000843	ENSSSCG00000030255	0.193126
ENSSSCG00000000843	ENSSSCG00000030643	0.169507
ENSSSCG00000000843	ENSSSCG00000032702	0.165987
ENSSSCG00000000843	ENSSSCG00000032831	0.163804
ENSSSCG00000000843	ENSSSCG00000034017	0.166928
ENSSSCG00000000843	ENSSSCG00000038237	0.167139
ENSSSCG00000000843	ENSSSCG00000039185	0.193377
ENSSSCG00000001527	ENSSSCG00000002381	0.18779
ENSSSCG00000001527	ENSSSCG00000006663	0.185765
ENSSSCG00000001527	ENSSSCG00000008068	0.168451
ENSSSCG00000001527	ENSSSCG00000011917	0.16107
ENSSSCG00000001527	ENSSSCG00000013405	0.163561
ENSSSCG00000001527	ENSSSCG00000014835	0.163829
ENSSSCG00000001527	ENSSSCG00000026430	0.162104
ENSSSCG00000001527	ENSSSCG00000029538	0.172884
ENSSSCG00000001554	ENSSSCG00000002381	0.165573
ENSSSCG00000001554	ENSSSCG00000002505	0.160793
ENSSSCG00000001554	ENSSSCG00000003870	0.160356
ENSSSCG00000001554	ENSSSCG00000004294	0.17302
ENSSSCG00000001554	ENSSSCG00000007924	0.173007
ENSSSCG00000001554	ENSSSCG00000008068	0.166985
ENSSSCG00000001554	ENSSSCG00000011680	0.168927
ENSSSCG00000001554	ENSSSCG00000011917	0.168792
ENSSSCG00000001554	ENSSSCG00000012252	0.189183
ENSSSCG00000001554	ENSSSCG00000012650	0.167477
ENSSSCG00000001554	ENSSSCG00000013405	0.199433
ENSSSCG00000001554	ENSSSCG00000015435	0.172551
ENSSSCG00000001554	ENSSSCG00000015602	0.167056
ENSSSCG00000001554	ENSSSCG00000017514	0.160049
ENSSSCG00000001554	ENSSSCG00000027206	0.167114
ENSSSCG00000001554	ENSSSCG00000039185	0.161495
ENSSSCG00000001562	ENSSSCG00000004294	0.169158
ENSSSCG00000001679	ENSSSCG00000002381	0.180017
ENSSSCG00000001679	ENSSSCG00000002505	0.170064
ENSSSCG00000001679	ENSSSCG00000003870	0.176198
ENSSSCG00000001679	ENSSSCG00000004294	0.174781
ENSSSCG00000001679	ENSSSCG00000006663	0.174417
ENSSSCG00000001679	ENSSSCG00000007924	0.166186
ENSSSCG00000001679	ENSSSCG00000008068	0.191916
ENSSSCG00000001679	ENSSSCG00000009898	0.170709
ENSSSCG00000001679	ENSSSCG00000010306	0.161619
ENSSSCG00000001679	ENSSSCG00000010555	0.174662
ENSSSCG00000001679	ENSSSCG00000011680	0.186521
ENSSSCG00000001679	ENSSSCG00000012252	0.181038
ENSSSCG00000001679	ENSSSCG00000012650	0.174311
ENSSSCG00000001679	ENSSSCG00000013405	0.191016
ENSSSCG00000001679	ENSSSCG00000014835	0.16927
ENSSSCG00000001679	ENSSSCG00000026430	0.172222
ENSSSCG00000001679	ENSSSCG00000029538	0.171354
ENSSSCG00000001679	ENSSSCG00000030255	0.164076
ENSSSCG00000001679	ENSSSCG00000039185	0.18794
ENSSSCG00000001810	ENSSSCG00000002381	0.184477
ENSSSCG00000001810	ENSSSCG00000006663	0.198251
ENSSSCG00000001810	ENSSSCG00000008068	0.174331
ENSSSCG00000001810	ENSSSCG00000009733	0.16468
ENSSSCG00000001810	ENSSSCG00000011680	0.168742
ENSSSCG00000001810	ENSSSCG00000011917	0.185809
ENSSSCG00000001810	ENSSSCG00000012252	0.19811
ENSSSCG00000001810	ENSSSCG00000013405	0.200159
ENSSSCG00000001810	ENSSSCG00000014835	0.167309
ENSSSCG00000001810	ENSSSCG00000015435	0.17149
ENSSSCG00000001810	ENSSSCG00000029538	0.173217
ENSSSCG00000001810	ENSSSCG00000039701	0.169555
ENSSSCG00000001885	ENSSSCG00000002505	0.160417
ENSSSCG00000001885	ENSSSCG00000004294	0.199059
ENSSSCG00000001885	ENSSSCG00000006490	0.16599
ENSSSCG00000001885	ENSSSCG00000008068	0.165891
ENSSSCG00000001885	ENSSSCG00000009898	0.17158
ENSSSCG00000001885	ENSSSCG00000010555	0.173457
ENSSSCG00000001885	ENSSSCG00000011104	0.161868
ENSSSCG00000001885	ENSSSCG00000011680	0.165608
ENSSSCG00000001885	ENSSSCG00000012252	0.177904
ENSSSCG00000001885	ENSSSCG00000012650	0.178754
ENSSSCG00000001885	ENSSSCG00000013405	0.172833
ENSSSCG00000001885	ENSSSCG00000015602	0.163289
ENSSSCG00000001885	ENSSSCG00000026430	0.163032
ENSSSCG00000001885	ENSSSCG00000030255	0.163809
ENSSSCG00000001885	ENSSSCG00000032702	0.171374
ENSSSCG00000001885	ENSSSCG00000039185	0.187365
ENSSSCG00000001955	ENSSSCG00000008068	0.164579
ENSSSCG00000001955	ENSSSCG00000011680	0.173638
ENSSSCG00000001955	ENSSSCG00000026430	0.164291
ENSSSCG00000001955	ENSSSCG00000027206	0.162573
ENSSSCG00000001955	ENSSSCG00000030255	0.164217
ENSSSCG00000001955	ENSSSCG00000039185	0.170987
ENSSSCG00000002381	ENSSSCG00000002505	0.175063
ENSSSCG00000002381	ENSSSCG00000003870	0.203612
ENSSSCG00000002381	ENSSSCG00000004951	0.162955
ENSSSCG00000002381	ENSSSCG00000005271	0.199854
ENSSSCG00000002381	ENSSSCG00000005597	0.2
ENSSSCG00000002381	ENSSSCG00000006084	0.206439
ENSSSCG00000002381	ENSSSCG00000006120	0.176525
ENSSSCG00000002381	ENSSSCG00000006663	0.203828
ENSSSCG00000002381	ENSSSCG00000006771	0.175702
ENSSSCG00000002381	ENSSSCG00000006860	0.171933
ENSSSCG00000002381	ENSSSCG00000006873	0.173458
ENSSSCG00000002381	ENSSSCG00000007924	0.179662
ENSSSCG00000002381	ENSSSCG00000008068	0.2129
ENSSSCG00000002381	ENSSSCG00000008225	0.162201
ENSSSCG00000002381	ENSSSCG00000009369	0.185573
ENSSSCG00000002381	ENSSSCG00000009713	0.1914
ENSSSCG00000002381	ENSSSCG00000009733	0.188972
ENSSSCG00000002381	ENSSSCG00000009887	0.169029
ENSSSCG00000002381	ENSSSCG00000010435	0.19258
ENSSSCG00000002381	ENSSSCG00000010548	0.200679
ENSSSCG00000002381	ENSSSCG00000010579	0.190327
ENSSSCG00000002381	ENSSSCG00000010738	0.160431
ENSSSCG00000002381	ENSSSCG00000011237	0.183436
ENSSSCG00000002381	ENSSSCG00000011312	0.208107
ENSSSCG00000002381	ENSSSCG00000011680	0.203062
ENSSSCG00000002381	ENSSSCG00000011916	0.187204
ENSSSCG00000002381	ENSSSCG00000011917	0.195483
ENSSSCG00000002381	ENSSSCG00000011963	0.16291
ENSSSCG00000002381	ENSSSCG00000012059	0.189096
ENSSSCG00000002381	ENSSSCG00000012252	0.196216
ENSSSCG00000002381	ENSSSCG00000013405	0.211744
ENSSSCG00000002381	ENSSSCG00000014074	0.204606
ENSSSCG00000002381	ENSSSCG00000014835	0.195091
ENSSSCG00000002381	ENSSSCG00000015343	0.186495
ENSSSCG00000002381	ENSSSCG00000015390	0.173426
ENSSSCG00000002381	ENSSSCG00000015430	0.172714
ENSSSCG00000002381	ENSSSCG00000015435	0.197036
ENSSSCG00000002381	ENSSSCG00000015524	0.210145
ENSSSCG00000002381	ENSSSCG00000015988	0.172652
ENSSSCG00000002381	ENSSSCG00000016272	0.192644
ENSSSCG00000002381	ENSSSCG00000016275	0.19055
ENSSSCG00000002381	ENSSSCG00000016778	0.18564
ENSSSCG00000002381	ENSSSCG00000016845	0.191377
ENSSSCG00000002381	ENSSSCG00000017259	0.162903
ENSSSCG00000002381	ENSSSCG00000017670	0.194207
ENSSSCG00000002381	ENSSSCG00000020899	0.165213
ENSSSCG00000002381	ENSSSCG00000021206	0.194631
ENSSSCG00000002381	ENSSSCG00000021393	0.173482
ENSSSCG00000002381	ENSSSCG00000022952	0.199181
ENSSSCG00000002381	ENSSSCG00000023126	0.166508
ENSSSCG00000002381	ENSSSCG00000023297	0.202173
ENSSSCG00000002381	ENSSSCG00000024916	0.193696
ENSSSCG00000002381	ENSSSCG00000025941	0.191541
ENSSSCG00000002381	ENSSSCG00000026430	0.194478
ENSSSCG00000002381	ENSSSCG00000026959	0.18928
ENSSSCG00000002381	ENSSSCG00000027176	0.176371
ENSSSCG00000002381	ENSSSCG00000027206	0.185524
ENSSSCG00000002381	ENSSSCG00000027340	0.170116
ENSSSCG00000002381	ENSSSCG00000028643	0.194352
ENSSSCG00000002381	ENSSSCG00000029347	0.180005
ENSSSCG00000002381	ENSSSCG00000029538	0.206246
ENSSSCG00000002381	ENSSSCG00000030150	0.201752
ENSSSCG00000002381	ENSSSCG00000031288	0.170722
ENSSSCG00000002381	ENSSSCG00000032702	0.162475
ENSSSCG00000002381	ENSSSCG00000036529	0.163179
ENSSSCG00000002381	ENSSSCG00000038989	0.166757
ENSSSCG00000002381	ENSSSCG00000039119	0.193523
ENSSSCG00000002381	ENSSSCG00000039185	0.17469
ENSSSCG00000002381	ENSSSCG00000039701	0.180439
ENSSSCG00000002381	ENSSSCG00000039821	0.163558
ENSSSCG00000002381	ENSSSCG00000040603	0.209871
ENSSSCG00000002381	ENSSSCG00000040713	0.173293
ENSSSCG00000002381	ENSSSCG00000042841	0.179174
ENSSSCG00000002381	ENSSSCG00000045673	0.17204
ENSSSCG00000002381	ENSSSCG00000050093	0.168851
ENSSSCG00000002447	ENSSSCG00000004294	0.164867
ENSSSCG00000002447	ENSSSCG00000008756	0.163041
ENSSSCG00000002447	ENSSSCG00000015602	0.172962
ENSSSCG00000002505	ENSSSCG00000003531	0.172417
ENSSSCG00000002505	ENSSSCG00000003857	0.178186
ENSSSCG00000002505	ENSSSCG00000003870	0.180105
ENSSSCG00000002505	ENSSSCG00000004294	0.19019
ENSSSCG00000002505	ENSSSCG00000005097	0.166472
ENSSSCG00000002505	ENSSSCG00000005271	0.161642
ENSSSCG00000002505	ENSSSCG00000005597	0.172266
ENSSSCG00000002505	ENSSSCG00000006084	0.160312
ENSSSCG00000002505	ENSSSCG00000006120	0.173727
ENSSSCG00000002505	ENSSSCG00000006193	0.1663
ENSSSCG00000002505	ENSSSCG00000006663	0.174236
ENSSSCG00000002505	ENSSSCG00000006771	0.17453
ENSSSCG00000002505	ENSSSCG00000006873	0.177806
ENSSSCG00000002505	ENSSSCG00000007924	0.183683
ENSSSCG00000002505	ENSSSCG00000008068	0.183784
ENSSSCG00000002505	ENSSSCG00000008225	0.170046
ENSSSCG00000002505	ENSSSCG00000008226	0.167638
ENSSSCG00000002505	ENSSSCG00000008697	0.181724
ENSSSCG00000002505	ENSSSCG00000009369	0.172915
ENSSSCG00000002505	ENSSSCG00000009733	0.165151
ENSSSCG00000002505	ENSSSCG00000009887	0.178839
ENSSSCG00000002505	ENSSSCG00000009898	0.172867
ENSSSCG00000002505	ENSSSCG00000009914	0.167155
ENSSSCG00000002505	ENSSSCG00000010062	0.162036
ENSSSCG00000002505	ENSSSCG00000010288	0.164744
ENSSSCG00000002505	ENSSSCG00000010306	0.169159
ENSSSCG00000002505	ENSSSCG00000010438	0.171023
ENSSSCG00000002505	ENSSSCG00000010548	0.169639
ENSSSCG00000002505	ENSSSCG00000010555	0.173035
ENSSSCG00000002505	ENSSSCG00000010579	0.166965
ENSSSCG00000002505	ENSSSCG00000010738	0.169128
ENSSSCG00000002505	ENSSSCG00000011104	0.160577
ENSSSCG00000002505	ENSSSCG00000011237	0.180392
ENSSSCG00000002505	ENSSSCG00000011312	0.187404
ENSSSCG00000002505	ENSSSCG00000011680	0.185852
ENSSSCG00000002505	ENSSSCG00000011916	0.18436
ENSSSCG00000002505	ENSSSCG00000011917	0.179146
ENSSSCG00000002505	ENSSSCG00000011978	0.164
ENSSSCG00000002505	ENSSSCG00000012059	0.175124
ENSSSCG00000002505	ENSSSCG00000012252	0.217042
ENSSSCG00000002505	ENSSSCG00000012650	0.186653
ENSSSCG00000002505	ENSSSCG00000013257	0.163133
ENSSSCG00000002505	ENSSSCG00000013405	0.217711
ENSSSCG00000002505	ENSSSCG00000014074	0.164199
ENSSSCG00000002505	ENSSSCG00000015390	0.173889
ENSSSCG00000002505	ENSSSCG00000015430	0.180904
ENSSSCG00000002505	ENSSSCG00000015435	0.17842
ENSSSCG00000002505	ENSSSCG00000015524	0.164599
ENSSSCG00000002505	ENSSSCG00000016272	0.166152
ENSSSCG00000002505	ENSSSCG00000016275	0.165434
ENSSSCG00000002505	ENSSSCG00000016682	0.168854
ENSSSCG00000002505	ENSSSCG00000016778	0.179418
ENSSSCG00000002505	ENSSSCG00000016845	0.166128
ENSSSCG00000002505	ENSSSCG00000017514	0.167742
ENSSSCG00000002505	ENSSSCG00000017670	0.174346
ENSSSCG00000002505	ENSSSCG00000017712	0.172569
ENSSSCG00000002505	ENSSSCG00000021206	0.160436
ENSSSCG00000002505	ENSSSCG00000023297	0.177295
ENSSSCG00000002505	ENSSSCG00000023761	0.16178
ENSSSCG00000002505	ENSSSCG00000024692	0.166689
ENSSSCG00000002505	ENSSSCG00000024916	0.167174
ENSSSCG00000002505	ENSSSCG00000025316	0.16547
ENSSSCG00000002505	ENSSSCG00000025651	0.163329
ENSSSCG00000002505	ENSSSCG00000025854	0.165874
ENSSSCG00000002505	ENSSSCG00000026430	0.175626
ENSSSCG00000002505	ENSSSCG00000026569	0.167055
ENSSSCG00000002505	ENSSSCG00000026959	0.172882
ENSSSCG00000002505	ENSSSCG00000027206	0.168306
ENSSSCG00000002505	ENSSSCG00000027340	0.186485
ENSSSCG00000002505	ENSSSCG00000027429	0.163652
ENSSSCG00000002505	ENSSSCG00000027905	0.162065
ENSSSCG00000002505	ENSSSCG00000028643	0.167172
ENSSSCG00000002505	ENSSSCG00000029538	0.161787
ENSSSCG00000002505	ENSSSCG00000030326	0.160882
ENSSSCG00000002505	ENSSSCG00000030424	0.16426
ENSSSCG00000002505	ENSSSCG00000030643	0.175216
ENSSSCG00000002505	ENSSSCG00000031882	0.160157
ENSSSCG00000002505	ENSSSCG00000032702	0.184491
ENSSSCG00000002505	ENSSSCG00000033692	0.172524
ENSSSCG00000002505	ENSSSCG00000034017	0.173807
ENSSSCG00000002505	ENSSSCG00000034386	0.169471
ENSSSCG00000002505	ENSSSCG00000038989	0.176666
ENSSSCG00000002505	ENSSSCG00000039185	0.183352
ENSSSCG00000002505	ENSSSCG00000039821	0.16409
ENSSSCG00000002505	ENSSSCG00000040603	0.171064
ENSSSCG00000002505	ENSSSCG00000040713	0.175118
ENSSSCG00000002505	ENSSSCG00000050093	0.162753
ENSSSCG00000002820	ENSSSCG00000004294	0.188178
ENSSSCG00000002820	ENSSSCG00000008756	0.166986
ENSSSCG00000002820	ENSSSCG00000009898	0.16672
ENSSSCG00000002820	ENSSSCG00000012650	0.180226
ENSSSCG00000002820	ENSSSCG00000015602	0.16886
ENSSSCG00000002820	ENSSSCG00000030255	0.163259
ENSSSCG00000003531	ENSSSCG00000004294	0.204188
ENSSSCG00000003531	ENSSSCG00000006490	0.177385
ENSSSCG00000003531	ENSSSCG00000007558	0.161047
ENSSSCG00000003531	ENSSSCG00000008132	0.160385
ENSSSCG00000003531	ENSSSCG00000008326	0.161545
ENSSSCG00000003531	ENSSSCG00000008756	0.173947
ENSSSCG00000003531	ENSSSCG00000009898	0.190525
ENSSSCG00000003531	ENSSSCG00000010034	0.161055
ENSSSCG00000003531	ENSSSCG00000010306	0.165018
ENSSSCG00000003531	ENSSSCG00000010555	0.173159
ENSSSCG00000003531	ENSSSCG00000011680	0.163592
ENSSSCG00000003531	ENSSSCG00000012252	0.189371
ENSSSCG00000003531	ENSSSCG00000012650	0.18948
ENSSSCG00000003531	ENSSSCG00000013405	0.183036
ENSSSCG00000003531	ENSSSCG00000015602	0.185904
ENSSSCG00000003531	ENSSSCG00000017346	0.163805
ENSSSCG00000003531	ENSSSCG00000022525	0.164957
ENSSSCG00000003531	ENSSSCG00000025323	0.161136
ENSSSCG00000003531	ENSSSCG00000030255	0.177351
ENSSSCG00000003531	ENSSSCG00000030643	0.165146
ENSSSCG00000003531	ENSSSCG00000032702	0.178328
ENSSSCG00000003531	ENSSSCG00000039185	0.184274
ENSSSCG00000003617	ENSSSCG00000004294	0.178091
ENSSSCG00000003617	ENSSSCG00000006490	0.171089
ENSSSCG00000003617	ENSSSCG00000008326	0.163965
ENSSSCG00000003617	ENSSSCG00000008756	0.163343
ENSSSCG00000003617	ENSSSCG00000009898	0.161404
ENSSSCG00000003617	ENSSSCG00000010555	0.161581
ENSSSCG00000003617	ENSSSCG00000013602	0.170722
ENSSSCG00000003617	ENSSSCG00000017346	0.175055
ENSSSCG00000003617	ENSSSCG00000030255	0.167846
ENSSSCG00000003857	ENSSSCG00000003870	0.163956
ENSSSCG00000003857	ENSSSCG00000004294	0.202241
ENSSSCG00000003857	ENSSSCG00000006771	0.162935
ENSSSCG00000003857	ENSSSCG00000007924	0.175933
ENSSSCG00000003857	ENSSSCG00000008068	0.182322
ENSSSCG00000003857	ENSSSCG00000009898	0.167183
ENSSSCG00000003857	ENSSSCG00000010555	0.174623
ENSSSCG00000003857	ENSSSCG00000011237	0.183544
ENSSSCG00000003857	ENSSSCG00000011680	0.189817
ENSSSCG00000003857	ENSSSCG00000011916	0.166741
ENSSSCG00000003857	ENSSSCG00000012252	0.181355
ENSSSCG00000003857	ENSSSCG00000012650	0.193657
ENSSSCG00000003857	ENSSSCG00000013405	0.185252
ENSSSCG00000003857	ENSSSCG00000015435	0.166334
ENSSSCG00000003857	ENSSSCG00000015602	0.161555
ENSSSCG00000003857	ENSSSCG00000017670	0.164927
ENSSSCG00000003857	ENSSSCG00000023297	0.16144
ENSSSCG00000003857	ENSSSCG00000026430	0.179711
ENSSSCG00000003857	ENSSSCG00000027206	0.169701
ENSSSCG00000003857	ENSSSCG00000030255	0.165453
ENSSSCG00000003857	ENSSSCG00000030643	0.168768
ENSSSCG00000003857	ENSSSCG00000032702	0.170504
ENSSSCG00000003857	ENSSSCG00000039185	0.192161
ENSSSCG00000003870	ENSSSCG00000004294	0.166876
ENSSSCG00000003870	ENSSSCG00000005271	0.174058
ENSSSCG00000003870	ENSSSCG00000005597	0.167679
ENSSSCG00000003870	ENSSSCG00000006084	0.173332
ENSSSCG00000003870	ENSSSCG00000006120	0.171017
ENSSSCG00000003870	ENSSSCG00000006663	0.191544
ENSSSCG00000003870	ENSSSCG00000006873	0.16781
ENSSSCG00000003870	ENSSSCG00000007924	0.182182
ENSSSCG00000003870	ENSSSCG00000008068	0.200277
ENSSSCG00000003870	ENSSSCG00000009713	0.160577
ENSSSCG00000003870	ENSSSCG00000009733	0.167107
ENSSSCG00000003870	ENSSSCG00000009887	0.173942
ENSSSCG00000003870	ENSSSCG00000010435	0.172039
ENSSSCG00000003870	ENSSSCG00000010548	0.165186
ENSSSCG00000003870	ENSSSCG00000010579	0.166607
ENSSSCG00000003870	ENSSSCG00000011237	0.172829
ENSSSCG00000003870	ENSSSCG00000011312	0.183902
ENSSSCG00000003870	ENSSSCG00000011680	0.187641
ENSSSCG00000003870	ENSSSCG00000011916	0.170548
ENSSSCG00000003870	ENSSSCG00000011917	0.183845
ENSSSCG00000003870	ENSSSCG00000012059	0.166549
ENSSSCG00000003870	ENSSSCG00000012252	0.203995
ENSSSCG00000003870	ENSSSCG00000012650	0.168615
ENSSSCG00000003870	ENSSSCG00000013405	0.217913
ENSSSCG00000003870	ENSSSCG00000014074	0.180369
ENSSSCG00000003870	ENSSSCG00000014835	0.167266
ENSSSCG00000003870	ENSSSCG00000015430	0.161502
ENSSSCG00000003870	ENSSSCG00000015435	0.18015
ENSSSCG00000003870	ENSSSCG00000015524	0.177919
ENSSSCG00000003870	ENSSSCG00000015988	0.162027
ENSSSCG00000003870	ENSSSCG00000016272	0.178437
ENSSSCG00000003870	ENSSSCG00000016778	0.185366
ENSSSCG00000003870	ENSSSCG00000016845	0.172648
ENSSSCG00000003870	ENSSSCG00000017670	0.172742
ENSSSCG00000003870	ENSSSCG00000021206	0.162654
ENSSSCG00000003870	ENSSSCG00000023297	0.177447
ENSSSCG00000003870	ENSSSCG00000024916	0.18322
ENSSSCG00000003870	ENSSSCG00000026430	0.179125
ENSSSCG00000003870	ENSSSCG00000026569	0.162888
ENSSSCG00000003870	ENSSSCG00000026959	0.169251
ENSSSCG00000003870	ENSSSCG00000027206	0.164105
ENSSSCG00000003870	ENSSSCG00000028643	0.174472
ENSSSCG00000003870	ENSSSCG00000029538	0.176218
ENSSSCG00000003870	ENSSSCG00000038989	0.160966
ENSSSCG00000003870	ENSSSCG00000039185	0.170673
ENSSSCG00000003870	ENSSSCG00000040603	0.187792
ENSSSCG00000003870	ENSSSCG00000040713	0.161838
ENSSSCG00000004272	ENSSSCG00000004294	0.173272
ENSSSCG00000004294	ENSSSCG00000004374	0.176259
ENSSSCG00000004294	ENSSSCG00000004393	0.181309
ENSSSCG00000004294	ENSSSCG00000004542	0.207218
ENSSSCG00000004294	ENSSSCG00000004710	0.171513
ENSSSCG00000004294	ENSSSCG00000004951	0.177704
ENSSSCG00000004294	ENSSSCG00000005040	0.182607
ENSSSCG00000004294	ENSSSCG00000005097	0.19263
ENSSSCG00000004294	ENSSSCG00000005126	0.167211
ENSSSCG00000004294	ENSSSCG00000005222	0.169441
ENSSSCG00000004294	ENSSSCG00000005460	0.192899
ENSSSCG00000004294	ENSSSCG00000005729	0.177823
ENSSSCG00000004294	ENSSSCG00000005987	0.164887
ENSSSCG00000004294	ENSSSCG00000006120	0.172565
ENSSSCG00000004294	ENSSSCG00000006191	0.161075
ENSSSCG00000004294	ENSSSCG00000006193	0.211616
ENSSSCG00000004294	ENSSSCG00000006219	0.160064
ENSSSCG00000004294	ENSSSCG00000006490	0.185209
ENSSSCG00000004294	ENSSSCG00000006771	0.189619
ENSSSCG00000004294	ENSSSCG00000006873	0.197939
ENSSSCG00000004294	ENSSSCG00000007465	0.17825
ENSSSCG00000004294	ENSSSCG00000007525	0.170083
ENSSSCG00000004294	ENSSSCG00000007558	0.187713
ENSSSCG00000004294	ENSSSCG00000007733	0.205756
ENSSSCG00000004294	ENSSSCG00000007735	0.168989
ENSSSCG00000004294	ENSSSCG00000007854	0.167467
ENSSSCG00000004294	ENSSSCG00000007924	0.180735
ENSSSCG00000004294	ENSSSCG00000008068	0.172889
ENSSSCG00000004294	ENSSSCG00000008132	0.19234
ENSSSCG00000004294	ENSSSCG00000008225	0.170626
ENSSSCG00000004294	ENSSSCG00000008226	0.190884
ENSSSCG00000004294	ENSSSCG00000008326	0.198432
ENSSSCG00000004294	ENSSSCG00000008385	0.168711
ENSSSCG00000004294	ENSSSCG00000008512	0.182284
ENSSSCG00000004294	ENSSSCG00000008589	0.172041
ENSSSCG00000004294	ENSSSCG00000008697	0.188571
ENSSSCG00000004294	ENSSSCG00000008756	0.18362
ENSSSCG00000004294	ENSSSCG00000008900	0.191507
ENSSSCG00000004294	ENSSSCG00000009043	0.187001
ENSSSCG00000004294	ENSSSCG00000009112	0.171395
ENSSSCG00000004294	ENSSSCG00000009119	0.174764
ENSSSCG00000004294	ENSSSCG00000009179	0.160057
ENSSSCG00000004294	ENSSSCG00000009369	0.176798
ENSSSCG00000004294	ENSSSCG00000009432	0.163742
ENSSSCG00000004294	ENSSSCG00000009595	0.188342
ENSSSCG00000004294	ENSSSCG00000009887	0.185496
ENSSSCG00000004294	ENSSSCG00000009898	0.201248
ENSSSCG00000004294	ENSSSCG00000009914	0.193393
ENSSSCG00000004294	ENSSSCG00000010034	0.181253
ENSSSCG00000004294	ENSSSCG00000010062	0.195375
ENSSSCG00000004294	ENSSSCG00000010288	0.164673
ENSSSCG00000004294	ENSSSCG00000010289	0.178481
ENSSSCG00000004294	ENSSSCG00000010301	0.178829
ENSSSCG00000004294	ENSSSCG00000010306	0.197645
ENSSSCG00000004294	ENSSSCG00000010438	0.188894
ENSSSCG00000004294	ENSSSCG00000010555	0.204754
ENSSSCG00000004294	ENSSSCG00000010599	0.196382
ENSSSCG00000004294	ENSSSCG00000010738	0.184798
ENSSSCG00000004294	ENSSSCG00000011104	0.171481
ENSSSCG00000004294	ENSSSCG00000011237	0.184016
ENSSSCG00000004294	ENSSSCG00000011298	0.176817
ENSSSCG00000004294	ENSSSCG00000011312	0.177769
ENSSSCG00000004294	ENSSSCG00000011465	0.184869
ENSSSCG00000004294	ENSSSCG00000011580	0.16564
ENSSSCG00000004294	ENSSSCG00000011642	0.184343
ENSSSCG00000004294	ENSSSCG00000011680	0.188194
ENSSSCG00000004294	ENSSSCG00000011826	0.192739
ENSSSCG00000004294	ENSSSCG00000011915	0.176551
ENSSSCG00000004294	ENSSSCG00000011916	0.170023
ENSSSCG00000004294	ENSSSCG00000011963	0.17194
ENSSSCG00000004294	ENSSSCG00000011978	0.195207
ENSSSCG00000004294	ENSSSCG00000012252	0.195191
ENSSSCG00000004294	ENSSSCG00000012425	0.165539
ENSSSCG00000004294	ENSSSCG00000012486	0.167513
ENSSSCG00000004294	ENSSSCG00000012650	0.214278
ENSSSCG00000004294	ENSSSCG00000013083	0.175619
ENSSSCG00000004294	ENSSSCG00000013125	0.177299
ENSSSCG00000004294	ENSSSCG00000013178	0.183457
ENSSSCG00000004294	ENSSSCG00000013257	0.17286
ENSSSCG00000004294	ENSSSCG00000013347	0.165187
ENSSSCG00000004294	ENSSSCG00000013405	0.188947
ENSSSCG00000004294	ENSSSCG00000013425	0.187147
ENSSSCG00000004294	ENSSSCG00000013491	0.169177
ENSSSCG00000004294	ENSSSCG00000013602	0.189123
ENSSSCG00000004294	ENSSSCG00000014199	0.173101
ENSSSCG00000004294	ENSSSCG00000014338	0.172045
ENSSSCG00000004294	ENSSSCG00000014432	0.196638
ENSSSCG00000004294	ENSSSCG00000015214	0.188156
ENSSSCG00000004294	ENSSSCG00000015390	0.175025
ENSSSCG00000004294	ENSSSCG00000015430	0.176588
ENSSSCG00000004294	ENSSSCG00000015435	0.1632
ENSSSCG00000004294	ENSSSCG00000015602	0.196044
ENSSSCG00000004294	ENSSSCG00000016223	0.169071
ENSSSCG00000004294	ENSSSCG00000016272	0.169544
ENSSSCG00000004294	ENSSSCG00000016275	0.167201
ENSSSCG00000004294	ENSSSCG00000016379	0.161972
ENSSSCG00000004294	ENSSSCG00000016682	0.179433
ENSSSCG00000004294	ENSSSCG00000016778	0.181873
ENSSSCG00000004294	ENSSSCG00000016817	0.181359
ENSSSCG00000004294	ENSSSCG00000016846	0.179041
ENSSSCG00000004294	ENSSSCG00000016949	0.169775
ENSSSCG00000004294	ENSSSCG00000016961	0.167141
ENSSSCG00000004294	ENSSSCG00000016988	0.163965
ENSSSCG00000004294	ENSSSCG00000017015	0.165821
ENSSSCG00000004294	ENSSSCG00000017024	0.162811
ENSSSCG00000004294	ENSSSCG00000017273	0.184222
ENSSSCG00000004294	ENSSSCG00000017346	0.164448
ENSSSCG00000004294	ENSSSCG00000017514	0.197347
ENSSSCG00000004294	ENSSSCG00000017614	0.18243
ENSSSCG00000004294	ENSSSCG00000017670	0.173592
ENSSSCG00000004294	ENSSSCG00000017712	0.175533
ENSSSCG00000004294	ENSSSCG00000017731	0.171563
ENSSSCG00000004294	ENSSSCG00000020799	0.194367
ENSSSCG00000004294	ENSSSCG00000021118	0.190115
ENSSSCG00000004294	ENSSSCG00000021166	0.177506
ENSSSCG00000004294	ENSSSCG00000021644	0.17049
ENSSSCG00000004294	ENSSSCG00000022225	0.187293
ENSSSCG00000004294	ENSSSCG00000022525	0.208628
ENSSSCG00000004294	ENSSSCG00000022559	0.175562
ENSSSCG00000004294	ENSSSCG00000022787	0.198234
ENSSSCG00000004294	ENSSSCG00000023126	0.171348
ENSSSCG00000004294	ENSSSCG00000023297	0.167825
ENSSSCG00000004294	ENSSSCG00000023761	0.180628
ENSSSCG00000004294	ENSSSCG00000024027	0.176553
ENSSSCG00000004294	ENSSSCG00000024692	0.193242
ENSSSCG00000004294	ENSSSCG00000024748	0.163145
ENSSSCG00000004294	ENSSSCG00000025316	0.185407
ENSSSCG00000004294	ENSSSCG00000025323	0.202074
ENSSSCG00000004294	ENSSSCG00000025651	0.197438
ENSSSCG00000004294	ENSSSCG00000025854	0.194907
ENSSSCG00000004294	ENSSSCG00000026318	0.17328
ENSSSCG00000004294	ENSSSCG00000026430	0.180347
ENSSSCG00000004294	ENSSSCG00000026569	0.163836
ENSSSCG00000004294	ENSSSCG00000026719	0.167904
ENSSSCG00000004294	ENSSSCG00000026959	0.163278
ENSSSCG00000004294	ENSSSCG00000027206	0.176497
ENSSSCG00000004294	ENSSSCG00000027340	0.186489
ENSSSCG00000004294	ENSSSCG00000027407	0.167272
ENSSSCG00000004294	ENSSSCG00000027429	0.183981
ENSSSCG00000004294	ENSSSCG00000027738	0.16904
ENSSSCG00000004294	ENSSSCG00000027902	0.160435
ENSSSCG00000004294	ENSSSCG00000027905	0.174368
ENSSSCG00000004294	ENSSSCG00000029261	0.160412
ENSSSCG00000004294	ENSSSCG00000029347	0.165803
ENSSSCG00000004294	ENSSSCG00000029539	0.174507
ENSSSCG00000004294	ENSSSCG00000030053	0.166332
ENSSSCG00000004294	ENSSSCG00000030255	0.197411
ENSSSCG00000004294	ENSSSCG00000030326	0.182526
ENSSSCG00000004294	ENSSSCG00000030424	0.175171
ENSSSCG00000004294	ENSSSCG00000030608	0.180003
ENSSSCG00000004294	ENSSSCG00000030643	0.212241
ENSSSCG00000004294	ENSSSCG00000031103	0.190985
ENSSSCG00000004294	ENSSSCG00000031288	0.179164
ENSSSCG00000004294	ENSSSCG00000031727	0.184339
ENSSSCG00000004294	ENSSSCG00000031882	0.192909
ENSSSCG00000004294	ENSSSCG00000032134	0.180207
ENSSSCG00000004294	ENSSSCG00000032312	0.162928
ENSSSCG00000004294	ENSSSCG00000032702	0.192995
ENSSSCG00000004294	ENSSSCG00000032831	0.185255
ENSSSCG00000004294	ENSSSCG00000033692	0.169498
ENSSSCG00000004294	ENSSSCG00000034017	0.197434
ENSSSCG00000004294	ENSSSCG00000034386	0.190701
ENSSSCG00000004294	ENSSSCG00000034692	0.169983
ENSSSCG00000004294	ENSSSCG00000035410	0.195026
ENSSSCG00000004294	ENSSSCG00000036350	0.163802
ENSSSCG00000004294	ENSSSCG00000037153	0.160922
ENSSSCG00000004294	ENSSSCG00000038237	0.188336
ENSSSCG00000004294	ENSSSCG00000038422	0.162803
ENSSSCG00000004294	ENSSSCG00000038535	0.179262
ENSSSCG00000004294	ENSSSCG00000038989	0.20248
ENSSSCG00000004294	ENSSSCG00000039095	0.171647
ENSSSCG00000004294	ENSSSCG00000039185	0.207419
ENSSSCG00000004294	ENSSSCG00000039821	0.181363
ENSSSCG00000004294	ENSSSCG00000040713	0.182731
ENSSSCG00000004294	ENSSSCG00000050093	0.172628
ENSSSCG00000004306	ENSSSCG00000012252	0.165409
ENSSSCG00000004306	ENSSSCG00000013405	0.161295
ENSSSCG00000004374	ENSSSCG00000006490	0.164652
ENSSSCG00000004374	ENSSSCG00000009898	0.161144
ENSSSCG00000004374	ENSSSCG00000010306	0.166607
ENSSSCG00000004374	ENSSSCG00000010555	0.16355
ENSSSCG00000004374	ENSSSCG00000012650	0.161771
ENSSSCG00000004374	ENSSSCG00000015602	0.165582
ENSSSCG00000004374	ENSSSCG00000017731	0.162193
ENSSSCG00000004374	ENSSSCG00000030255	0.184004
ENSSSCG00000004374	ENSSSCG00000039185	0.172581
ENSSSCG00000004393	ENSSSCG00000008756	0.160728
ENSSSCG00000004393	ENSSSCG00000012252	0.165909
ENSSSCG00000004393	ENSSSCG00000015602	0.169015
ENSSSCG00000004393	ENSSSCG00000032702	0.163973
ENSSSCG00000004542	ENSSSCG00000006490	0.162986
ENSSSCG00000004542	ENSSSCG00000008068	0.16091
ENSSSCG00000004542	ENSSSCG00000008756	0.177837
ENSSSCG00000004542	ENSSSCG00000008900	0.161774
ENSSSCG00000004542	ENSSSCG00000009898	0.171104
ENSSSCG00000004542	ENSSSCG00000010306	0.172544
ENSSSCG00000004542	ENSSSCG00000010555	0.171469
ENSSSCG00000004542	ENSSSCG00000011680	0.170575
ENSSSCG00000004542	ENSSSCG00000012252	0.16582
ENSSSCG00000004542	ENSSSCG00000012650	0.194365
ENSSSCG00000004542	ENSSSCG00000013405	0.172483
ENSSSCG00000004542	ENSSSCG00000014338	0.16167
ENSSSCG00000004542	ENSSSCG00000015602	0.190651
ENSSSCG00000004542	ENSSSCG00000017514	0.173619
ENSSSCG00000004542	ENSSSCG00000024027	0.165474
ENSSSCG00000004542	ENSSSCG00000030255	0.184808
ENSSSCG00000004542	ENSSSCG00000030643	0.181948
ENSSSCG00000004542	ENSSSCG00000032702	0.162272
ENSSSCG00000004542	ENSSSCG00000039185	0.181832
ENSSSCG00000004710	ENSSSCG00000012650	0.170161
ENSSSCG00000004710	ENSSSCG00000015602	0.160866
ENSSSCG00000004951	ENSSSCG00000007924	0.160278
ENSSSCG00000004951	ENSSSCG00000008068	0.168306
ENSSSCG00000004951	ENSSSCG00000011680	0.172889
ENSSSCG00000004951	ENSSSCG00000011917	0.171021
ENSSSCG00000004951	ENSSSCG00000012252	0.170137
ENSSSCG00000004951	ENSSSCG00000012650	0.160897
ENSSSCG00000004951	ENSSSCG00000013405	0.183765
ENSSSCG00000004951	ENSSSCG00000015435	0.170218
ENSSSCG00000004951	ENSSSCG00000026430	0.175994
ENSSSCG00000004951	ENSSSCG00000027206	0.171808
ENSSSCG00000004951	ENSSSCG00000032702	0.164132
ENSSSCG00000004951	ENSSSCG00000039185	0.172757
ENSSSCG00000005040	ENSSSCG00000006490	0.162142
ENSSSCG00000005040	ENSSSCG00000009898	0.161539
ENSSSCG00000005040	ENSSSCG00000010555	0.170188
ENSSSCG00000005040	ENSSSCG00000012650	0.175199
ENSSSCG00000005040	ENSSSCG00000030255	0.175238
ENSSSCG00000005040	ENSSSCG00000030643	0.163357
ENSSSCG00000005040	ENSSSCG00000039185	0.174133
ENSSSCG00000005097	ENSSSCG00000007924	0.170897
ENSSSCG00000005097	ENSSSCG00000008068	0.164534
ENSSSCG00000005097	ENSSSCG00000008756	0.160086
ENSSSCG00000005097	ENSSSCG00000009898	0.171061
ENSSSCG00000005097	ENSSSCG00000010306	0.161248
ENSSSCG00000005097	ENSSSCG00000010555	0.160051
ENSSSCG00000005097	ENSSSCG00000011104	0.162184
ENSSSCG00000005097	ENSSSCG00000011680	0.164035
ENSSSCG00000005097	ENSSSCG00000011917	0.161459
ENSSSCG00000005097	ENSSSCG00000012252	0.200394
ENSSSCG00000005097	ENSSSCG00000012650	0.178153
ENSSSCG00000005097	ENSSSCG00000013405	0.193864
ENSSSCG00000005097	ENSSSCG00000015435	0.161965
ENSSSCG00000005097	ENSSSCG00000015602	0.169651
ENSSSCG00000005097	ENSSSCG00000027206	0.161418
ENSSSCG00000005097	ENSSSCG00000032702	0.184004
ENSSSCG00000005097	ENSSSCG00000039185	0.174068
ENSSSCG00000005222	ENSSSCG00000006490	0.178286
ENSSSCG00000005222	ENSSSCG00000008326	0.173445
ENSSSCG00000005222	ENSSSCG00000013602	0.171588
ENSSSCG00000005222	ENSSSCG00000017346	0.16774
ENSSSCG00000005271	ENSSSCG00000006084	0.187324
ENSSSCG00000005271	ENSSSCG00000006663	0.183891
ENSSSCG00000005271	ENSSSCG00000006860	0.160073
ENSSSCG00000005271	ENSSSCG00000007924	0.170083
ENSSSCG00000005271	ENSSSCG00000008068	0.187601
ENSSSCG00000005271	ENSSSCG00000009733	0.161312
ENSSSCG00000005271	ENSSSCG00000010435	0.172314
ENSSSCG00000005271	ENSSSCG00000011680	0.177855
ENSSSCG00000005271	ENSSSCG00000011916	0.161807
ENSSSCG00000005271	ENSSSCG00000011917	0.182074
ENSSSCG00000005271	ENSSSCG00000012252	0.193945
ENSSSCG00000005271	ENSSSCG00000013405	0.213234
ENSSSCG00000005271	ENSSSCG00000014074	0.181101
ENSSSCG00000005271	ENSSSCG00000015435	0.18883
ENSSSCG00000005271	ENSSSCG00000015988	0.164012
ENSSSCG00000005271	ENSSSCG00000016272	0.174527
ENSSSCG00000005271	ENSSSCG00000016275	0.163983
ENSSSCG00000005271	ENSSSCG00000016778	0.172962
ENSSSCG00000005271	ENSSSCG00000016845	0.170318
ENSSSCG00000005271	ENSSSCG00000023297	0.164931
ENSSSCG00000005271	ENSSSCG00000024916	0.16
ENSSSCG00000005271	ENSSSCG00000026430	0.161119
ENSSSCG00000005271	ENSSSCG00000027206	0.163657
ENSSSCG00000005271	ENSSSCG00000040603	0.165516
ENSSSCG00000005460	ENSSSCG00000012252	0.164262
ENSSSCG00000005460	ENSSSCG00000012650	0.164156
ENSSSCG00000005460	ENSSSCG00000015602	0.167291
ENSSSCG00000005460	ENSSSCG00000030255	0.160811
ENSSSCG00000005460	ENSSSCG00000032702	0.171082
ENSSSCG00000005460	ENSSSCG00000039185	0.167077
ENSSSCG00000005597	ENSSSCG00000006084	0.173065
ENSSSCG00000005597	ENSSSCG00000006663	0.194838
ENSSSCG00000005597	ENSSSCG00000006860	0.162597
ENSSSCG00000005597	ENSSSCG00000007924	0.168322
ENSSSCG00000005597	ENSSSCG00000008068	0.18733
ENSSSCG00000005597	ENSSSCG00000009369	0.171708
ENSSSCG00000005597	ENSSSCG00000009733	0.185278
ENSSSCG00000005597	ENSSSCG00000010548	0.177379
ENSSSCG00000005597	ENSSSCG00000010579	0.161503
ENSSSCG00000005597	ENSSSCG00000011237	0.163547
ENSSSCG00000005597	ENSSSCG00000011312	0.177993
ENSSSCG00000005597	ENSSSCG00000011680	0.179994
ENSSSCG00000005597	ENSSSCG00000011916	0.170712
ENSSSCG00000005597	ENSSSCG00000011917	0.191447
ENSSSCG00000005597	ENSSSCG00000012059	0.168995
ENSSSCG00000005597	ENSSSCG00000012252	0.203072
ENSSSCG00000005597	ENSSSCG00000013405	0.214429
ENSSSCG00000005597	ENSSSCG00000014074	0.171573
ENSSSCG00000005597	ENSSSCG00000014835	0.166074
ENSSSCG00000005597	ENSSSCG00000015390	0.165142
ENSSSCG00000005597	ENSSSCG00000015430	0.172017
ENSSSCG00000005597	ENSSSCG00000015435	0.185108
ENSSSCG00000005597	ENSSSCG00000015524	0.163603
ENSSSCG00000005597	ENSSSCG00000016272	0.167748
ENSSSCG00000005597	ENSSSCG00000016845	0.163413
ENSSSCG00000005597	ENSSSCG00000022952	0.161999
ENSSSCG00000005597	ENSSSCG00000023297	0.171271
ENSSSCG00000005597	ENSSSCG00000026430	0.166364
ENSSSCG00000005597	ENSSSCG00000027340	0.165438
ENSSSCG00000005597	ENSSSCG00000028643	0.162679
ENSSSCG00000005597	ENSSSCG00000029538	0.180467
ENSSSCG00000005597	ENSSSCG00000032702	0.16366
ENSSSCG00000005597	ENSSSCG00000033692	0.160992
ENSSSCG00000005597	ENSSSCG00000040603	0.170551
ENSSSCG00000005597	ENSSSCG00000042841	0.170751
ENSSSCG00000005729	ENSSSCG00000006490	0.182675
ENSSSCG00000005729	ENSSSCG00000008756	0.167373
ENSSSCG00000005729	ENSSSCG00000013602	0.166566
ENSSSCG00000006084	ENSSSCG00000006663	0.189054
ENSSSCG00000006084	ENSSSCG00000006860	0.16798
ENSSSCG00000006084	ENSSSCG00000006873	0.16654
ENSSSCG00000006084	ENSSSCG00000007924	0.170642
ENSSSCG00000006084	ENSSSCG00000008068	0.193984
ENSSSCG00000006084	ENSSSCG00000009369	0.184009
ENSSSCG00000006084	ENSSSCG00000009733	0.175188
ENSSSCG00000006084	ENSSSCG00000010435	0.190105
ENSSSCG00000006084	ENSSSCG00000010548	0.16817
ENSSSCG00000006084	ENSSSCG00000011237	0.167963
ENSSSCG00000006084	ENSSSCG00000011312	0.175683
ENSSSCG00000006084	ENSSSCG00000011680	0.183532
ENSSSCG00000006084	ENSSSCG00000011916	0.169059
ENSSSCG00000006084	ENSSSCG00000011917	0.195363
ENSSSCG00000006084	ENSSSCG00000011963	0.160876
ENSSSCG00000006084	ENSSSCG00000012252	0.200703
ENSSSCG00000006084	ENSSSCG00000013405	0.217108
ENSSSCG00000006084	ENSSSCG00000014074	0.197727
ENSSSCG00000006084	ENSSSCG00000015343	0.162728
ENSSSCG00000006084	ENSSSCG00000015430	0.173761
ENSSSCG00000006084	ENSSSCG00000015435	0.192949
ENSSSCG00000006084	ENSSSCG00000015524	0.166817
ENSSSCG00000006084	ENSSSCG00000015988	0.186369
ENSSSCG00000006084	ENSSSCG00000016272	0.198536
ENSSSCG00000006084	ENSSSCG00000016275	0.179935
ENSSSCG00000006084	ENSSSCG00000016778	0.180096
ENSSSCG00000006084	ENSSSCG00000016845	0.181376
ENSSSCG00000006084	ENSSSCG00000017670	0.168853
ENSSSCG00000006084	ENSSSCG00000020899	0.171704
ENSSSCG00000006084	ENSSSCG00000021393	0.177442
ENSSSCG00000006084	ENSSSCG00000022952	0.17496
ENSSSCG00000006084	ENSSSCG00000023297	0.184615
ENSSSCG00000006084	ENSSSCG00000024800	0.16111
ENSSSCG00000006084	ENSSSCG00000024916	0.172882
ENSSSCG00000006084	ENSSSCG00000025941	0.163591
ENSSSCG00000006084	ENSSSCG00000026430	0.172753
ENSSSCG00000006084	ENSSSCG00000027176	0.165862
ENSSSCG00000006084	ENSSSCG00000027206	0.170573
ENSSSCG00000006084	ENSSSCG00000027340	0.164207
ENSSSCG00000006084	ENSSSCG00000029538	0.165792
ENSSSCG00000006084	ENSSSCG00000038989	0.171993
ENSSSCG00000006084	ENSSSCG00000039701	0.162224
ENSSSCG00000006084	ENSSSCG00000039821	0.164057
ENSSSCG00000006084	ENSSSCG00000040603	0.177246
ENSSSCG00000006084	ENSSSCG00000042841	0.176626
ENSSSCG00000006120	ENSSSCG00000006663	0.164293
ENSSSCG00000006120	ENSSSCG00000007924	0.170897
ENSSSCG00000006120	ENSSSCG00000008068	0.187248
ENSSSCG00000006120	ENSSSCG00000011237	0.161567
ENSSSCG00000006120	ENSSSCG00000011680	0.171919
ENSSSCG00000006120	ENSSSCG00000011917	0.165067
ENSSSCG00000006120	ENSSSCG00000012252	0.196237
ENSSSCG00000006120	ENSSSCG00000012650	0.175766
ENSSSCG00000006120	ENSSSCG00000013405	0.202522
ENSSSCG00000006120	ENSSSCG00000026430	0.163692
ENSSSCG00000006120	ENSSSCG00000029538	0.164685
ENSSSCG00000006120	ENSSSCG00000039185	0.161741
ENSSSCG00000006191	ENSSSCG00000006860	0.16135
ENSSSCG00000006191	ENSSSCG00000011917	0.169868
ENSSSCG00000006191	ENSSSCG00000012252	0.166271
ENSSSCG00000006191	ENSSSCG00000013405	0.169112
ENSSSCG00000006191	ENSSSCG00000015435	0.16952
ENSSSCG00000006191	ENSSSCG00000027206	0.168168
ENSSSCG00000006191	ENSSSCG00000032702	0.164471
ENSSSCG00000006193	ENSSSCG00000006490	0.185062
ENSSSCG00000006193	ENSSSCG00000007558	0.160926
ENSSSCG00000006193	ENSSSCG00000008326	0.17583
ENSSSCG00000006193	ENSSSCG00000008756	0.16404
ENSSSCG00000006193	ENSSSCG00000009898	0.173728
ENSSSCG00000006193	ENSSSCG00000010306	0.166312
ENSSSCG00000006193	ENSSSCG00000010555	0.186947
ENSSSCG00000006193	ENSSSCG00000011680	0.165946
ENSSSCG00000006193	ENSSSCG00000012252	0.162563
ENSSSCG00000006193	ENSSSCG00000012650	0.195873
ENSSSCG00000006193	ENSSSCG00000013405	0.161235
ENSSSCG00000006193	ENSSSCG00000013602	0.176703
ENSSSCG00000006193	ENSSSCG00000014432	0.160919
ENSSSCG00000006193	ENSSSCG00000015602	0.170204
ENSSSCG00000006193	ENSSSCG00000017346	0.164558
ENSSSCG00000006193	ENSSSCG00000030255	0.186452
ENSSSCG00000006193	ENSSSCG00000030643	0.171351
ENSSSCG00000006193	ENSSSCG00000032702	0.174943
ENSSSCG00000006193	ENSSSCG00000039185	0.190341
ENSSSCG00000006219	ENSSSCG00000011680	0.164679
ENSSSCG00000006219	ENSSSCG00000027206	0.166876
ENSSSCG00000006219	ENSSSCG00000030255	0.168254
ENSSSCG00000006219	ENSSSCG00000039185	0.17097
ENSSSCG00000006490	ENSSSCG00000007465	0.186801
ENSSSCG00000006490	ENSSSCG00000007558	0.173685
ENSSSCG00000006490	ENSSSCG00000007733	0.181049
ENSSSCG00000006490	ENSSSCG00000008132	0.1933
ENSSSCG00000006490	ENSSSCG00000008326	0.193756
ENSSSCG00000006490	ENSSSCG00000008512	0.174509
ENSSSCG00000006490	ENSSSCG00000008589	0.190763
ENSSSCG00000006490	ENSSSCG00000008756	0.185397
ENSSSCG00000006490	ENSSSCG00000008900	0.165305
ENSSSCG00000006490	ENSSSCG00000008996	0.165283
ENSSSCG00000006490	ENSSSCG00000009043	0.189551
ENSSSCG00000006490	ENSSSCG00000009898	0.167365
ENSSSCG00000006490	ENSSSCG00000009914	0.187515
ENSSSCG00000006490	ENSSSCG00000010034	0.186839
ENSSSCG00000006490	ENSSSCG00000010306	0.162884
ENSSSCG00000006490	ENSSSCG00000010555	0.166213
ENSSSCG00000006490	ENSSSCG00000010599	0.182164
ENSSSCG00000006490	ENSSSCG00000010817	0.177599
ENSSSCG00000006490	ENSSSCG00000011298	0.181705
ENSSSCG00000006490	ENSSSCG00000011465	0.195148
ENSSSCG00000006490	ENSSSCG00000011642	0.184806
ENSSSCG00000006490	ENSSSCG00000011826	0.173111
ENSSSCG00000006490	ENSSSCG00000012486	0.176807
ENSSSCG00000006490	ENSSSCG00000012650	0.16524
ENSSSCG00000006490	ENSSSCG00000013083	0.165952
ENSSSCG00000006490	ENSSSCG00000013178	0.203004
ENSSSCG00000006490	ENSSSCG00000013425	0.188694
ENSSSCG00000006490	ENSSSCG00000013602	0.199435
ENSSSCG00000006490	ENSSSCG00000014338	0.163824
ENSSSCG00000006490	ENSSSCG00000014432	0.16991
ENSSSCG00000006490	ENSSSCG00000015214	0.160584
ENSSSCG00000006490	ENSSSCG00000015602	0.171183
ENSSSCG00000006490	ENSSSCG00000016572	0.162121
ENSSSCG00000006490	ENSSSCG00000016682	0.162584
ENSSSCG00000006490	ENSSSCG00000016817	0.178752
ENSSSCG00000006490	ENSSSCG00000016949	0.174685
ENSSSCG00000006490	ENSSSCG00000017346	0.191118
ENSSSCG00000006490	ENSSSCG00000017614	0.165892
ENSSSCG00000006490	ENSSSCG00000017731	0.192512
ENSSSCG00000006490	ENSSSCG00000020799	0.163674
ENSSSCG00000006490	ENSSSCG00000021118	0.183291
ENSSSCG00000006490	ENSSSCG00000022225	0.169427
ENSSSCG00000006490	ENSSSCG00000022525	0.182832
ENSSSCG00000006490	ENSSSCG00000022787	0.199027
ENSSSCG00000006490	ENSSSCG00000024027	0.177139
ENSSSCG00000006490	ENSSSCG00000024692	0.160913
ENSSSCG00000006490	ENSSSCG00000024748	0.168088
ENSSSCG00000006490	ENSSSCG00000025179	0.174994
ENSSSCG00000006490	ENSSSCG00000025323	0.176285
ENSSSCG00000006490	ENSSSCG00000025651	0.165514
ENSSSCG00000006490	ENSSSCG00000025854	0.168468
ENSSSCG00000006490	ENSSSCG00000026318	0.178176
ENSSSCG00000006490	ENSSSCG00000030255	0.187308
ENSSSCG00000006490	ENSSSCG00000030643	0.175766
ENSSSCG00000006490	ENSSSCG00000031103	0.162007
ENSSSCG00000006490	ENSSSCG00000031727	0.190363
ENSSSCG00000006490	ENSSSCG00000031882	0.169572
ENSSSCG00000006490	ENSSSCG00000032134	0.188527
ENSSSCG00000006490	ENSSSCG00000032312	0.185235
ENSSSCG00000006490	ENSSSCG00000032831	0.200631
ENSSSCG00000006490	ENSSSCG00000034017	0.161882
ENSSSCG00000006490	ENSSSCG00000034386	0.165626
ENSSSCG00000006490	ENSSSCG00000034692	0.17359
ENSSSCG00000006490	ENSSSCG00000037153	0.165513
ENSSSCG00000006490	ENSSSCG00000038237	0.167306
ENSSSCG00000006490	ENSSSCG00000039185	0.161229
ENSSSCG00000006553	ENSSSCG00000012252	0.18428
ENSSSCG00000006553	ENSSSCG00000013405	0.167298
ENSSSCG00000006663	ENSSSCG00000006771	0.169227
ENSSSCG00000006663	ENSSSCG00000006860	0.166387
ENSSSCG00000006663	ENSSSCG00000006873	0.166329
ENSSSCG00000006663	ENSSSCG00000007924	0.179141
ENSSSCG00000006663	ENSSSCG00000008068	0.201747
ENSSSCG00000006663	ENSSSCG00000008225	0.167834
ENSSSCG00000006663	ENSSSCG00000009369	0.17854
ENSSSCG00000006663	ENSSSCG00000009713	0.19306
ENSSSCG00000006663	ENSSSCG00000009733	0.186721
ENSSSCG00000006663	ENSSSCG00000009887	0.165763
ENSSSCG00000006663	ENSSSCG00000010288	0.160817
ENSSSCG00000006663	ENSSSCG00000010435	0.172691
ENSSSCG00000006663	ENSSSCG00000010548	0.194765
ENSSSCG00000006663	ENSSSCG00000010579	0.182935
ENSSSCG00000006663	ENSSSCG00000010824	0.160734
ENSSSCG00000006663	ENSSSCG00000011237	0.180901
ENSSSCG00000006663	ENSSSCG00000011312	0.201927
ENSSSCG00000006663	ENSSSCG00000011680	0.196798
ENSSSCG00000006663	ENSSSCG00000011916	0.190257
ENSSSCG00000006663	ENSSSCG00000011917	0.192918
ENSSSCG00000006663	ENSSSCG00000012059	0.184217
ENSSSCG00000006663	ENSSSCG00000012252	0.196653
ENSSSCG00000006663	ENSSSCG00000013405	0.203937
ENSSSCG00000006663	ENSSSCG00000014074	0.184299
ENSSSCG00000006663	ENSSSCG00000014835	0.199993
ENSSSCG00000006663	ENSSSCG00000015343	0.187881
ENSSSCG00000006663	ENSSSCG00000015390	0.181024
ENSSSCG00000006663	ENSSSCG00000015430	0.171151
ENSSSCG00000006663	ENSSSCG00000015435	0.190373
ENSSSCG00000006663	ENSSSCG00000015524	0.206479
ENSSSCG00000006663	ENSSSCG00000015988	0.162896
ENSSSCG00000006663	ENSSSCG00000016272	0.172727
ENSSSCG00000006663	ENSSSCG00000016275	0.185198
ENSSSCG00000006663	ENSSSCG00000016778	0.167579
ENSSSCG00000006663	ENSSSCG00000016845	0.174197
ENSSSCG00000006663	ENSSSCG00000017670	0.189095
ENSSSCG00000006663	ENSSSCG00000021206	0.190671
ENSSSCG00000006663	ENSSSCG00000021393	0.170342
ENSSSCG00000006663	ENSSSCG00000022952	0.195807
ENSSSCG00000006663	ENSSSCG00000023126	0.160862
ENSSSCG00000006663	ENSSSCG00000023297	0.198241
ENSSSCG00000006663	ENSSSCG00000023761	0.160636
ENSSSCG00000006663	ENSSSCG00000024916	0.184424
ENSSSCG00000006663	ENSSSCG00000025941	0.193515
ENSSSCG00000006663	ENSSSCG00000026430	0.186679
ENSSSCG00000006663	ENSSSCG00000026959	0.180963
ENSSSCG00000006663	ENSSSCG00000027176	0.166682
ENSSSCG00000006663	ENSSSCG00000027206	0.185203
ENSSSCG00000006663	ENSSSCG00000027340	0.161167
ENSSSCG00000006663	ENSSSCG00000028643	0.202637
ENSSSCG00000006663	ENSSSCG00000029347	0.17807
ENSSSCG00000006663	ENSSSCG00000029538	0.208319
ENSSSCG00000006663	ENSSSCG00000030150	0.201937
ENSSSCG00000006663	ENSSSCG00000032702	0.165175
ENSSSCG00000006663	ENSSSCG00000036529	0.166967
ENSSSCG00000006663	ENSSSCG00000039119	0.179482
ENSSSCG00000006663	ENSSSCG00000039185	0.170361
ENSSSCG00000006663	ENSSSCG00000039701	0.188926
ENSSSCG00000006663	ENSSSCG00000039821	0.163324
ENSSSCG00000006663	ENSSSCG00000040603	0.195849
ENSSSCG00000006663	ENSSSCG00000040713	0.175533
ENSSSCG00000006663	ENSSSCG00000042841	0.160968
ENSSSCG00000006663	ENSSSCG00000045673	0.168671
ENSSSCG00000006663	ENSSSCG00000050093	0.179313
ENSSSCG00000006771	ENSSSCG00000006873	0.166041
ENSSSCG00000006771	ENSSSCG00000007924	0.164571
ENSSSCG00000006771	ENSSSCG00000008068	0.188475
ENSSSCG00000006771	ENSSSCG00000009369	0.161984
ENSSSCG00000006771	ENSSSCG00000009713	0.162557
ENSSSCG00000006771	ENSSSCG00000009733	0.169762
ENSSSCG00000006771	ENSSSCG00000009898	0.161347
ENSSSCG00000006771	ENSSSCG00000010306	0.160715
ENSSSCG00000006771	ENSSSCG00000010555	0.178601
ENSSSCG00000006771	ENSSSCG00000010738	0.166891
ENSSSCG00000006771	ENSSSCG00000011104	0.161874
ENSSSCG00000006771	ENSSSCG00000011237	0.177324
ENSSSCG00000006771	ENSSSCG00000011312	0.174053
ENSSSCG00000006771	ENSSSCG00000011680	0.184749
ENSSSCG00000006771	ENSSSCG00000011916	0.160216
ENSSSCG00000006771	ENSSSCG00000011917	0.175163
ENSSSCG00000006771	ENSSSCG00000011963	0.162039
ENSSSCG00000006771	ENSSSCG00000011978	0.18042
ENSSSCG00000006771	ENSSSCG00000012252	0.198794
ENSSSCG00000006771	ENSSSCG00000012650	0.171843
ENSSSCG00000006771	ENSSSCG00000013405	0.19996
ENSSSCG00000006771	ENSSSCG00000014432	0.163981
ENSSSCG00000006771	ENSSSCG00000014835	0.163203
ENSSSCG00000006771	ENSSSCG00000015390	0.16515
ENSSSCG00000006771	ENSSSCG00000015435	0.178594
ENSSSCG00000006771	ENSSSCG00000017670	0.165184
ENSSSCG00000006771	ENSSSCG00000023297	0.162946
ENSSSCG00000006771	ENSSSCG00000025651	0.160765
ENSSSCG00000006771	ENSSSCG00000026430	0.181666
ENSSSCG00000006771	ENSSSCG00000027206	0.169684
ENSSSCG00000006771	ENSSSCG00000029261	0.163577
ENSSSCG00000006771	ENSSSCG00000029538	0.168486
ENSSSCG00000006771	ENSSSCG00000031288	0.170535
ENSSSCG00000006771	ENSSSCG00000032702	0.184398
ENSSSCG00000006771	ENSSSCG00000039185	0.189424
ENSSSCG00000006860	ENSSSCG00000007525	0.162388
ENSSSCG00000006860	ENSSSCG00000007924	0.160092
ENSSSCG00000006860	ENSSSCG00000009369	0.179109
ENSSSCG00000006860	ENSSSCG00000009733	0.17069
ENSSSCG00000006860	ENSSSCG00000010435	0.165756
ENSSSCG00000006860	ENSSSCG00000010548	0.162461
ENSSSCG00000006860	ENSSSCG00000011680	0.163962
ENSSSCG00000006860	ENSSSCG00000011917	0.183154
ENSSSCG00000006860	ENSSSCG00000012252	0.195774
ENSSSCG00000006860	ENSSSCG00000013405	0.202786
ENSSSCG00000006860	ENSSSCG00000014074	0.161209
ENSSSCG00000006860	ENSSSCG00000015435	0.186428
ENSSSCG00000006860	ENSSSCG00000016272	0.164986
ENSSSCG00000006860	ENSSSCG00000016275	0.172958
ENSSSCG00000006860	ENSSSCG00000016845	0.160909
ENSSSCG00000006860	ENSSSCG00000020899	0.164297
ENSSSCG00000006860	ENSSSCG00000021393	0.175672
ENSSSCG00000006860	ENSSSCG00000022952	0.169209
ENSSSCG00000006860	ENSSSCG00000027206	0.172609
ENSSSCG00000006860	ENSSSCG00000027340	0.163986
ENSSSCG00000006860	ENSSSCG00000027429	0.162071
ENSSSCG00000006860	ENSSSCG00000027905	0.16849
ENSSSCG00000006860	ENSSSCG00000030053	0.160332
ENSSSCG00000006860	ENSSSCG00000038989	0.16599
ENSSSCG00000006860	ENSSSCG00000042841	0.172537
ENSSSCG00000006860	ENSSSCG00000050093	0.160684
ENSSSCG00000006873	ENSSSCG00000007924	0.17401
ENSSSCG00000006873	ENSSSCG00000008068	0.199008
ENSSSCG00000006873	ENSSSCG00000009713	0.160185
ENSSSCG00000006873	ENSSSCG00000009898	0.16191
ENSSSCG00000006873	ENSSSCG00000010555	0.173907
ENSSSCG00000006873	ENSSSCG00000011104	0.163454
ENSSSCG00000006873	ENSSSCG00000011237	0.184937
ENSSSCG00000006873	ENSSSCG00000011312	0.164023
ENSSSCG00000006873	ENSSSCG00000011680	0.193137
ENSSSCG00000006873	ENSSSCG00000011916	0.164797
ENSSSCG00000006873	ENSSSCG00000011917	0.172112
ENSSSCG00000006873	ENSSSCG00000012252	0.195726
ENSSSCG00000006873	ENSSSCG00000012650	0.187887
ENSSSCG00000006873	ENSSSCG00000013405	0.20108
ENSSSCG00000006873	ENSSSCG00000015435	0.171802
ENSSSCG00000006873	ENSSSCG00000017670	0.172055
ENSSSCG00000006873	ENSSSCG00000023297	0.17126
ENSSSCG00000006873	ENSSSCG00000026430	0.188877
ENSSSCG00000006873	ENSSSCG00000027206	0.167221
ENSSSCG00000006873	ENSSSCG00000029538	0.16898
ENSSSCG00000006873	ENSSSCG00000032702	0.179495
ENSSSCG00000006873	ENSSSCG00000039185	0.194177
ENSSSCG00000007465	ENSSSCG00000008326	0.179314
ENSSSCG00000007465	ENSSSCG00000008756	0.162669
ENSSSCG00000007465	ENSSSCG00000009898	0.161954
ENSSSCG00000007465	ENSSSCG00000012650	0.162479
ENSSSCG00000007465	ENSSSCG00000013602	0.181166
ENSSSCG00000007465	ENSSSCG00000017346	0.164889
ENSSSCG00000007465	ENSSSCG00000032702	0.162205
ENSSSCG00000007525	ENSSSCG00000009369	0.161259
ENSSSCG00000007525	ENSSSCG00000011680	0.168467
ENSSSCG00000007525	ENSSSCG00000011917	0.16019
ENSSSCG00000007525	ENSSSCG00000012252	0.182826
ENSSSCG00000007525	ENSSSCG00000013405	0.183079
ENSSSCG00000007525	ENSSSCG00000015435	0.171714
ENSSSCG00000007525	ENSSSCG00000016275	0.164599
ENSSSCG00000007525	ENSSSCG00000027206	0.167069
ENSSSCG00000007525	ENSSSCG00000032702	0.177385
ENSSSCG00000007525	ENSSSCG00000039185	0.163809
ENSSSCG00000007558	ENSSSCG00000008132	0.161312
ENSSSCG00000007558	ENSSSCG00000008226	0.165524
ENSSSCG00000007558	ENSSSCG00000008326	0.169051
ENSSSCG00000007558	ENSSSCG00000008756	0.168633
ENSSSCG00000007558	ENSSSCG00000009898	0.167661
ENSSSCG00000007558	ENSSSCG00000009914	0.160981
ENSSSCG00000007558	ENSSSCG00000011826	0.161175
ENSSSCG00000007558	ENSSSCG00000012252	0.163868
ENSSSCG00000007558	ENSSSCG00000012650	0.167605
ENSSSCG00000007558	ENSSSCG00000013178	0.162155
ENSSSCG00000007558	ENSSSCG00000013602	0.163301
ENSSSCG00000007558	ENSSSCG00000015602	0.166691
ENSSSCG00000007558	ENSSSCG00000017346	0.170999
ENSSSCG00000007558	ENSSSCG00000022525	0.161678
ENSSSCG00000007558	ENSSSCG00000032134	0.161645
ENSSSCG00000007558	ENSSSCG00000032702	0.163086
ENSSSCG00000007733	ENSSSCG00000008326	0.168437
ENSSSCG00000007733	ENSSSCG00000008756	0.163869
ENSSSCG00000007733	ENSSSCG00000009898	0.172933
ENSSSCG00000007733	ENSSSCG00000010555	0.183777
ENSSSCG00000007733	ENSSSCG00000012650	0.186232
ENSSSCG00000007733	ENSSSCG00000013602	0.17141
ENSSSCG00000007733	ENSSSCG00000014432	0.166509
ENSSSCG00000007733	ENSSSCG00000015602	0.163505
ENSSSCG00000007733	ENSSSCG00000017346	0.162713
ENSSSCG00000007733	ENSSSCG00000030255	0.181749
ENSSSCG00000007733	ENSSSCG00000030643	0.163418
ENSSSCG00000007733	ENSSSCG00000032702	0.163593
ENSSSCG00000007733	ENSSSCG00000039185	0.18615
ENSSSCG00000007735	ENSSSCG00000007924	0.162149
ENSSSCG00000007735	ENSSSCG00000012252	0.17479
ENSSSCG00000007735	ENSSSCG00000012650	0.160519
ENSSSCG00000007735	ENSSSCG00000013405	0.173872
ENSSSCG00000007735	ENSSSCG00000015602	0.164331
ENSSSCG00000007735	ENSSSCG00000017514	0.163966
ENSSSCG00000007854	ENSSSCG00000015602	0.165553
ENSSSCG00000007924	ENSSSCG00000008068	0.181501
ENSSSCG00000007924	ENSSSCG00000008697	0.16537
ENSSSCG00000007924	ENSSSCG00000009369	0.176877
ENSSSCG00000007924	ENSSSCG00000009733	0.165191
ENSSSCG00000007924	ENSSSCG00000009887	0.185656
ENSSSCG00000007924	ENSSSCG00000009898	0.162152
ENSSSCG00000007924	ENSSSCG00000010306	0.163664
ENSSSCG00000007924	ENSSSCG00000010435	0.169651
ENSSSCG00000007924	ENSSSCG00000010438	0.171705
ENSSSCG00000007924	ENSSSCG00000010548	0.163632
ENSSSCG00000007924	ENSSSCG00000010555	0.161538
ENSSSCG00000007924	ENSSSCG00000010579	0.160555
ENSSSCG00000007924	ENSSSCG00000011104	0.163165
ENSSSCG00000007924	ENSSSCG00000011237	0.18168
ENSSSCG00000007924	ENSSSCG00000011312	0.177858
ENSSSCG00000007924	ENSSSCG00000011680	0.185608
ENSSSCG00000007924	ENSSSCG00000011916	0.177987
ENSSSCG00000007924	ENSSSCG00000011917	0.185678
ENSSSCG00000007924	ENSSSCG00000012252	0.212465
ENSSSCG00000007924	ENSSSCG00000012650	0.180219
ENSSSCG00000007924	ENSSSCG00000013405	0.215221
ENSSSCG00000007924	ENSSSCG00000014074	0.173357
ENSSSCG00000007924	ENSSSCG00000015343	0.160955
ENSSSCG00000007924	ENSSSCG00000015390	0.162339
ENSSSCG00000007924	ENSSSCG00000015430	0.181848
ENSSSCG00000007924	ENSSSCG00000015435	0.178491
ENSSSCG00000007924	ENSSSCG00000015524	0.165437
ENSSSCG00000007924	ENSSSCG00000015988	0.164948
ENSSSCG00000007924	ENSSSCG00000016272	0.175756
ENSSSCG00000007924	ENSSSCG00000016275	0.179756
ENSSSCG00000007924	ENSSSCG00000016778	0.178071
ENSSSCG00000007924	ENSSSCG00000016845	0.171164
ENSSSCG00000007924	ENSSSCG00000016846	0.170855
ENSSSCG00000007924	ENSSSCG00000017259	0.162129
ENSSSCG00000007924	ENSSSCG00000017273	0.162899
ENSSSCG00000007924	ENSSSCG00000017514	0.173033
ENSSSCG00000007924	ENSSSCG00000017670	0.183516
ENSSSCG00000007924	ENSSSCG00000017712	0.160803
ENSSSCG00000007924	ENSSSCG00000021166	0.163785
ENSSSCG00000007924	ENSSSCG00000021393	0.166218
ENSSSCG00000007924	ENSSSCG00000023297	0.179457
ENSSSCG00000007924	ENSSSCG00000024692	0.166298
ENSSSCG00000007924	ENSSSCG00000024916	0.172857
ENSSSCG00000007924	ENSSSCG00000025854	0.172618
ENSSSCG00000007924	ENSSSCG00000026430	0.180354
ENSSSCG00000007924	ENSSSCG00000026959	0.165049
ENSSSCG00000007924	ENSSSCG00000027206	0.177406
ENSSSCG00000007924	ENSSSCG00000027340	0.172083
ENSSSCG00000007924	ENSSSCG00000027429	0.160329
ENSSSCG00000007924	ENSSSCG00000027905	0.170043
ENSSSCG00000007924	ENSSSCG00000028643	0.161506
ENSSSCG00000007924	ENSSSCG00000029347	0.16556
ENSSSCG00000007924	ENSSSCG00000030643	0.175601
ENSSSCG00000007924	ENSSSCG00000032702	0.177231
ENSSSCG00000007924	ENSSSCG00000034017	0.168186
ENSSSCG00000007924	ENSSSCG00000035410	0.160638
ENSSSCG00000007924	ENSSSCG00000038989	0.172746
ENSSSCG00000007924	ENSSSCG00000039185	0.175948
ENSSSCG00000007924	ENSSSCG00000039821	0.171005
ENSSSCG00000007924	ENSSSCG00000040603	0.164474
ENSSSCG00000007924	ENSSSCG00000040713	0.180153
ENSSSCG00000007924	ENSSSCG00000042841	0.160504
ENSSSCG00000007924	ENSSSCG00000050093	0.170187
ENSSSCG00000008068	ENSSSCG00000008225	0.168895
ENSSSCG00000008068	ENSSSCG00000008697	0.160686
ENSSSCG00000008068	ENSSSCG00000008947	0.162751
ENSSSCG00000008068	ENSSSCG00000009179	0.170418
ENSSSCG00000008068	ENSSSCG00000009369	0.185026
ENSSSCG00000008068	ENSSSCG00000009713	0.191337
ENSSSCG00000008068	ENSSSCG00000009733	0.177643
ENSSSCG00000008068	ENSSSCG00000009887	0.182614
ENSSSCG00000008068	ENSSSCG00000009898	0.161881
ENSSSCG00000008068	ENSSSCG00000010301	0.160152
ENSSSCG00000008068	ENSSSCG00000010306	0.164294
ENSSSCG00000008068	ENSSSCG00000010435	0.185738
ENSSSCG00000008068	ENSSSCG00000010548	0.18765
ENSSSCG00000008068	ENSSSCG00000010555	0.179142
ENSSSCG00000008068	ENSSSCG00000010579	0.179858
ENSSSCG00000008068	ENSSSCG00000010738	0.178221
ENSSSCG00000008068	ENSSSCG00000011237	0.194415
ENSSSCG00000008068	ENSSSCG00000011312	0.212643
ENSSSCG00000008068	ENSSSCG00000011580	0.163234
ENSSSCG00000008068	ENSSSCG00000011680	0.209371
ENSSSCG00000008068	ENSSSCG00000011916	0.190563
ENSSSCG00000008068	ENSSSCG00000011917	0.190059
ENSSSCG00000008068	ENSSSCG00000011963	0.16971
ENSSSCG00000008068	ENSSSCG00000011978	0.182569
ENSSSCG00000008068	ENSSSCG00000012059	0.191493
ENSSSCG00000008068	ENSSSCG00000012252	0.213552
ENSSSCG00000008068	ENSSSCG00000012650	0.176821
ENSSSCG00000008068	ENSSSCG00000013257	0.163161
ENSSSCG00000008068	ENSSSCG00000013405	0.224002
ENSSSCG00000008068	ENSSSCG00000014074	0.193558
ENSSSCG00000008068	ENSSSCG00000014835	0.185796
ENSSSCG00000008068	ENSSSCG00000015343	0.184539
ENSSSCG00000008068	ENSSSCG00000015390	0.186674
ENSSSCG00000008068	ENSSSCG00000015430	0.17777
ENSSSCG00000008068	ENSSSCG00000015435	0.191783
ENSSSCG00000008068	ENSSSCG00000015524	0.204026
ENSSSCG00000008068	ENSSSCG00000015988	0.177176
ENSSSCG00000008068	ENSSSCG00000016272	0.195283
ENSSSCG00000008068	ENSSSCG00000016275	0.18272
ENSSSCG00000008068	ENSSSCG00000016778	0.199231
ENSSSCG00000008068	ENSSSCG00000016845	0.182299
ENSSSCG00000008068	ENSSSCG00000017259	0.163788
ENSSSCG00000008068	ENSSSCG00000017273	0.163486
ENSSSCG00000008068	ENSSSCG00000017670	0.193892
ENSSSCG00000008068	ENSSSCG00000021166	0.164293
ENSSSCG00000008068	ENSSSCG00000021206	0.201174
ENSSSCG00000008068	ENSSSCG00000021393	0.160836
ENSSSCG00000008068	ENSSSCG00000022952	0.175465
ENSSSCG00000008068	ENSSSCG00000023126	0.175406
ENSSSCG00000008068	ENSSSCG00000023297	0.205681
ENSSSCG00000008068	ENSSSCG00000023761	0.170323
ENSSSCG00000008068	ENSSSCG00000024692	0.161012
ENSSSCG00000008068	ENSSSCG00000024800	0.160746
ENSSSCG00000008068	ENSSSCG00000024916	0.199244
ENSSSCG00000008068	ENSSSCG00000025854	0.160602
ENSSSCG00000008068	ENSSSCG00000025941	0.180106
ENSSSCG00000008068	ENSSSCG00000026430	0.199818
ENSSSCG00000008068	ENSSSCG00000026569	0.167826
ENSSSCG00000008068	ENSSSCG00000026959	0.190932
ENSSSCG00000008068	ENSSSCG00000027176	0.178385
ENSSSCG00000008068	ENSSSCG00000027206	0.185059
ENSSSCG00000008068	ENSSSCG00000027340	0.178378
ENSSSCG00000008068	ENSSSCG00000028643	0.197935
ENSSSCG00000008068	ENSSSCG00000029261	0.166379
ENSSSCG00000008068	ENSSSCG00000029347	0.175613
ENSSSCG00000008068	ENSSSCG00000029538	0.196167
ENSSSCG00000008068	ENSSSCG00000030150	0.188316
ENSSSCG00000008068	ENSSSCG00000030643	0.175012
ENSSSCG00000008068	ENSSSCG00000031288	0.181476
ENSSSCG00000008068	ENSSSCG00000032702	0.171738
ENSSSCG00000008068	ENSSSCG00000033692	0.169136
ENSSSCG00000008068	ENSSSCG00000038535	0.16395
ENSSSCG00000008068	ENSSSCG00000038989	0.180569
ENSSSCG00000008068	ENSSSCG00000039119	0.180507
ENSSSCG00000008068	ENSSSCG00000039185	0.195613
ENSSSCG00000008068	ENSSSCG00000039701	0.161797
ENSSSCG00000008068	ENSSSCG00000039821	0.181004
ENSSSCG00000008068	ENSSSCG00000040603	0.207476
ENSSSCG00000008068	ENSSSCG00000040713	0.181223
ENSSSCG00000008068	ENSSSCG00000042841	0.170391
ENSSSCG00000008068	ENSSSCG00000045673	0.161362
ENSSSCG00000008068	ENSSSCG00000050093	0.174058
ENSSSCG00000008132	ENSSSCG00000008326	0.1779
ENSSSCG00000008132	ENSSSCG00000008756	0.169554
ENSSSCG00000008132	ENSSSCG00000009898	0.179509
ENSSSCG00000008132	ENSSSCG00000010555	0.173481
ENSSSCG00000008132	ENSSSCG00000012650	0.171931
ENSSSCG00000008132	ENSSSCG00000013602	0.175865
ENSSSCG00000008132	ENSSSCG00000015602	0.163888
ENSSSCG00000008132	ENSSSCG00000017346	0.181989
ENSSSCG00000008132	ENSSSCG00000017731	0.16887
ENSSSCG00000008132	ENSSSCG00000030255	0.179769
ENSSSCG00000008132	ENSSSCG00000032702	0.164326
ENSSSCG00000008132	ENSSSCG00000039185	0.170284
ENSSSCG00000008225	ENSSSCG00000009733	0.166461
ENSSSCG00000008225	ENSSSCG00000009898	0.161332
ENSSSCG00000008225	ENSSSCG00000010824	0.165764
ENSSSCG00000008225	ENSSSCG00000011680	0.166213
ENSSSCG00000008225	ENSSSCG00000012252	0.201865
ENSSSCG00000008225	ENSSSCG00000013405	0.196498
ENSSSCG00000008225	ENSSSCG00000015435	0.171099
ENSSSCG00000008225	ENSSSCG00000032702	0.171049
ENSSSCG00000008225	ENSSSCG00000039185	0.167639
ENSSSCG00000008226	ENSSSCG00000008756	0.162691
ENSSSCG00000008226	ENSSSCG00000009898	0.186566
ENSSSCG00000008226	ENSSSCG00000012252	0.183044
ENSSSCG00000008226	ENSSSCG00000012650	0.183658
ENSSSCG00000008226	ENSSSCG00000013405	0.169585
ENSSSCG00000008226	ENSSSCG00000015602	0.160121
ENSSSCG00000008226	ENSSSCG00000017712	0.163464
ENSSSCG00000008226	ENSSSCG00000030255	0.160879
ENSSSCG00000008226	ENSSSCG00000032702	0.169085
ENSSSCG00000008226	ENSSSCG00000039185	0.160616
ENSSSCG00000008326	ENSSSCG00000008756	0.17285
ENSSSCG00000008326	ENSSSCG00000009898	0.181289
ENSSSCG00000008326	ENSSSCG00000009914	0.16958
ENSSSCG00000008326	ENSSSCG00000010034	0.174265
ENSSSCG00000008326	ENSSSCG00000010555	0.173857
ENSSSCG00000008326	ENSSSCG00000010599	0.175993
ENSSSCG00000008326	ENSSSCG00000011298	0.172428
ENSSSCG00000008326	ENSSSCG00000011642	0.167889
ENSSSCG00000008326	ENSSSCG00000011826	0.164041
ENSSSCG00000008326	ENSSSCG00000012252	0.164089
ENSSSCG00000008326	ENSSSCG00000012650	0.178264
ENSSSCG00000008326	ENSSSCG00000013178	0.169079
ENSSSCG00000008326	ENSSSCG00000013602	0.187076
ENSSSCG00000008326	ENSSSCG00000015602	0.171502
ENSSSCG00000008326	ENSSSCG00000017346	0.175934
ENSSSCG00000008326	ENSSSCG00000022525	0.168057
ENSSSCG00000008326	ENSSSCG00000022787	0.17984
ENSSSCG00000008326	ENSSSCG00000025323	0.160494
ENSSSCG00000008326	ENSSSCG00000030255	0.174572
ENSSSCG00000008326	ENSSSCG00000031727	0.175774
ENSSSCG00000008326	ENSSSCG00000032702	0.169908
ENSSSCG00000008326	ENSSSCG00000032831	0.160164
ENSSSCG00000008326	ENSSSCG00000039185	0.171661
ENSSSCG00000008385	ENSSSCG00000008756	0.164373
ENSSSCG00000008385	ENSSSCG00000015602	0.165946
ENSSSCG00000008512	ENSSSCG00000008756	0.177885
ENSSSCG00000008512	ENSSSCG00000012650	0.167214
ENSSSCG00000008512	ENSSSCG00000015602	0.18311
ENSSSCG00000008512	ENSSSCG00000017346	0.170457
ENSSSCG00000008512	ENSSSCG00000024027	0.165463
ENSSSCG00000008512	ENSSSCG00000030255	0.173046
ENSSSCG00000008573	ENSSSCG00000017514	0.162291
ENSSSCG00000008589	ENSSSCG00000008756	0.171744
ENSSSCG00000008589	ENSSSCG00000013178	0.171019
ENSSSCG00000008589	ENSSSCG00000013602	0.176752
ENSSSCG00000008589	ENSSSCG00000017346	0.169634
ENSSSCG00000008589	ENSSSCG00000024027	0.162391
ENSSSCG00000008589	ENSSSCG00000030255	0.173294
ENSSSCG00000008697	ENSSSCG00000009898	0.182777
ENSSSCG00000008697	ENSSSCG00000010555	0.163021
ENSSSCG00000008697	ENSSSCG00000012252	0.192771
ENSSSCG00000008697	ENSSSCG00000012650	0.183798
ENSSSCG00000008697	ENSSSCG00000013405	0.180529
ENSSSCG00000008697	ENSSSCG00000017712	0.16862
ENSSSCG00000008697	ENSSSCG00000032702	0.169401
ENSSSCG00000008697	ENSSSCG00000034017	0.162496
ENSSSCG00000008697	ENSSSCG00000039185	0.164863
ENSSSCG00000008756	ENSSSCG00000008900	0.17868
ENSSSCG00000008756	ENSSSCG00000009043	0.186643
ENSSSCG00000008756	ENSSSCG00000009112	0.163743
ENSSSCG00000008756	ENSSSCG00000009119	0.169227
ENSSSCG00000008756	ENSSSCG00000009595	0.162312
ENSSSCG00000008756	ENSSSCG00000009898	0.169442
ENSSSCG00000008756	ENSSSCG00000009914	0.165083
ENSSSCG00000008756	ENSSSCG00000010034	0.161725
ENSSSCG00000008756	ENSSSCG00000010062	0.16953
ENSSSCG00000008756	ENSSSCG00000010289	0.161711
ENSSSCG00000008756	ENSSSCG00000010306	0.170416
ENSSSCG00000008756	ENSSSCG00000010599	0.167817
ENSSSCG00000008756	ENSSSCG00000010817	0.168934
ENSSSCG00000008756	ENSSSCG00000011298	0.165982
ENSSSCG00000008756	ENSSSCG00000011465	0.184643
ENSSSCG00000008756	ENSSSCG00000011642	0.174364
ENSSSCG00000008756	ENSSSCG00000011826	0.170133
ENSSSCG00000008756	ENSSSCG00000012425	0.163584
ENSSSCG00000008756	ENSSSCG00000012486	0.163519
ENSSSCG00000008756	ENSSSCG00000012650	0.170042
ENSSSCG00000008756	ENSSSCG00000013083	0.160105
ENSSSCG00000008756	ENSSSCG00000013178	0.184471
ENSSSCG00000008756	ENSSSCG00000013425	0.175853
ENSSSCG00000008756	ENSSSCG00000013602	0.184134
ENSSSCG00000008756	ENSSSCG00000014338	0.160537
ENSSSCG00000008756	ENSSSCG00000015602	0.179958
ENSSSCG00000008756	ENSSSCG00000016572	0.16542
ENSSSCG00000008756	ENSSSCG00000016817	0.165116
ENSSSCG00000008756	ENSSSCG00000016949	0.162166
ENSSSCG00000008756	ENSSSCG00000017346	0.182765
ENSSSCG00000008756	ENSSSCG00000017514	0.164814
ENSSSCG00000008756	ENSSSCG00000017614	0.166496
ENSSSCG00000008756	ENSSSCG00000017731	0.168391
ENSSSCG00000008756	ENSSSCG00000020799	0.16556
ENSSSCG00000008756	ENSSSCG00000021118	0.19146
ENSSSCG00000008756	ENSSSCG00000021275	0.163804
ENSSSCG00000008756	ENSSSCG00000022225	0.181323
ENSSSCG00000008756	ENSSSCG00000022525	0.171468
ENSSSCG00000008756	ENSSSCG00000022559	0.168744
ENSSSCG00000008756	ENSSSCG00000022787	0.178473
ENSSSCG00000008756	ENSSSCG00000024027	0.176605
ENSSSCG00000008756	ENSSSCG00000024692	0.17031
ENSSSCG00000008756	ENSSSCG00000024748	0.174718
ENSSSCG00000008756	ENSSSCG00000025323	0.186243
ENSSSCG00000008756	ENSSSCG00000025854	0.170919
ENSSSCG00000008756	ENSSSCG00000026318	0.172706
ENSSSCG00000008756	ENSSSCG00000027902	0.161752
ENSSSCG00000008756	ENSSSCG00000029857	0.168935
ENSSSCG00000008756	ENSSSCG00000030255	0.183068
ENSSSCG00000008756	ENSSSCG00000030643	0.179761
ENSSSCG00000008756	ENSSSCG00000031882	0.171303
ENSSSCG00000008756	ENSSSCG00000032134	0.174392
ENSSSCG00000008756	ENSSSCG00000032312	0.172311
ENSSSCG00000008756	ENSSSCG00000032831	0.183295
ENSSSCG00000008756	ENSSSCG00000034017	0.162138
ENSSSCG00000008756	ENSSSCG00000034692	0.16756
ENSSSCG00000008756	ENSSSCG00000035410	0.160704
ENSSSCG00000008756	ENSSSCG00000036964	0.165687
ENSSSCG00000008756	ENSSSCG00000038989	0.160442
ENSSSCG00000008900	ENSSSCG00000012650	0.168065
ENSSSCG00000008900	ENSSSCG00000015602	0.180141
ENSSSCG00000008900	ENSSSCG00000017346	0.171546
ENSSSCG00000008900	ENSSSCG00000024027	0.171491
ENSSSCG00000008900	ENSSSCG00000030255	0.174554
ENSSSCG00000008947	ENSSSCG00000013405	0.168694
ENSSSCG00000008947	ENSSSCG00000026430	0.172964
ENSSSCG00000009043	ENSSSCG00000009898	0.161976
ENSSSCG00000009043	ENSSSCG00000010306	0.167144
ENSSSCG00000009043	ENSSSCG00000011465	0.176091
ENSSSCG00000009043	ENSSSCG00000012650	0.171577
ENSSSCG00000009043	ENSSSCG00000013425	0.160532
ENSSSCG00000009043	ENSSSCG00000013602	0.163012
ENSSSCG00000009043	ENSSSCG00000014338	0.162549
ENSSSCG00000009043	ENSSSCG00000015602	0.181776
ENSSSCG00000009043	ENSSSCG00000016949	0.163363
ENSSSCG00000009043	ENSSSCG00000017346	0.174258
ENSSSCG00000009043	ENSSSCG00000017731	0.164649
ENSSSCG00000009043	ENSSSCG00000024027	0.173261
ENSSSCG00000009043	ENSSSCG00000030255	0.191351
ENSSSCG00000009043	ENSSSCG00000030643	0.170617
ENSSSCG00000009043	ENSSSCG00000039185	0.170393
ENSSSCG00000009112	ENSSSCG00000015602	0.167183
ENSSSCG00000009119	ENSSSCG00000016572	0.160416
ENSSSCG00000009119	ENSSSCG00000017346	0.163507
ENSSSCG00000009179	ENSSSCG00000011680	0.169685
ENSSSCG00000009179	ENSSSCG00000013405	0.167987
ENSSSCG00000009179	ENSSSCG00000015435	0.161587
ENSSSCG00000009179	ENSSSCG00000026430	0.161633
ENSSSCG00000009179	ENSSSCG00000039185	0.164004
ENSSSCG00000009369	ENSSSCG00000009733	0.178864
ENSSSCG00000009369	ENSSSCG00000010548	0.166452
ENSSSCG00000009369	ENSSSCG00000011237	0.171413
ENSSSCG00000009369	ENSSSCG00000011680	0.188772
ENSSSCG00000009369	ENSSSCG00000011916	0.168149
ENSSSCG00000009369	ENSSSCG00000011917	0.193743
ENSSSCG00000009369	ENSSSCG00000012252	0.205856
ENSSSCG00000009369	ENSSSCG00000012650	0.167244
ENSSSCG00000009369	ENSSSCG00000013405	0.213664
ENSSSCG00000009369	ENSSSCG00000014074	0.165598
ENSSSCG00000009369	ENSSSCG00000015430	0.167637
ENSSSCG00000009369	ENSSSCG00000015435	0.197752
ENSSSCG00000009369	ENSSSCG00000016272	0.166857
ENSSSCG00000009369	ENSSSCG00000016275	0.177835
ENSSSCG00000009369	ENSSSCG00000017670	0.165162
ENSSSCG00000009369	ENSSSCG00000026430	0.171906
ENSSSCG00000009369	ENSSSCG00000027206	0.183087
ENSSSCG00000009369	ENSSSCG00000032702	0.182725
ENSSSCG00000009369	ENSSSCG00000039185	0.17387
ENSSSCG00000009369	ENSSSCG00000042841	0.161207
ENSSSCG00000009595	ENSSSCG00000009898	0.164925
ENSSSCG00000009595	ENSSSCG00000010306	0.160745
ENSSSCG00000009595	ENSSSCG00000010555	0.170179
ENSSSCG00000009595	ENSSSCG00000012252	0.160183
ENSSSCG00000009595	ENSSSCG00000012650	0.170718
ENSSSCG00000009595	ENSSSCG00000013405	0.167389
ENSSSCG00000009595	ENSSSCG00000015602	0.177659
ENSSSCG00000009595	ENSSSCG00000030255	0.175978
ENSSSCG00000009595	ENSSSCG00000039185	0.17975
ENSSSCG00000009657	ENSSSCG00000012252	0.160986
ENSSSCG00000009713	ENSSSCG00000009733	0.166244
ENSSSCG00000009713	ENSSSCG00000011237	0.166892
ENSSSCG00000009713	ENSSSCG00000011312	0.17673
ENSSSCG00000009713	ENSSSCG00000011680	0.169486
ENSSSCG00000009713	ENSSSCG00000011917	0.166017
ENSSSCG00000009713	ENSSSCG00000012059	0.181516
ENSSSCG00000009713	ENSSSCG00000012252	0.189961
ENSSSCG00000009713	ENSSSCG00000013405	0.190665
ENSSSCG00000009713	ENSSSCG00000014835	0.190764
ENSSSCG00000009713	ENSSSCG00000015390	0.16399
ENSSSCG00000009713	ENSSSCG00000015524	0.181923
ENSSSCG00000009713	ENSSSCG00000017670	0.161464
ENSSSCG00000009713	ENSSSCG00000021206	0.181496
ENSSSCG00000009713	ENSSSCG00000023297	0.167888
ENSSSCG00000009713	ENSSSCG00000024916	0.163476
ENSSSCG00000009713	ENSSSCG00000026430	0.171784
ENSSSCG00000009713	ENSSSCG00000028643	0.185538
ENSSSCG00000009713	ENSSSCG00000029538	0.200687
ENSSSCG00000009713	ENSSSCG00000039185	0.161568
ENSSSCG00000009713	ENSSSCG00000040603	0.167743
ENSSSCG00000009733	ENSSSCG00000010288	0.161278
ENSSSCG00000009733	ENSSSCG00000010548	0.181059
ENSSSCG00000009733	ENSSSCG00000010579	0.176015
ENSSSCG00000009733	ENSSSCG00000010824	0.166046
ENSSSCG00000009733	ENSSSCG00000011237	0.167778
ENSSSCG00000009733	ENSSSCG00000011312	0.174168
ENSSSCG00000009733	ENSSSCG00000011680	0.173466
ENSSSCG00000009733	ENSSSCG00000011916	0.173488
ENSSSCG00000009733	ENSSSCG00000011917	0.184131
ENSSSCG00000009733	ENSSSCG00000012059	0.168481
ENSSSCG00000009733	ENSSSCG00000012252	0.202163
ENSSSCG00000009733	ENSSSCG00000013405	0.203613
ENSSSCG00000009733	ENSSSCG00000014074	0.164138
ENSSSCG00000009733	ENSSSCG00000014835	0.172977
ENSSSCG00000009733	ENSSSCG00000015390	0.168189
ENSSSCG00000009733	ENSSSCG00000015430	0.161033
ENSSSCG00000009733	ENSSSCG00000015435	0.180503
ENSSSCG00000009733	ENSSSCG00000015524	0.16569
ENSSSCG00000009733	ENSSSCG00000016275	0.174701
ENSSSCG00000009733	ENSSSCG00000016845	0.167721
ENSSSCG00000009733	ENSSSCG00000017670	0.170962
ENSSSCG00000009733	ENSSSCG00000022952	0.177764
ENSSSCG00000009733	ENSSSCG00000023297	0.168899
ENSSSCG00000009733	ENSSSCG00000025941	0.168284
ENSSSCG00000009733	ENSSSCG00000026430	0.168711
ENSSSCG00000009733	ENSSSCG00000027206	0.169787
ENSSSCG00000009733	ENSSSCG00000027340	0.161314
ENSSSCG00000009733	ENSSSCG00000029347	0.164404
ENSSSCG00000009733	ENSSSCG00000029538	0.175594
ENSSSCG00000009733	ENSSSCG00000030150	0.170091
ENSSSCG00000009733	ENSSSCG00000032702	0.166716
ENSSSCG00000009733	ENSSSCG00000039119	0.169914
ENSSSCG00000009733	ENSSSCG00000039701	0.162603
ENSSSCG00000009733	ENSSSCG00000042841	0.161166
ENSSSCG00000009887	ENSSSCG00000009898	0.165809
ENSSSCG00000009887	ENSSSCG00000010306	0.168778
ENSSSCG00000009887	ENSSSCG00000010555	0.172976
ENSSSCG00000009887	ENSSSCG00000011237	0.170563
ENSSSCG00000009887	ENSSSCG00000011312	0.162915
ENSSSCG00000009887	ENSSSCG00000011680	0.193079
ENSSSCG00000009887	ENSSSCG00000011917	0.16717
ENSSSCG00000009887	ENSSSCG00000012252	0.177732
ENSSSCG00000009887	ENSSSCG00000012650	0.186613
ENSSSCG00000009887	ENSSSCG00000013405	0.189616
ENSSSCG00000009887	ENSSSCG00000015435	0.162411
ENSSSCG00000009887	ENSSSCG00000017670	0.172352
ENSSSCG00000009887	ENSSSCG00000026430	0.179515
ENSSSCG00000009887	ENSSSCG00000027206	0.170731
ENSSSCG00000009887	ENSSSCG00000030255	0.169674
ENSSSCG00000009887	ENSSSCG00000030643	0.170219
ENSSSCG00000009887	ENSSSCG00000032702	0.17019
ENSSSCG00000009887	ENSSSCG00000039185	0.18891
ENSSSCG00000009898	ENSSSCG00000009914	0.177767
ENSSSCG00000009898	ENSSSCG00000010034	0.186733
ENSSSCG00000009898	ENSSSCG00000010062	0.175958
ENSSSCG00000009898	ENSSSCG00000010289	0.163495
ENSSSCG00000009898	ENSSSCG00000010306	0.178454
ENSSSCG00000009898	ENSSSCG00000010555	0.187625
ENSSSCG00000009898	ENSSSCG00000010599	0.176244
ENSSSCG00000009898	ENSSSCG00000010738	0.169707
ENSSSCG00000009898	ENSSSCG00000011298	0.174989
ENSSSCG00000009898	ENSSSCG00000011642	0.163528
ENSSSCG00000009898	ENSSSCG00000011680	0.164038
ENSSSCG00000009898	ENSSSCG00000011826	0.167519
ENSSSCG00000009898	ENSSSCG00000011978	0.160385
ENSSSCG00000009898	ENSSSCG00000012252	0.191055
ENSSSCG00000009898	ENSSSCG00000012650	0.19018
ENSSSCG00000009898	ENSSSCG00000013083	0.161604
ENSSSCG00000009898	ENSSSCG00000013178	0.165824
ENSSSCG00000009898	ENSSSCG00000013257	0.16411
ENSSSCG00000009898	ENSSSCG00000013405	0.181768
ENSSSCG00000009898	ENSSSCG00000013602	0.164209
ENSSSCG00000009898	ENSSSCG00000014432	0.161125
ENSSSCG00000009898	ENSSSCG00000015214	0.163757
ENSSSCG00000009898	ENSSSCG00000015602	0.177643
ENSSSCG00000009898	ENSSSCG00000016682	0.161107
ENSSSCG00000009898	ENSSSCG00000017514	0.160576
ENSSSCG00000009898	ENSSSCG00000017614	0.164793
ENSSSCG00000009898	ENSSSCG00000017712	0.160079
ENSSSCG00000009898	ENSSSCG00000020799	0.169993
ENSSSCG00000009898	ENSSSCG00000021118	0.170044
ENSSSCG00000009898	ENSSSCG00000022525	0.178597
ENSSSCG00000009898	ENSSSCG00000022787	0.17713
ENSSSCG00000009898	ENSSSCG00000024692	0.168063
ENSSSCG00000009898	ENSSSCG00000025316	0.163715
ENSSSCG00000009898	ENSSSCG00000025323	0.179333
ENSSSCG00000009898	ENSSSCG00000025651	0.169124
ENSSSCG00000009898	ENSSSCG00000025854	0.172543
ENSSSCG00000009898	ENSSSCG00000026569	0.163051
ENSSSCG00000009898	ENSSSCG00000027340	0.162921
ENSSSCG00000009898	ENSSSCG00000027407	0.169182
ENSSSCG00000009898	ENSSSCG00000030255	0.180373
ENSSSCG00000009898	ENSSSCG00000030326	0.167619
ENSSSCG00000009898	ENSSSCG00000030424	0.171579
ENSSSCG00000009898	ENSSSCG00000030643	0.182753
ENSSSCG00000009898	ENSSSCG00000031103	0.169294
ENSSSCG00000009898	ENSSSCG00000031727	0.167039
ENSSSCG00000009898	ENSSSCG00000032702	0.173276
ENSSSCG00000009898	ENSSSCG00000032831	0.175001
ENSSSCG00000009898	ENSSSCG00000034017	0.185131
ENSSSCG00000009898	ENSSSCG00000034386	0.168541
ENSSSCG00000009898	ENSSSCG00000034692	0.164336
ENSSSCG00000009898	ENSSSCG00000035410	0.161906
ENSSSCG00000009898	ENSSSCG00000038237	0.168275
ENSSSCG00000009898	ENSSSCG00000038989	0.162975
ENSSSCG00000009898	ENSSSCG00000039185	0.183944
ENSSSCG00000009898	ENSSSCG00000040713	0.174719
ENSSSCG00000009914	ENSSSCG00000010306	0.169094
ENSSSCG00000009914	ENSSSCG00000010555	0.173191
ENSSSCG00000009914	ENSSSCG00000012650	0.187576
ENSSSCG00000009914	ENSSSCG00000013178	0.167409
ENSSSCG00000009914	ENSSSCG00000013602	0.169799
ENSSSCG00000009914	ENSSSCG00000015602	0.160563
ENSSSCG00000009914	ENSSSCG00000017346	0.168687
ENSSSCG00000009914	ENSSSCG00000030255	0.184716
ENSSSCG00000009914	ENSSSCG00000030643	0.160088
ENSSSCG00000009914	ENSSSCG00000032702	0.166763
ENSSSCG00000009914	ENSSSCG00000034017	0.165309
ENSSSCG00000009914	ENSSSCG00000039185	0.17116
ENSSSCG00000010034	ENSSSCG00000010555	0.174325
ENSSSCG00000010034	ENSSSCG00000012650	0.167408
ENSSSCG00000010034	ENSSSCG00000013602	0.165291
ENSSSCG00000010034	ENSSSCG00000017346	0.170367
ENSSSCG00000010034	ENSSSCG00000017731	0.164216
ENSSSCG00000010034	ENSSSCG00000030255	0.178513
ENSSSCG00000010034	ENSSSCG00000039185	0.16864
ENSSSCG00000010062	ENSSSCG00000012252	0.190276
ENSSSCG00000010062	ENSSSCG00000012650	0.181838
ENSSSCG00000010062	ENSSSCG00000013405	0.186369
ENSSSCG00000010062	ENSSSCG00000015602	0.179171
ENSSSCG00000010062	ENSSSCG00000025323	0.163912
ENSSSCG00000010062	ENSSSCG00000030643	0.160074
ENSSSCG00000010062	ENSSSCG00000032702	0.166249
ENSSSCG00000010062	ENSSSCG00000039185	0.169345
ENSSSCG00000010288	ENSSSCG00000011680	0.160444
ENSSSCG00000010288	ENSSSCG00000012252	0.193478
ENSSSCG00000010288	ENSSSCG00000013405	0.1902
ENSSSCG00000010288	ENSSSCG00000015435	0.170763
ENSSSCG00000010288	ENSSSCG00000032702	0.168594
ENSSSCG00000010288	ENSSSCG00000039185	0.160943
ENSSSCG00000010289	ENSSSCG00000015602	0.164197
ENSSSCG00000010289	ENSSSCG00000016572	0.167792
ENSSSCG00000010289	ENSSSCG00000030255	0.16259
ENSSSCG00000010301	ENSSSCG00000011104	0.162643
ENSSSCG00000010301	ENSSSCG00000011917	0.16053
ENSSSCG00000010301	ENSSSCG00000012252	0.19143
ENSSSCG00000010301	ENSSSCG00000013405	0.182302
ENSSSCG00000010301	ENSSSCG00000015435	0.165094
ENSSSCG00000010301	ENSSSCG00000032702	0.170716
ENSSSCG00000010301	ENSSSCG00000039185	0.160425
ENSSSCG00000010306	ENSSSCG00000010555	0.177786
ENSSSCG00000010306	ENSSSCG00000010599	0.161542
ENSSSCG00000010306	ENSSSCG00000011465	0.162835
ENSSSCG00000010306	ENSSSCG00000011580	0.161293
ENSSSCG00000010306	ENSSSCG00000011680	0.172045
ENSSSCG00000010306	ENSSSCG00000011826	0.168086
ENSSSCG00000010306	ENSSSCG00000011978	0.163493
ENSSSCG00000010306	ENSSSCG00000012252	0.18655
ENSSSCG00000010306	ENSSSCG00000012650	0.184491
ENSSSCG00000010306	ENSSSCG00000013405	0.186636
ENSSSCG00000010306	ENSSSCG00000015214	0.160801
ENSSSCG00000010306	ENSSSCG00000015435	0.161967
ENSSSCG00000010306	ENSSSCG00000015602	0.181713
ENSSSCG00000010306	ENSSSCG00000016682	0.160348
ENSSSCG00000010306	ENSSSCG00000017273	0.160632
ENSSSCG00000010306	ENSSSCG00000017614	0.163894
ENSSSCG00000010306	ENSSSCG00000020799	0.16089
ENSSSCG00000010306	ENSSSCG00000021118	0.171921
ENSSSCG00000010306	ENSSSCG00000022225	0.160744
ENSSSCG00000010306	ENSSSCG00000022525	0.161527
ENSSSCG00000010306	ENSSSCG00000022787	0.164816
ENSSSCG00000010306	ENSSSCG00000024692	0.18025
ENSSSCG00000010306	ENSSSCG00000025316	0.175118
ENSSSCG00000010306	ENSSSCG00000025651	0.162401
ENSSSCG00000010306	ENSSSCG00000025854	0.173418
ENSSSCG00000010306	ENSSSCG00000027340	0.161896
ENSSSCG00000010306	ENSSSCG00000027429	0.173364
ENSSSCG00000010306	ENSSSCG00000030053	0.162579
ENSSSCG00000010306	ENSSSCG00000030255	0.186279
ENSSSCG00000010306	ENSSSCG00000030424	0.171053
ENSSSCG00000010306	ENSSSCG00000030643	0.181413
ENSSSCG00000010306	ENSSSCG00000031882	0.16522
ENSSSCG00000010306	ENSSSCG00000032702	0.178396
ENSSSCG00000010306	ENSSSCG00000034017	0.164636
ENSSSCG00000010306	ENSSSCG00000035410	0.16507
ENSSSCG00000010306	ENSSSCG00000038989	0.170467
ENSSSCG00000010306	ENSSSCG00000039185	0.183773
ENSSSCG00000010435	ENSSSCG00000010548	0.162913
ENSSSCG00000010435	ENSSSCG00000011680	0.190039
ENSSSCG00000010435	ENSSSCG00000011917	0.175735
ENSSSCG00000010435	ENSSSCG00000012252	0.175124
ENSSSCG00000010435	ENSSSCG00000013405	0.20079
ENSSSCG00000010435	ENSSSCG00000014074	0.181417
ENSSSCG00000010435	ENSSSCG00000015435	0.18549
ENSSSCG00000010435	ENSSSCG00000016272	0.163795
ENSSSCG00000010435	ENSSSCG00000016275	0.170658
ENSSSCG00000010435	ENSSSCG00000016845	0.163095
ENSSSCG00000010435	ENSSSCG00000026430	0.162851
ENSSSCG00000010435	ENSSSCG00000027206	0.174794
ENSSSCG00000010435	ENSSSCG00000039185	0.164801
ENSSSCG00000010438	ENSSSCG00000011680	0.163491
ENSSSCG00000010438	ENSSSCG00000011917	0.169084
ENSSSCG00000010438	ENSSSCG00000012252	0.186023
ENSSSCG00000010438	ENSSSCG00000012650	0.180219
ENSSSCG00000010438	ENSSSCG00000013405	0.19123
ENSSSCG00000010438	ENSSSCG00000015435	0.165781
ENSSSCG00000010438	ENSSSCG00000015602	0.167632
ENSSSCG00000010438	ENSSSCG00000017514	0.180424
ENSSSCG00000010438	ENSSSCG00000030643	0.160983
ENSSSCG00000010438	ENSSSCG00000031882	0.164119
ENSSSCG00000010438	ENSSSCG00000032702	0.176607
ENSSSCG00000010438	ENSSSCG00000039185	0.161143
ENSSSCG00000010548	ENSSSCG00000010579	0.162543
ENSSSCG00000010548	ENSSSCG00000011312	0.176717
ENSSSCG00000010548	ENSSSCG00000011680	0.180265
ENSSSCG00000010548	ENSSSCG00000011916	0.164144
ENSSSCG00000010548	ENSSSCG00000011917	0.182578
ENSSSCG00000010548	ENSSSCG00000012059	0.161223
ENSSSCG00000010548	ENSSSCG00000012252	0.205072
ENSSSCG00000010548	ENSSSCG00000013405	0.215508
ENSSSCG00000010548	ENSSSCG00000014074	0.16248
ENSSSCG00000010548	ENSSSCG00000014835	0.166375
ENSSSCG00000010548	ENSSSCG00000015390	0.160475
ENSSSCG00000010548	ENSSSCG00000015430	0.16072
ENSSSCG00000010548	ENSSSCG00000015435	0.186819
ENSSSCG00000010548	ENSSSCG00000015524	0.162138
ENSSSCG00000010548	ENSSSCG00000016272	0.162623
ENSSSCG00000010548	ENSSSCG00000016845	0.160148
ENSSSCG00000010548	ENSSSCG00000023297	0.162632
ENSSSCG00000010548	ENSSSCG00000027340	0.17202
ENSSSCG00000010548	ENSSSCG00000028643	0.160996
ENSSSCG00000010548	ENSSSCG00000029538	0.178796
ENSSSCG00000010548	ENSSSCG00000030150	0.161864
ENSSSCG00000010548	ENSSSCG00000032702	0.161368
ENSSSCG00000010548	ENSSSCG00000033692	0.168471
ENSSSCG00000010548	ENSSSCG00000040603	0.171369
ENSSSCG00000010548	ENSSSCG00000042841	0.166691
ENSSSCG00000010555	ENSSSCG00000010599	0.184878
ENSSSCG00000010555	ENSSSCG00000010738	0.176044
ENSSSCG00000010555	ENSSSCG00000011237	0.164657
ENSSSCG00000010555	ENSSSCG00000011298	0.177691
ENSSSCG00000010555	ENSSSCG00000011312	0.173797
ENSSSCG00000010555	ENSSSCG00000011580	0.163608
ENSSSCG00000010555	ENSSSCG00000011642	0.162521
ENSSSCG00000010555	ENSSSCG00000011680	0.180205
ENSSSCG00000010555	ENSSSCG00000011826	0.1654
ENSSSCG00000010555	ENSSSCG00000011978	0.183204
ENSSSCG00000010555	ENSSSCG00000012252	0.187248
ENSSSCG00000010555	ENSSSCG00000012650	0.189643
ENSSSCG00000010555	ENSSSCG00000013125	0.165046
ENSSSCG00000010555	ENSSSCG00000013257	0.160684
ENSSSCG00000010555	ENSSSCG00000013405	0.183212
ENSSSCG00000010555	ENSSSCG00000013491	0.161644
ENSSSCG00000010555	ENSSSCG00000013602	0.161397
ENSSSCG00000010555	ENSSSCG00000014432	0.182343
ENSSSCG00000010555	ENSSSCG00000015214	0.163029
ENSSSCG00000010555	ENSSSCG00000015390	0.163268
ENSSSCG00000010555	ENSSSCG00000015602	0.171494
ENSSSCG00000010555	ENSSSCG00000016379	0.16932
ENSSSCG00000010555	ENSSSCG00000017273	0.161299
ENSSSCG00000010555	ENSSSCG00000017614	0.170813
ENSSSCG00000010555	ENSSSCG00000020799	0.173069
ENSSSCG00000010555	ENSSSCG00000021118	0.167206
ENSSSCG00000010555	ENSSSCG00000022525	0.183837
ENSSSCG00000010555	ENSSSCG00000022787	0.180359
ENSSSCG00000010555	ENSSSCG00000023126	0.161454
ENSSSCG00000010555	ENSSSCG00000023761	0.162582
ENSSSCG00000010555	ENSSSCG00000024692	0.163297
ENSSSCG00000010555	ENSSSCG00000025316	0.184395
ENSSSCG00000010555	ENSSSCG00000025651	0.176332
ENSSSCG00000010555	ENSSSCG00000025854	0.16392
ENSSSCG00000010555	ENSSSCG00000026430	0.168617
ENSSSCG00000010555	ENSSSCG00000027407	0.175869
ENSSSCG00000010555	ENSSSCG00000029261	0.168003
ENSSSCG00000010555	ENSSSCG00000030255	0.188157
ENSSSCG00000010555	ENSSSCG00000030643	0.178791
ENSSSCG00000010555	ENSSSCG00000031103	0.161228
ENSSSCG00000010555	ENSSSCG00000031288	0.169276
ENSSSCG00000010555	ENSSSCG00000032702	0.181276
ENSSSCG00000010555	ENSSSCG00000034017	0.170158
ENSSSCG00000010555	ENSSSCG00000035410	0.171579
ENSSSCG00000010555	ENSSSCG00000038237	0.188252
ENSSSCG00000010555	ENSSSCG00000038989	0.163806
ENSSSCG00000010555	ENSSSCG00000039185	0.198654
ENSSSCG00000010555	ENSSSCG00000040713	0.161158
ENSSSCG00000010579	ENSSSCG00000010824	0.162181
ENSSSCG00000010579	ENSSSCG00000011312	0.16098
ENSSSCG00000010579	ENSSSCG00000011680	0.167155
ENSSSCG00000010579	ENSSSCG00000011917	0.169852
ENSSSCG00000010579	ENSSSCG00000012252	0.196566
ENSSSCG00000010579	ENSSSCG00000013405	0.202719
ENSSSCG00000010579	ENSSSCG00000014835	0.166396
ENSSSCG00000010579	ENSSSCG00000015435	0.17211
ENSSSCG00000010579	ENSSSCG00000029538	0.169161
ENSSSCG00000010599	ENSSSCG00000012650	0.177003
ENSSSCG00000010599	ENSSSCG00000013602	0.18293
ENSSSCG00000010599	ENSSSCG00000015602	0.160894
ENSSSCG00000010599	ENSSSCG00000017346	0.168963
ENSSSCG00000010599	ENSSSCG00000030255	0.183913
ENSSSCG00000010599	ENSSSCG00000032702	0.170317
ENSSSCG00000010599	ENSSSCG00000039185	0.184295
ENSSSCG00000010738	ENSSSCG00000011680	0.173962
ENSSSCG00000010738	ENSSSCG00000012252	0.195005
ENSSSCG00000010738	ENSSSCG00000012650	0.167231
ENSSSCG00000010738	ENSSSCG00000013405	0.19091
ENSSSCG00000010738	ENSSSCG00000015435	0.17025
ENSSSCG00000010738	ENSSSCG00000032702	0.176713
ENSSSCG00000010738	ENSSSCG00000039185	0.187479
ENSSSCG00000010817	ENSSSCG00000011465	0.160209
ENSSSCG00000010817	ENSSSCG00000017346	0.169814
ENSSSCG00000010824	ENSSSCG00000012252	0.193968
ENSSSCG00000010824	ENSSSCG00000013405	0.186053
ENSSSCG00000011104	ENSSSCG00000011237	0.165994
ENSSSCG00000011104	ENSSSCG00000011917	0.16647
ENSSSCG00000011104	ENSSSCG00000012252	0.199954
ENSSSCG00000011104	ENSSSCG00000012314	0.166965
ENSSSCG00000011104	ENSSSCG00000013405	0.189342
ENSSSCG00000011104	ENSSSCG00000017670	0.164186
ENSSSCG00000011104	ENSSSCG00000021166	0.166214
ENSSSCG00000011104	ENSSSCG00000023761	0.16672
ENSSSCG00000011104	ENSSSCG00000026430	0.164468
ENSSSCG00000011104	ENSSSCG00000027206	0.162828
ENSSSCG00000011104	ENSSSCG00000029347	0.170081
ENSSSCG00000011104	ENSSSCG00000032702	0.172425
ENSSSCG00000011104	ENSSSCG00000038535	0.16016
ENSSSCG00000011104	ENSSSCG00000039185	0.161804
ENSSSCG00000011237	ENSSSCG00000011312	0.182071
ENSSSCG00000011237	ENSSSCG00000011680	0.187567
ENSSSCG00000011237	ENSSSCG00000011916	0.179028
ENSSSCG00000011237	ENSSSCG00000011917	0.183239
ENSSSCG00000011237	ENSSSCG00000011978	0.16933
ENSSSCG00000011237	ENSSSCG00000012059	0.170698
ENSSSCG00000011237	ENSSSCG00000012252	0.205223
ENSSSCG00000011237	ENSSSCG00000012650	0.174787
ENSSSCG00000011237	ENSSSCG00000013405	0.207331
ENSSSCG00000011237	ENSSSCG00000014074	0.170399
ENSSSCG00000011237	ENSSSCG00000014835	0.165703
ENSSSCG00000011237	ENSSSCG00000015343	0.170434
ENSSSCG00000011237	ENSSSCG00000015390	0.173881
ENSSSCG00000011237	ENSSSCG00000015430	0.172005
ENSSSCG00000011237	ENSSSCG00000015435	0.178224
ENSSSCG00000011237	ENSSSCG00000015524	0.168742
ENSSSCG00000011237	ENSSSCG00000015988	0.164056
ENSSSCG00000011237	ENSSSCG00000016272	0.173737
ENSSSCG00000011237	ENSSSCG00000016778	0.172365
ENSSSCG00000011237	ENSSSCG00000017273	0.161568
ENSSSCG00000011237	ENSSSCG00000017670	0.181459
ENSSSCG00000011237	ENSSSCG00000021166	0.169421
ENSSSCG00000011237	ENSSSCG00000023126	0.164547
ENSSSCG00000011237	ENSSSCG00000023297	0.188769
ENSSSCG00000011237	ENSSSCG00000023761	0.1613
ENSSSCG00000011237	ENSSSCG00000024916	0.179735
ENSSSCG00000011237	ENSSSCG00000026430	0.189599
ENSSSCG00000011237	ENSSSCG00000027176	0.176192
ENSSSCG00000011237	ENSSSCG00000027206	0.170037
ENSSSCG00000011237	ENSSSCG00000028643	0.171058
ENSSSCG00000011237	ENSSSCG00000029538	0.17483
ENSSSCG00000011237	ENSSSCG00000031288	0.172474
ENSSSCG00000011237	ENSSSCG00000032702	0.175963
ENSSSCG00000011237	ENSSSCG00000038535	0.166084
ENSSSCG00000011237	ENSSSCG00000038989	0.161408
ENSSSCG00000011237	ENSSSCG00000039185	0.178862
ENSSSCG00000011237	ENSSSCG00000039821	0.173293
ENSSSCG00000011237	ENSSSCG00000040603	0.168787
ENSSSCG00000011237	ENSSSCG00000050093	0.160244
ENSSSCG00000011298	ENSSSCG00000013602	0.175759
ENSSSCG00000011298	ENSSSCG00000017346	0.176964
ENSSSCG00000011298	ENSSSCG00000030255	0.185334
ENSSSCG00000011298	ENSSSCG00000039185	0.168094
ENSSSCG00000011312	ENSSSCG00000011680	0.206561
[truncated: 3,053 more rows]
